# Supplementary material for: DNA Methylation Patterns in the Hypothalamus of Female Pubertal Goats
Source: PLoS One. 2016 Oct 27;11(10):e0165327. doi: 10.1371/journal.pone.0165327 (PMC5082945; doi:10.1371/journal.pone.0165327)
Supplement: S1 File — (XLSX) [file pone.0165327.s003.xlsx]

## Sheet: Sheet1
Chr	Start	End	Length	CpGcount	Context	Methy_num	Unmethy_num	Methylation level
6	35749843	35750577	734	38	CG	1	4	0.2
9	49626737	49626897	160	13	CG	8	2	0.8
15	8636129	8636287	158	11	CG	63	10	0.863014
14	71808496	71808667	171	9	CG	7	11	0.388889
26	45175918	45176050	132	9	CG	13	2	0.866667
21	28819121	28819740	619	26	CG	325	27	0.923295
8	110383746	110383915	169	14	CG	253	21	0.923358
19	60081071	60081173	102	7	CG	69	8	0.896104
17	45679247	45679841	594	29	CG	130	31	0.807453
17	63592686	63592882	196	9	CG	81	11	0.880435
13	35374863	35375101	238	19	CHH	972	4669	0.17231
13	35374863	35375101	238	19	CG	15493	6101	0.717468
13	35374863	35375101	238	19	CHG	259	6071	0.0409163
13	40540671	40541315	644	40	CG	45	5	0.9
23	46449486	46449739	253	18	CG	130	11	0.921986
14	91906370	91906622	252	11	CG	25	1	0.961538
1	142012449	142012593	144	10	CG	15	0	1
10	47109123	47109801	678	35	CG	5	18	0.217391
1	140333152	140333393	241	13	CG	19	0	1
1	1869397	1869928	531	39	CG	1	8	0.111111
13	75843935	75844516	581	46	CG	33	0	1
15	76410189	76410241	52	5	CG	13	3	0.8125
11	84892507	84892721	214	16	CG	3	2	0.6
1	118635656	118635852	196	12	CG	8	34	0.190476
1	140830449	140830574	125	13	CG	123	5	0.960938
14	91678527	91679640	1113	75	CG	882	111	0.888218
2	135124495	135125295	800	43	CG	247	24	0.911439
11	103447675	103447777	102	8	CG	10	0	1
13	44208364	44208931	567	41	CG	3	24	0.111111
18	5049982	5050349	367	21	CG	9	1	0.9
25	273915	274007	92	9	CG	6	20	0.230769
11	96308899	96309271	372	19	CG	170	6	0.965909
13	41212814	41213262	448	33	CG	13	36	0.265306
15	78662081	78662269	188	15	CG	92	26	0.779661
18	9322239	9322386	147	12	CG	139	15	0.902597
25	731940	732424	484	31	CG	322	33	0.907042
23	39469399	39469560	161	7	CG	23	10	0.69697
20	8175094	8175358	264	12	CG	22	3	0.88
18	60875631	60875982	351	21	CG	89	5	0.946809
18	7712360	7712920	560	36	CG	30	9	0.769231
4	113601927	113602034	107	10	CG	38	10	0.791667
7	5459519	5460249	730	39	CG	47	11	0.810345
5	105640935	105641136	201	9	CG	28	1	0.965517
6	109816565	109816722	157	11	CG	24	1	0.96
16	2553538	2553645	107	9	CHH	9	0	1
16	2553538	2553645	107	9	CG	35	4	0.897436
9	87899777	87900745	968	49	CG	197	16	0.924883
10	32289670	32290206	536	43	CG	1	4	0.2
1	150918049	150918162	113	6	CG	57	2	0.966102
X	37801883	37802320	437	24	CG	9	6	0.6
10	36083740	36084225	485	25	CG	67	6	0.917808
20	68826651	68826966	315	19	CG	59	20	0.746835
26	47169914	47170627	713	40	CG	143	7	0.953333
24	60555187	60555314	127	12	CG	1	6	0.142857
4	113040220	113040340	120	7	CG	48	12	0.8
1	151299875	151300106	231	14	CG	114	32	0.780822
17	71301547	71302271	724	48	CG	49	1	0.98
27	718868	719302	434	27	CHH	6	10	0.375
27	718868	719302	434	27	CG	25	1	0.961538
20	58390887	58390989	102	13	CG	56	2	0.965517
4	110219646	110219792	146	11	CG	6	4	0.6
9	83997847	83998206	359	15	CG	182	29	0.862559
16	48939088	48939724	636	46	CG	1	4	0.2
16	74924869	74925001	132	8	CG	51	6	0.894737
8	100307590	100307745	155	14	CG	11	18	0.37931
26	38133477	38134048	571	40	CG	2	10	0.166667
12	78378254	78378507	253	14	CG	143	18	0.888199
27	42585953	42586124	171	15	CG	39	5	0.886364
3	113266623	113267248	625	52	CG	60	109	0.35503
5	108203470	108203969	499	32	CG	83	33	0.715517
17	60601668	60602358	690	35	CG	47	180	0.207048
6	110610145	110610292	147	11	CG	32	61	0.344086
19	60133001	60133104	103	9	CG	97	28	0.776
7	4697256	4697520	264	21	CG	2	3	0.4
20	65821636	65821808	172	10	CG	6	0	1
22	47037849	47038315	466	22	CG	197	9	0.956311
6	3751302	3751549	247	15	CG	35	34	0.507246
9	87777875	87777976	101	6	CG	188	40	0.824561
29	8120962	8121340	378	20	CG	15	2	0.882353
25	13034468	13034583	115	7	CG	25	1	0.961538
5	110065506	110065736	230	12	CG	44	8	0.846154
27	40607600	40607728	128	7	CG	21	6	0.777778
24	60462874	60463251	377	28	CG	35	6	0.853659
6	111475123	111475550	427	31	CG	37	9	0.804348
6	70646801	70647172	371	21	CG	29	46	0.386667
5	109770831	109771011	180	16	CG	23	2	0.92
12	30755836	30756013	177	17	CG	10	5	0.666667
11	99255505	99255692	187	13	CG	12	41	0.226415
5	105354255	105354350	95	7	CG	36	4	0.9
8	109078226	109079616	1390	93	CG	374	58	0.865741
23	14741916	14742127	211	15	CG	119	7	0.944444
19	22299269	22299369	100	6	CG	18	16	0.529412
12	79822658	79822764	106	6	CG	18	3	0.857143
15	74134011	74134090	79	5	CG	17	4	0.809524
24	60928824	60928910	86	9	CG	9	1	0.9
10	97129921	97130270	349	19	CG	70	8	0.897436
2	93296274	93296822	548	35	CG	283	48	0.854985
7	106204097	106204219	122	8	CG	59	18	0.766234
25	29961119	29961330	211	16	CHH	3	5	0.375
25	29961119	29961330	211	16	CG	156	61	0.718894
25	29961119	29961330	211	16	CHG	4	18	0.181818
21	24809919	24810258	339	19	CG	155	30	0.837838
23	46759242	46759945	703	45	CG	178	22	0.89
12	82245217	82246347	1130	76	CHH	2	4	0.333333
12	82245217	82246347	1130	76	CG	38	8	0.826087
19	18802736	18802903	167	13	CG	81	27	0.75
12	78983955	78984497	542	38	CG	1	4	0.2
20	2293046	2293732	686	36	CG	95	32	0.748031
16	69459424	69459567	143	10	CG	2	3	0.4
4	11271178	11271292	114	7	CG	20	16	0.555556
13	56092783	56093130	347	28	CG	3	17	0.15
6	111476654	111476824	170	12	CG	55	5	0.916667
3	116412895	116413310	415	28	CG	57	1	0.982759
12	80648229	80648403	174	9	CG	44	0	1
26	43703539	43704122	583	29	CG	38	4	0.904762
16	74727465	74727714	249	19	CG	139	49	0.739362
10	98588032	98589041	1009	53	CHH	10	1	0.909091
10	98588032	98589041	1009	53	CG	152	58	0.72381
7	48404698	48405251	553	27	CG	6	4	0.6
11	101420239	101420745	506	23	CG	175	24	0.879397
23	48528014	48528163	149	6	CHH	4	33	0.108108
23	48528014	48528163	149	6	CG	181	76	0.70428
25	41239694	41239980	286	28	CG	274	42	0.867089
3	77436152	77437088	936	54	CG	1	7	0.125
15	76747486	76748060	574	29	CHH	2	4	0.333333
15	76747486	76748060	574	29	CG	82	11	0.88172
13	74997899	74998002	103	8	CG	30	8	0.789474
20	2480349	2480440	91	7	CG	48	6	0.888889
26	44817550	44817854	304	19	CG	10	6	0.625
19	51567362	51567505	143	8	CG	102	54	0.653846
2	132777893	132778026	133	11	CHH	7	8	0.466667
2	132777893	132778026	133	11	CG	144	11	0.929032
25	35547036	35547231	195	12	CG	37	16	0.698113
14	77855566	77855772	206	10	CG	113	14	0.889764
4	74630048	74630570	522	36	CG	33	2	0.942857
10	98660055	98660405	350	23	CG	58	13	0.816901
8	7448452	7449598	1146	69	CG	7	14	0.333333
24	57946698	57946800	102	5	CG	77	1	0.987179
21	65244415	65245246	831	46	CG	242	26	0.902985
2	117509427	117510369	942	64	CHH	5	1	0.833333
2	117509427	117510369	942	64	CG	125	8	0.93985
18	55445206	55446956	1750	105	CG	2	18	0.1
7	9772209	9772539	330	18	CG	13	84	0.134021
15	78277077	78277324	247	22	CG	35	23	0.603448
22	57185041	57185178	137	8	CG	61	4	0.938462
29	45959478	45959880	402	24	CHH	3	9	0.25
29	45959478	45959880	402	24	CG	74	7	0.91358
25	2075906	2076176	270	18	CG	42	39	0.518519
24	60749315	60749668	353	16	CG	62	22	0.738095
9	88803904	88804018	114	11	CG	26	4	0.866667
X	38095060	38096064	1004	99	CG	242	125	0.659401
X	38095060	38096064	1004	99	CHG	6	5	0.545455
20	70966110	70966699	589	34	CHH	3	4	0.428571
20	70966110	70966699	589	34	CG	47	14	0.770492
14	72210805	72210943	138	13	CG	9	0	1
11	104474643	104475378	735	34	CG	151	35	0.811828
3	88422627	88422798	171	10	CG	34	19	0.641509
8	97041394	97041483	89	9	CG	67	7	0.905405
26	48017002	48017431	429	24	CG	122	43	0.739394
4	114680466	114680666	200	16	CG	22	4	0.846154
4	114680466	114680666	200	16	CHG	3	3	0.5
17	70420592	70420749	157	11	CG	27	12	0.692308
25	40894653	40894784	131	8	CG	23	6	0.793103
1	139980535	139980698	163	16	CG	102	9	0.918919
19	53479218	53479512	294	15	CG	52	3	0.945455
1	27912853	27912962	109	10	CG	75	11	0.872093
8	51053167	51053633	466	29	CHH	2	4	0.333333
8	51053167	51053633	466	29	CG	86	4	0.955556
18	23120638	23120928	290	14	CG	28	15	0.651163
19	58173041	58173922	881	45	CG	65	4	0.942029
27	36102544	36102631	87	5	CG	50	1	0.980392
27	30570913	30571129	216	11	CG	64	14	0.820513
20	69867540	69867740	200	15	CG	13	2	0.866667
18	58536644	58537640	996	63	CG	13	1	0.928571
22	55285696	55286438	742	53	CG	118	20	0.855072
12	79890576	79891020	444	23	CHH	3	5	0.375
12	79890576	79891020	444	23	CG	146	10	0.935897
12	79890576	79891020	444	23	CHG	7	8	0.466667
8	109556340	109556558	218	9	CG	6	4	0.6
5	99524472	99524563	91	11	CG	41	11	0.788462
20	69930852	69931602	750	61	CG	47	53	0.47
2	123366274	123366553	279	24	CG	69	4	0.945205
18	55969651	55970861	1210	66	CG	1	10	0.0909091
21	52502556	52502813	257	13	CG	21	4	0.84
14	88573792	88573918	126	11	CG	4	1	0.8
25	40251454	40251513	59	6	CG	24	4	0.857143
28	41686859	41687479	620	27	CG	125	63	0.664894
25	31997282	31997348	66	7	CG	38	9	0.808511
3	47375593	47376188	595	32	CG	3	9	0.25
27	41297913	41298253	340	17	CG	42	2	0.954545
27	41297913	41298253	340	17	CHG	5	1	0.833333
11	104749260	104749869	609	42	CG	170	38	0.817308
3	112107358	112107600	242	13	CG	9	2	0.818182
23	45201433	45201753	320	33	CG	126	6	0.954545
7	11670599	11670747	148	7	CG	18	2	0.9
26	36240959	36241485	526	39	CG	62	134	0.316327
29	41385478	41385666	188	11	CG	20	1	0.952381
3	109209786	109209904	118	7	CG	43	5	0.895833
2	133720806	133721073	267	18	CG	14	1	0.933333
23	46010030	46010138	108	13	CG	251	23	0.916058
11	103720532	103720671	139	10	CG	23	4	0.851852
2	71466707	71466858	151	10	CG	1	4	0.2
24	511715	511886	171	11	CG	4	1	0.8
23	47746161	47746644	483	28	CHH	2	3	0.4
23	47746161	47746644	483	28	CG	118	9	0.929134
7	102941801	102942056	255	20	CG	15	0	1
8	8053502	8053633	131	19	CG	52	2	0.962963
8	43108829	43108929	100	5	CG	8	2	0.8
8	43108829	43108929	100	5	CHG	4	1	0.8
9	88100415	88100663	248	19	CG	13	8	0.619048
9	89631129	89631318	189	11	CG	210	94	0.690789
21	5899277	5899538	261	19	CG	11	1	0.916667
9	88769138	88769281	143	12	CG	6	0	1
29	45294829	45295770	941	54	CG	23	18	0.560976
11	100208641	100208768	127	16	CHH	2	3	0.4
11	100208641	100208768	127	16	CG	91	9	0.91
23	49125330	49125744	414	21	CG	52	7	0.881356
17	70996474	70997098	624	52	CG	133	26	0.836478
9	87673863	87673964	101	8	CG	34	15	0.693878
13	76638922	76639170	248	12	CG	32	12	0.727273
12	82125842	82127471	1629	108	CG	132	19	0.874172
23	35043535	35043995	460	27	CG	114	37	0.754967
23	48914836	48914917	81	7	CG	156	9	0.945455
24	55452137	55452294	157	8	CG	60	14	0.810811
18	59194544	59195117	573	22	CG	522	380	0.578714
29	47571718	47572091	373	20	CG	32	43	0.426667
6	37922374	37925133	2759	184	CG	26	28	0.481481
28	41256868	41256962	94	5	CG	29	13	0.690476
5	99105728	99105993	265	11	CHH	4	5	0.444444
5	99105728	99105993	265	11	CG	182	11	0.943005
26	42378637	42378841	204	14	CHH	12	123	0.0888889
26	42378637	42378841	204	14	CG	1131	621	0.645548
22	6693953	6694306	353	19	CHH	3	2	0.6
22	6693953	6694306	353	19	CG	54	3	0.947368
19	51489421	51489952	531	34	CG	5	0	1
23	48003313	48004176	863	48	CHH	2	4	0.333333
23	48003313	48004176	863	48	CG	176	19	0.902564
10	70012058	70012206	148	11	CG	2	4	0.333333
27	40163721	40163939	218	16	CG	34	4	0.894737
22	567547	567822	275	30	CG	5	5	0.5
17	34181157	34181428	271	14	CG	5	6	0.454545
11	102778987	102779688	701	44	CG	21	4	0.84
24	57582046	57582613	567	34	CHH	12	16	0.428571
24	57582046	57582613	567	34	CG	188	31	0.858447
19	12740963	12741210	247	22	CG	1	6	0.142857
19	29949792	29949927	135	14	CG	10	0	1
11	27425493	27425666	173	16	CG	135	13	0.912162
X	115043848	115044042	194	11	CG	64	8	0.888889
6	102559788	102559951	163	20	CG	1	4	0.2
10	98641671	98641842	171	8	CG	266	32	0.892617
20	6086883	6086951	68	9	CG	54	6	0.9
26	17042960	17044018	1058	93	CG	3	15	0.166667
22	55037414	55037495	81	7	CG	5	0	1
23	39321283	39321518	235	10	CG	32	18	0.64
1	2495000	2495209	209	12	CG	122	16	0.884058
21	63891588	63891776	188	12	CG	23	2	0.92
3	116386593	116386694	101	10	CG	68	14	0.829268
29	39687360	39687540	180	11	CG	8	23	0.258065
17	70895741	70896414	673	45	CHH	3	15	0.166667
17	70895741	70896414	673	45	CG	363	25	0.935567
21	61373912	61374000	88	7	CHH	2	3	0.4
21	61373912	61374000	88	7	CG	37	1	0.973684
24	50218626	50219257	631	39	CHH	2	4	0.333333
24	50218626	50219257	631	39	CG	67	6	0.917808
19	56302303	56302508	205	11	CG	1	5	0.166667
6	99995410	99995874	464	26	CG	137	29	0.825301
2	96386209	96386747	538	34	CHH	2	3	0.4
2	96386209	96386747	538	34	CG	84	13	0.865979
12	16993298	16993433	135	10	CG	65	5	0.928571
8	97845192	97845829	637	45	CG	1	5	0.166667
14	13603832	13604253	421	24	CG	53	2	0.963636
17	63070344	63070418	74	8	CG	15	0	1
3	116446242	116446440	198	17	CG	20	2	0.909091
16	72299371	72299488	117	7	CG	20	10	0.666667
10	97747187	97747534	347	20	CG	82	21	0.796117
27	5771700	5771887	187	14	CG	12	5	0.705882
2	64219634	64219749	115	12	CG	69	12	0.851852
12	56723823	56724283	460	25	CG	4	20	0.166667
X	64789788	64789948	160	10	CG	19	11	0.633333
13	73797391	73797507	116	14	CG	40	5	0.888889
19	52427573	52427882	309	16	CG	46	4	0.92
24	59819637	59819770	133	13	CG	29	2	0.935484
12	32176961	32177247	286	16	CG	31	2	0.939394
X	97125889	97126176	287	16	CG	23	6	0.793103
24	49941072	49942194	1122	75	CG	1	4	0.2
20	3915592	3915732	140	8	CG	60	7	0.895522
17	66332025	66332282	257	13	CG	10	11	0.47619
20	69977040	69977136	96	5	CG	52	4	0.928571
13	80026911	80027119	208	15	CHH	2	4	0.333333
13	80026911	80027119	208	15	CG	24	1	0.96
24	60035941	60036143	202	12	CG	49	2	0.960784
18	4783701	4783963	262	15	CHH	2	3	0.4
18	4783701	4783963	262	15	CG	10	0	1
14	91793235	91793692	457	23	CG	172	31	0.847291
25	39947882	39947982	100	11	CG	82	7	0.921348
21	66714959	66715961	1002	76	CG	7	5	0.583333
16	58682821	58683280	459	37	CG	1	4	0.2
20	66045419	66045728	309	14	CG	63	12	0.84
8	109002081	109002561	480	28	CHH	4	19	0.173913
8	109002081	109002561	480	28	CG	155	19	0.890805
16	76813761	76813905	144	12	CG	19	3	0.863636
1	128982198	128984583	2385	130	CG	12	45	0.210526
X	74666642	74667360	718	51	CG	12	16	0.428571
14	91517239	91517374	135	7	CG	58	5	0.920635
4	112446961	112447102	141	13	CG	24	1	0.96
6	113055822	113056257	435	38	CG	27	3	0.9
18	4547295	4547610	315	23	CHH	3	4	0.428571
18	4547295	4547610	315	23	CG	20	13	0.606061
9	87842007	87842227	220	16	CG	36	1	0.972973
14	22030638	22030838	200	17	CHH	65	67	0.492424
14	22030638	22030838	200	17	CG	1041	306	0.772829
9	77664088	77664319	231	11	CG	127	5	0.962121
5	18281794	18281996	202	15	CG	91	37	0.710938
13	18714003	18714350	347	17	CG	124	12	0.911765
22	55434626	55434753	127	7	CG	5	0	1
22	45344313	45344590	277	11	CHH	4	1	0.8
22	45344313	45344590	277	11	CG	75	7	0.914634
16	76452544	76453312	768	56	CHH	2	4	0.333333
16	76452544	76453312	768	56	CG	43	3	0.934783
11	12854953	12855222	269	19	CG	46	29	0.613333
7	9737361	9737479	118	7	CG	13	2	0.866667
5	105657001	105657420	419	26	CG	164	30	0.845361
27	19228478	19228655	177	8	CG	68	12	0.85
17	71029627	71029702	75	7	CG	25	6	0.806452
15	78589339	78589581	242	16	CG	53	6	0.898305
2	120650137	120650363	226	18	CG	3	2	0.6
12	80345009	80345201	192	14	CG	14	1	0.933333
25	41302432	41302688	256	15	CG	5	6	0.454545
2	135126097	135126233	136	10	CG	4	1	0.8
1	151750999	151751391	392	24	CG	113	13	0.896825
9	88867033	88867909	876	41	CG	5	0	1
29	31876080	31876494	414	24	CG	380	38	0.909091
4	9679384	9679501	117	6	CG	3	3	0.5
20	68597346	68597469	123	9	CG	47	5	0.903846
11	103838244	103839010	766	46	CG	141	9	0.94
19	12294528	12295004	476	21	CG	23	33	0.410714
12	52258311	52258481	170	16	CG	197	16	0.924883
3	42089183	42089610	427	30	CG	1	4	0.2
2	46128644	46128814	170	16	CG	4	2	0.666667
24	60777527	60777808	281	22	CG	41	7	0.854167
26	49702783	49703762	979	53	CG	166	24	0.873684
11	7449238	7449390	152	9	CG	97	22	0.815126
29	45190514	45190802	288	15	CG	57	10	0.850746
26	47834917	47835103	186	10	CG	32	6	0.842105
2	52070069	52070185	116	14	CG	8	27	0.228571
22	34970786	34970937	151	10	CG	65	8	0.890411
13	52275790	52276797	1007	74	CG	7	3	0.7
2	20110238	20110481	243	19	CG	4	19	0.173913
22	53217246	53217637	391	19	CG	29	3	0.90625
23	22629217	22629756	539	42	CG	7	31	0.184211
14	26064926	26065489	563	41	CG	1	4	0.2
1	153911822	153912264	442	31	CG	322	44	0.879781
7	8653391	8654097	706	55	CG	1	6	0.142857
19	60837124	60837264	140	11	CG	9	1	0.9
13	73746010	73746142	132	11	CG	112	7	0.941176
4	112388328	112388734	406	23	CG	110	12	0.901639
2	132430479	132430751	272	19	CG	101	7	0.935185
21	65509804	65509909	105	11	CG	1	5	0.166667
11	102304639	102305017	378	25	CG	113	8	0.933884
22	34917780	34918174	394	30	CG	33	4	0.891892
11	101487853	101487969	116	9	CG	27	0	1
17	50886670	50886868	198	15	CG	42	6	0.875
8	107024817	107025279	462	25	CG	115	17	0.871212
1	150972016	150972151	135	11	CG	76	16	0.826087
21	64093170	64093301	131	10	CG	8	2	0.8
2	134445816	134446654	838	55	CG	119	13	0.901515
14	80891612	80892139	527	36	CG	1	4	0.2
23	27655570	27655673	103	8	CG	41	24	0.630769
4	113548670	113548841	171	7	CG	225	48	0.824176
13	78533368	78533922	554	27	CG	263	21	0.926056
24	57893012	57893729	717	59	CG	8	28	0.222222
X	23752901	23754776	1875	124	CG	109	168	0.393502
23	48557697	48558094	397	22	CHH	6	7	0.461538
23	48557697	48558094	397	22	CG	121	12	0.909774
9	9442737	9443099	362	34	CG	1	5	0.166667
27	30118922	30119071	149	12	CG	198	14	0.933962
4	111811710	111811865	155	10	CG	24	2	0.923077
11	102914050	102914311	261	19	CG	46	1	0.978723
27	14254984	14255649	665	43	CG	3	7	0.3
5	64812220	64812320	100	14	CG	19	1	0.95
19	49459632	49459866	234	12	CHH	3	3	0.5
19	49459632	49459866	234	12	CG	168	28	0.857143
11	2667335	2667505	170	10	CG	47	24	0.661972
3	109229942	109230100	158	8	CG	9	1	0.9
25	40770939	40771113	174	14	CG	10	10	0.5
9	90061255	90062851	1596	95	CHH	9	3	0.75
9	90061255	90062851	1596	95	CG	472	39	0.923679
X	26317397	26317649	252	20	CG	14	3	0.823529
12	28148033	28148501	468	26	CG	13	25	0.342105
25	36115176	36115823	647	68	CG	22	11	0.666667
6	112495636	112495757	121	9	CG	24	1	0.96
3	113863764	113863989	225	12	CG	56	4	0.933333
27	14001155	14001500	345	25	CG	124	292	0.298077
25	39984820	39985164	344	25	CG	42	3	0.933333
16	54418176	54418523	347	14	CG	59	7	0.893939
X	12523554	12524480	926	48	CG	92	268	0.255556
18	54089881	54090298	417	23	CG	153	22	0.874286
24	1609234	1609444	210	14	CG	9	3	0.75
9	13284533	13284672	139	10	CG	112	4	0.965517
19	60454351	60454767	416	20	CHH	36	19	0.654545
19	60454351	60454767	416	20	CG	470	24	0.951417
14	12562791	12563103	312	18	CHH	4	16	0.2
14	12562791	12563103	312	18	CG	70	28	0.714286
25	14687045	14687170	125	6	CG	31	12	0.72093
27	41205762	41205961	199	10	CG	11	0	1
25	27542897	27543090	193	15	CG	85	8	0.913978
27	13347157	13347471	314	28	CG	9	7	0.5625
23	17300816	17301009	193	19	CG	57	5	0.919355
25	37599961	37600454	493	26	CG	51	7	0.87931
29	43702466	43703025	559	31	CG	75	3	0.961538
14	92059232	92059526	294	16	CG	68	7	0.906667
6	88073394	88074330	936	57	CG	23	57	0.2875
18	5549891	5550289	398	25	CG	4	6	0.4
21	6815550	6816289	739	41	CG	10	37	0.212766
12	13470376	13470526	150	8	CG	38	8	0.826087
2	133056980	133057407	427	26	CHH	7	4	0.636364
2	133056980	133057407	427	26	CG	80	9	0.898876
12	80108686	80108927	241	12	CG	20	31	0.392157
4	112558484	112558768	284	17	CHH	8	6	0.571429
4	112558484	112558768	284	17	CG	213	39	0.845238
18	5566301	5566420	119	10	CG	115	8	0.934959
26	16759841	16759977	136	8	CG	47	26	0.643836
1	122193363	122193742	379	23	CG	13	2	0.866667
16	1332483	1332705	222	13	CG	76	4	0.95
19	56529672	56529868	196	14	CG	6	4	0.6
21	66089558	66090741	1183	59	CG	364	53	0.872902
21	66089558	66090741	1183	59	CHG	8	2	0.8
23	45476045	45476643	598	37	CG	107	13	0.891667
3	116734513	116734721	208	13	CG	30	5	0.857143
1	149108604	149108695	91	8	CG	162	10	0.94186
8	107098284	107098384	100	6	CG	19	1	0.95
15	35141490	35141758	268	15	CG	4	1	0.8
26	44772984	44773279	295	17	CG	70	10	0.875
18	3257282	3257436	154	11	CHH	4	13	0.235294
18	3257282	3257436	154	11	CG	171	35	0.830097
16	76500160	76500541	381	24	CG	300	42	0.877193
14	90717294	90717582	288	13	CG	125	24	0.838926
29	38864210	38865307	1097	96	CG	17	58	0.226667
7	102780356	102780461	105	9	CG	127	38	0.769697
25	5564447	5564624	177	11	CG	138	44	0.758242
25	5564447	5564624	177	11	CHG	3	14	0.176471
X	31688690	31688853	163	10	CG	9	30	0.230769
20	70007687	70007771	84	6	CG	37	10	0.787234
24	58581775	58581885	110	10	CG	4	6	0.4
11	7954809	7954892	83	5	CG	15	0	1
19	53549680	53549868	188	11	CG	65	32	0.670103
21	12125510	12125638	128	13	CG	153	7	0.95625
12	79730157	79730329	172	8	CG	5	1	0.833333
12	24848757	24848973	216	20	CG	18	2	0.9
9	88389827	88389953	126	8	CG	81	8	0.910112
1	152502794	152503082	288	16	CG	50	21	0.704225
2	90434830	90434960	130	11	CG	9	1	0.9
2	128338893	128339055	162	13	CG	117	11	0.914062
17	64137999	64138133	134	10	CG	40	4	0.909091
23	8257617	8257759	142	11	CG	16	4	0.8
23	8257617	8257759	142	11	CHG	3	2	0.6
16	76274322	76274502	180	8	CHH	8	1	0.888889
16	76274322	76274502	180	8	CG	85	3	0.965909
2	1123904	1124014	110	7	CG	20	0	1
19	61262109	61262313	204	15	CG	4	1	0.8
23	3384294	3384560	266	21	CG	167	39	0.81068
25	2871230	2871744	514	45	CG	1	7	0.125
4	11128292	11128450	158	15	CG	37	8	0.822222
13	42477675	42477794	119	8	CG	3	2	0.6
4	78791189	78791362	173	16	CG	1	8	0.111111
26	45795808	45796253	445	32	CG	49	46	0.515789
19	61669365	61669640	275	26	CG	100	6	0.943396
3	116224030	116224136	106	8	CG	62	3	0.953846
13	79183712	79184382	670	36	CG	165	44	0.789474
13	79183712	79184382	670	36	CHG	5	3	0.625
22	53529873	53530209	336	21	CHH	5	0	1
22	53529873	53530209	336	21	CG	18	2	0.9
7	104535687	104535840	153	10	CG	127	15	0.894366
11	1313666	1314075	409	16	CHH	3	12	0.2
11	1313666	1314075	409	16	CG	142	10	0.934211
24	60110518	60110714	196	14	CG	25	0	1
2	46569704	46570026	322	18	CG	20	0	1
28	2649442	2649669	227	19	CG	5	0	1
4	115139137	115139608	471	45	CG	59	73	0.44697
16	66848111	66848208	97	7	CG	67	3	0.957143
10	8253043	8253181	138	9	CG	322	42	0.884615
9	87338665	87338990	325	13	CG	129	33	0.796296
23	6309168	6309314	146	13	CG	83	7	0.922222
13	16424615	16424742	127	9	CG	104	5	0.954128
20	7444069	7444254	185	15	CG	88	28	0.758621
25	38393185	38393375	190	17	CG	3	7	0.3
25	27069371	27070192	821	38	CG	44	45	0.494382
11	104497408	104497889	481	27	CG	235	18	0.928854
23	38604225	38604498	273	18	CG	90	74	0.54878
18	18200916	18201244	328	20	CHH	3	4	0.428571
18	18200916	18201244	328	20	CG	100	18	0.847458
X	112850222	112850818	596	37	CG	35	56	0.384615
16	76376513	76376874	361	17	CG	48	10	0.827586
13	78639695	78640016	321	24	CG	83	19	0.813725
25	10836144	10836316	172	8	CG	228	20	0.919355
9	89736484	89736659	175	12	CG	172	30	0.851485
18	49378458	49378921	463	36	CG	14	7	0.666667
17	57535237	57535449	212	12	CG	9	3	0.75
21	10636406	10636670	264	21	CG	48	12	0.8
6	100180653	100180742	89	5	CG	44	7	0.862745
25	36562896	36563147	251	13	CG	31	4	0.885714
10	98018272	98018370	98	8	CG	54	5	0.915254
2	134890046	134890268	222	11	CG	35	2	0.945946
11	13367463	13367557	94	6	CG	1	5	0.166667
29	40796945	40797298	353	22	CG	87	45	0.659091
13	76636026	76636143	117	12	CG	8	10	0.444444
10	65277058	65277557	499	27	CG	5	11	0.3125
16	72887930	72888902	972	48	CHH	5	2	0.714286
16	72887930	72888902	972	48	CG	64	25	0.719101
7	46808731	46808996	265	23	CG	1	6	0.142857
1	125110175	125110980	805	54	CG	363	43	0.894089
16	47589119	47589194	75	5	CG	4	22	0.153846
X	56109424	56109612	188	10	CG	8	8	0.5
1	150853988	150855135	1147	65	CG	159	10	0.940828
1	150853988	150855135	1147	65	CHG	5	0	1
3	78651836	78652350	514	29	CG	19	21	0.475
18	53976383	53976856	473	39	CG	14	1	0.933333
24	58536725	58536996	271	17	CG	59	4	0.936508
25	38634943	38635043	100	9	CG	58	3	0.95082
6	110536850	110537371	521	28	CG	24	6	0.8
3	98064812	98065340	528	38	CG	3	12	0.2
19	57206309	57206667	358	24	CG	18	33	0.352941
27	42278481	42279012	531	47	CG	388	62	0.862222
18	53025350	53025575	225	13	CG	77	51	0.601562
20	56949807	56950142	335	17	CG	31	5	0.861111
15	78198297	78198378	81	5	CG	29	5	0.852941
10	5119252	5119320	68	6	CG	54	7	0.885246
3	14471254	14471502	248	15	CG	30	5	0.857143
1	146828443	146828540	97	7	CG	4	1	0.8
8	688052	688173	121	10	CG	7	28	0.2
24	60993689	60993905	216	14	CG	16	1	0.941176
2	5782725	5782879	154	10	CG	5	0	1
7	47065615	47065913	298	26	CG	6	4	0.6
17	70451320	70451778	458	31	CG	97	17	0.850877
1	145974455	145974554	99	5	CG	12	0	1
11	92467769	92467903	134	10	CG	21	6	0.777778
14	90693027	90693120	93	11	CG	118	3	0.975207
13	77629030	77629295	265	14	CG	142	41	0.775956
11	3858775	3858860	85	6	CG	26	10	0.722222
4	102629856	102629983	127	9	CG	21	9	0.7
15	37681769	37682214	445	28	CG	13	47	0.216667
12	81604221	81605351	1130	54	CG	8	7	0.533333
22	46718644	46718725	81	7	CG	81	2	0.975904
29	1371567	1371699	132	11	CG	58	19	0.753247
4	114339821	114340954	1133	60	CG	47	15	0.758065
18	47404447	47405939	1492	67	CG	13	122	0.0962963
27	36142721	36142808	87	7	CG	64	4	0.941176
13	58954856	58955098	242	19	CG	2	9	0.181818
18	51959992	51961133	1141	75	CG	47	47	0.5
8	63217801	63220323	2522	157	CG	6	22	0.214286
4	115098036	115098152	116	9	CG	24	0	1
27	36253374	36253796	422	26	CG	173	23	0.882653
14	31993150	31993294	144	7	CG	43	11	0.796296
5	54784612	54785424	812	51	CG	4	7	0.363636
23	48671792	48672105	313	36	CG	27	4	0.870968
27	40782415	40783042	627	36	CHH	2	4	0.333333
27	40782415	40783042	627	36	CG	28	7	0.8
18	6018832	6018943	111	8	CG	74	4	0.948718
11	86882511	86882616	105	6	CG	88	29	0.752137
9	86820355	86820491	136	9	CHH	18	8	0.692308
9	86820355	86820491	136	9	CG	180	28	0.865385
9	88022995	88023771	776	46	CG	304	41	0.881159
4	114745672	114745881	209	15	CG	11	6	0.647059
23	45157969	45158567	598	38	CG	10	0	1
15	78100029	78100446	417	26	CG	13	4	0.764706
11	101680456	101680618	162	11	CG	62	39	0.613861
19	42322451	42323781	1330	70	CG	1	7	0.125
9	80981666	80981888	222	20	CG	39	1	0.975
22	55296804	55296928	124	8	CG	40	5	0.888889
6	57581582	57582815	1233	118	CG	100	8	0.925926
15	76096519	76097360	841	52	CG	291	75	0.795082
22	57136874	57137087	213	14	CG	132	16	0.891892
8	108951086	108951376	290	25	CG	281	70	0.80057
8	108951086	108951376	290	25	CHG	15	5	0.75
12	81295837	81296125	288	28	CG	5	0	1
9	87453070	87453183	113	7	CG	149	18	0.892216
9	87453070	87453183	113	7	CHG	3	17	0.15
8	107957849	107958951	1102	60	CG	153	10	0.93865
17	69839845	69840284	439	32	CG	12	0	1
4	113469200	113470103	903	55	CG	96	7	0.932039
1	144603659	144604223	564	30	CG	12	19	0.387097
X	79835616	79836128	512	43	CG	37	28	0.569231
23	9128128	9128747	619	42	CG	296	61	0.829132
7	27867118	27867447	329	18	CG	2	3	0.4
18	11259498	11259746	248	12	CG	70	14	0.833333
25	1067975	1068071	96	5	CG	51	15	0.772727
4	59419617	59420218	601	37	CG	3	20	0.130435
25	7797476	7798199	723	28	CG	220	12	0.948276
27	36153250	36153421	171	10	CG	20	0	1
27	36153250	36153421	171	10	CHG	5	0	1
2	135016005	135016367	362	18	CG	1	7	0.125
27	1305646	1305922	276	15	CG	10	6	0.625
11	103666740	103666846	106	11	CG	132	18	0.88
19	60719681	60719875	194	17	CG	20	0	1
8	110482928	110483242	314	18	CG	20	6	0.769231
7	43882506	43882706	200	12	CG	53	1	0.981481
21	23454731	23454882	151	9	CG	44	2	0.956522
22	13898522	13898929	407	31	CG	291	28	0.912226
22	13898522	13898929	407	31	CHG	8	9	0.470588
4	57448987	57449175	188	10	CG	19	6	0.76
10	98428384	98428489	105	8	CG	131	20	0.86755
8	80860007	80860430	423	42	CG	4	12	0.25
17	4066003	4067150	1147	51	CG	180	18	0.909091
4	108819283	108819921	638	48	CG	4	9	0.307692
25	184478	184654	176	25	CG	68	5	0.931507
11	104035212	104035492	280	30	CG	24	0	1
20	64757152	64757721	569	35	CG	5	8	0.384615
2	9431763	9432093	330	19	CHH	4	3	0.571429
2	9431763	9432093	330	19	CG	185	31	0.856481
8	107992675	107993106	431	24	CG	7	5	0.583333
9	18779601	18779874	273	19	CG	1	5	0.166667
6	56218048	56218177	129	7	CG	29	1	0.966667
20	58341795	58342243	448	22	CG	26	6	0.8125
9	88493239	88493838	599	31	CG	86	14	0.86
18	3628547	3628670	123	9	CG	6	25	0.193548
22	9472245	9472561	316	14	CG	51	14	0.784615
10	32372563	32372782	219	12	CG	10	32	0.238095
11	82006207	82006335	128	10	CG	45	2	0.957447
11	101137523	101138310	787	42	CG	16	4	0.8
25	39420095	39420251	156	12	CG	91	13	0.875
26	43108318	43108441	123	8	CG	54	4	0.931034
1	151417277	151417530	253	15	CG	88	36	0.709677
24	60150451	60150578	127	8	CG	66	5	0.929577
18	24523075	24523455	380	27	CG	1	5	0.166667
2	106464602	106464765	163	10	CG	84	24	0.777778
12	28989872	28990011	139	7	CG	91	10	0.90099
5	71379179	71379272	93	9	CG	39	6	0.866667
8	101493566	101493759	193	14	CG	89	7	0.927083
23	47553282	47553564	282	19	CG	248	18	0.932331
11	67005100	67005329	229	26	CG	1	4	0.2
12	48621111	48621206	95	7	CG	9	1	0.9
19	55983601	55984123	522	21	CG	58	24	0.707317
18	54549879	54550065	186	17	CG	125	36	0.776398
23	7483170	7483235	65	6	CG	10	0	1
19	7408542	7408754	212	13	CG	66	4	0.942857
6	113523088	113523235	147	8	CG	27	12	0.692308
8	107582430	107582591	161	11	CG	35	6	0.853659
17	51627505	51627625	120	7	CG	4	1	0.8
25	39451875	39452249	374	24	CG	11	1	0.916667
11	105154826	105155122	296	16	CG	64	10	0.864865
15	44496593	44496945	352	38	CG	19	26	0.422222
4	66662917	66663026	109	10	CG	3	22	0.12
27	15240974	15241726	752	42	CG	131	20	0.86755
27	15240974	15241726	752	42	CHG	5	0	1
19	28623747	28623856	109	5	CG	49	6	0.890909
23	47177944	47178112	168	9	CG	52	10	0.83871
24	57978964	57979119	155	18	CG	75	1	0.986842
1	104670319	104670834	515	28	CG	3	16	0.157895
25	39321509	39322043	534	28	CG	165	25	0.868421
25	39321509	39322043	534	28	CHG	3	2	0.6
14	19973468	19973597	129	7	CG	95	11	0.896226
15	76081643	76081712	69	4	CG	78	26	0.75
9	55326550	55326762	212	12	CG	33	17	0.66
15	43032966	43033082	116	8	CG	2	3	0.4
4	113681259	113681506	247	21	CG	23	2	0.92
15	77390454	77390985	531	35	CG	28	2	0.933333
7	51446309	51446685	376	22	CG	1	8	0.111111
21	64051683	64051895	212	16	CG	2	4	0.333333
29	11467161	11467507	346	16	CG	3	2	0.6
14	33560689	33561357	668	39	CG	114	7	0.942149
24	2693854	2694048	194	11	CHH	4	10	0.285714
24	2693854	2694048	194	11	CG	299	46	0.866667
18	11601919	11602042	123	12	CG	12	0	1
19	13556865	13557292	427	21	CG	117	37	0.75974
27	37782103	37782593	490	30	CG	98	4	0.960784
20	69519727	69519986	259	27	CG	72	2	0.972973
12	29961687	29961911	224	13	CG	1	5	0.166667
12	13007279	13007905	626	49	CG	1	4	0.2
18	1317967	1318595	628	28	CHH	2	4	0.333333
18	1317967	1318595	628	28	CG	96	10	0.90566
17	7481725	7482096	371	24	CG	32	5	0.864865
27	42480803	42481348	545	29	CHH	2	4	0.333333
27	42480803	42481348	545	29	CG	224	38	0.854962
5	107625634	107625767	133	8	CG	26	10	0.722222
3	115425444	115425719	275	17	CG	6	11	0.352941
5	23609577	23609889	312	21	CG	61	5	0.924242
22	16132210	16132257	47	5	CG	55	3	0.948276
5	110890736	110891137	401	21	CG	22	16	0.578947
5	108683344	108683692	348	20	CG	207	14	0.936652
24	2367097	2367288	191	16	CG	29	13	0.690476
11	100531682	100531782	100	8	CHH	11	1	0.916667
11	100531682	100531782	100	8	CG	100	6	0.943396
4	64116530	64117437	907	58	CG	1	10	0.0909091
1	139516678	139516924	246	12	CG	33	4	0.891892
22	54421336	54421517	181	9	CHH	5	0	1
22	54421336	54421517	181	9	CG	19	1	0.95
20	70557685	70557856	171	12	CG	9	1	0.9
4	113864444	113864578	134	13	CG	5	0	1
10	54167104	54167243	139	7	CG	19	1	0.95
7	105058287	105058428	141	9	CHH	5	4	0.555556
7	105058287	105058428	141	9	CG	79	17	0.822917
7	105058287	105058428	141	9	CHG	11	0	1
8	100226342	100226497	155	10	CG	8	2	0.8
16	76931640	76931768	128	9	CG	7	1	0.875
11	105009432	105009538	106	7	CG	166	28	0.85567
11	100218870	100218969	99	6	CG	4	1	0.8
2	132410323	132410615	292	19	CG	71	59	0.546154
2	132410323	132410615	292	19	CHG	4	9	0.307692
17	66427148	66427906	758	49	CHH	2	3	0.4
17	66427148	66427906	758	49	CG	477	39	0.924419
X	24766495	24767855	1360	88	CG	2	8	0.2
19	7958658	7958734	76	8	CG	29	4	0.878788
5	110594283	110594764	481	24	CG	100	19	0.840336
5	110594283	110594764	481	24	CHG	3	4	0.428571
28	25754215	25754387	172	15	CG	5	0	1
11	101816005	101816191	186	12	CG	13	5	0.722222
2	132735410	132735970	560	25	CG	114	17	0.870229
11	101701078	101701328	250	17	CHH	3	4	0.428571
11	101701078	101701328	250	17	CG	35	20	0.636364
17	71147232	71147418	186	11	CG	25	9	0.735294
9	88408862	88409310	448	29	CG	104	3	0.971963
12	78156510	78156977	467	24	CG	293	38	0.885196
26	48508269	48508524	255	17	CG	53	4	0.929825
13	51902395	51902608	213	11	CG	39	3	0.928571
11	102468305	102468459	154	11	CG	34	4	0.894737
17	44561698	44561834	136	9	CG	41	0	1
16	76430040	76430133	93	9	CG	122	15	0.890511
11	12810400	12810753	353	17	CG	10	5	0.666667
24	58005665	58005848	183	13	CG	39	9	0.8125
18	12480387	12480533	146	10	CG	11	0	1
4	113800782	113800927	145	8	CG	12	3	0.8
2	105324414	105324587	173	11	CG	301	27	0.917683
29	45502243	45502477	234	13	CG	114	20	0.850746
21	63098613	63098797	184	16	CHH	2	4	0.333333
21	63098613	63098797	184	16	CG	59	7	0.893939
15	76141799	76142220	421	28	CG	39	13	0.75
24	49285075	49285199	124	8	CG	19	6	0.76
19	30563640	30563753	113	12	CG	86	5	0.945055
22	53947960	53948051	91	9	CG	14	1	0.933333
16	27726917	27727033	116	11	CG	58	2	0.966667
X	72218014	72218238	224	26	CG	2	3	0.4
27	31294463	31294592	129	9	CG	4	13	0.235294
11	6008303	6008494	191	11	CG	104	12	0.896552
22	57151025	57151133	108	13	CG	325	52	0.862069
22	57151025	57151133	108	13	CHG	8	26	0.235294
18	4564417	4564525	108	9	CG	45	3	0.9375
9	81126171	81126292	121	10	CG	10	0	1
16	24659150	24659329	179	13	CG	9	11	0.45
17	69766183	69766272	89	9	CG	72	9	0.888889
2	130016573	130017056	483	26	CG	1	4	0.2
24	61018394	61018726	332	21	CG	152	22	0.873563
2	87627591	87627867	276	15	CG	75	31	0.707547
13	74646826	74646928	102	7	CG	146	14	0.9125
2	93860479	93860619	140	8	CG	9	8	0.529412
16	51356832	51357373	541	28	CG	180	25	0.878049
5	29442873	29443085	212	10	CG	66	22	0.75
3	111850734	111850873	139	10	CG	27	10	0.72973
11	102045941	102046133	192	10	CG	42	4	0.913043
14	49238582	49239456	874	50	CG	1	10	0.0909091
3	93758280	93758392	112	17	CG	138	10	0.932432
25	39306292	39306466	174	15	CG	5	0	1
20	66650802	66651106	304	19	CG	28	4	0.875
10	97693715	97694111	396	24	CG	47	1	0.979167
16	74085071	74085338	267	18	CG	120	8	0.9375
19	17884880	17885036	156	10	CG	125	12	0.912409
17	71438437	71438770	333	22	CG	64	10	0.864865
8	109939212	109939431	219	12	CG	48	22	0.685714
4	64053582	64053712	130	6	CG	3	12	0.2
5	25567697	25567957	260	19	CG	25	223	0.100806
29	39686580	39686742	162	9	CG	4	1	0.8
29	23249913	23250157	244	18	CG	64	7	0.901408
1	140952404	140952639	235	17	CG	5	0	1
29	42567934	42568143	209	16	CG	52	191	0.213992
24	52000321	52000477	156	9	CG	24	1	0.96
14	89599809	89600428	619	35	CHH	3	2	0.6
14	89599809	89600428	619	35	CG	72	7	0.911392
11	102318114	102318810	696	45	CG	185	17	0.915842
11	102318114	102318810	696	45	CHG	7	2	0.777778
26	28692270	28692463	193	10	CG	58	10	0.852941
5	109375944	109376414	470	20	CG	64	49	0.566372
10	59476823	59476973	150	13	CG	1	5	0.166667
19	18715669	18715996	327	17	CG	334	42	0.888298
25	40505347	40506467	1120	63	CG	221	20	0.917012
25	40505347	40506467	1120	63	CHG	3	10	0.230769
29	45368403	45368574	171	10	CG	5	23	0.178571
11	99195256	99195490	234	16	CG	13	2	0.866667
25	5580049	5580236	187	8	CG	45	24	0.652174
13	51995232	51996076	844	45	CG	37	40	0.480519
23	48920597	48921242	645	37	CG	163	21	0.88587
24	37334733	37335087	354	24	CG	100	26	0.793651
1	140384110	140384160	50	6	CG	19	4	0.826087
27	42561000	42561168	168	9	CG	177	22	0.889447
10	97475280	97475425	145	8	CHH	2	3	0.4
10	97475280	97475425	145	8	CG	64	15	0.810127
X	18763480	18763634	154	12	CG	35	1	0.972222
21	65737319	65737679	360	21	CG	3	3	0.5
24	57802918	57803084	166	10	CG	72	11	0.86747
18	48268631	48269210	579	68	CG	55	6	0.901639
4	1137292	1137368	76	8	CG	62	26	0.704545
10	97048470	97050602	2132	107	CG	574	195	0.746424
5	109743915	109744228	313	17	CHH	5	3	0.625
5	109743915	109744228	313	17	CG	56	38	0.595745
9	87871337	87871513	176	10	CG	82	5	0.942529
5	108205071	108205177	106	8	CG	108	15	0.878049
8	9708057	9708317	260	22	CG	336	21	0.941176
17	52292243	52292699	456	28	CG	1	4	0.2
25	26298607	26299130	523	47	CG	1	5	0.166667
17	6173409	6173565	156	11	CG	94	6	0.94
9	87737875	87738322	447	25	CG	26	8	0.764706
25	10428319	10428702	383	32	CG	15	18	0.454545
8	15977579	15977969	390	26	CHH	5	0	1
8	15977579	15977969	390	26	CG	25	0	1
3	107143617	107144001	384	34	CG	4	1	0.8
23	49386281	49386482	201	11	CG	31	4	0.885714
1	141986431	141986648	217	24	CG	4	1	0.8
9	79998757	79999300	543	34	CG	46	8	0.851852
1	129934892	129935169	277	19	CG	17	15	0.53125
29	28485379	28485694	315	20	CG	34	3	0.918919
10	3823324	3824001	677	44	CG	3	12	0.2
20	68605806	68606206	400	25	CG	26	7	0.787879
10	97798186	97798551	365	33	CG	36	7	0.837209
24	60557534	60557729	195	14	CG	4	13	0.235294
24	3947515	3948778	1263	97	CG	212	20	0.913793
24	21296563	21296754	191	11	CG	73	166	0.305439
14	13229683	13229789	106	8	CG	32	3	0.914286
11	100140226	100140357	131	9	CHH	7	0	1
11	100140226	100140357	131	9	CG	47	5	0.903846
23	90230	90353	123	7	CG	31	19	0.62
22	57155155	57155244	89	6	CG	6	4	0.6
3	116555046	116555363	317	27	CG	202	13	0.939535
29	43716814	43717277	463	26	CG	175	31	0.849515
10	97942799	97943011	212	13	CG	133	34	0.796407
15	14274126	14274293	167	15	CG	74	6	0.925
5	99685252	99685864	612	34	CG	105	100	0.512195
9	88577049	88577494	445	43	CG	43	8	0.843137
3	114744004	114744623	619	36	CG	103	16	0.865546
22	50272217	50272785	568	43	CG	1	4	0.2
25	5966803	5966991	188	11	CHH	5	8	0.384615
25	5966803	5966991	188	11	CG	140	24	0.853659
26	49010884	49011215	331	15	CG	201	28	0.877729
4	113171993	113172439	446	19	CG	25	95	0.208333
22	55234987	55235135	148	9	CHH	2	3	0.4
22	55234987	55235135	148	9	CG	94	11	0.895238
1	128381512	128381695	183	19	CG	2	17	0.105263
6	114177317	114177440	123	8	CG	54	6	0.9
17	63135211	63135423	212	14	CG	12	10	0.545455
6	92102482	92102682	200	21	CG	2	8	0.2
23	47557272	47558264	992	55	CHH	5	3	0.625
23	47557272	47558264	992	55	CG	176	26	0.871287
X	1257093	1257224	131	8	CG	33	8	0.804878
24	3180627	3180936	309	30	CG	133	17	0.886667
4	113449713	113449981	268	16	CG	70	1	0.985915
7	6311693	6312045	352	21	CG	148	32	0.822222
3	40306302	40306793	491	29	CG	2	11	0.153846
27	16894638	16895064	426	22	CG	153	19	0.889535
10	98614672	98614771	99	8	CHH	12	13	0.48
10	98614672	98614771	99	8	CG	67	22	0.752809
21	63884904	63885057	153	12	CG	54	12	0.818182
3	112911762	112911847	85	6	CG	45	20	0.692308
14	88611615	88612038	423	22	CHH	4	3	0.571429
14	88611615	88612038	423	22	CG	56	18	0.756757
26	48882438	48882584	146	8	CG	22	5	0.814815
18	54863251	54864284	1033	65	CHH	6	0	1
18	54863251	54864284	1033	65	CG	149	23	0.866279
2	133568385	133568535	150	9	CG	3	2	0.6
23	11643226	11643463	237	16	CG	15	0	1
9	83569246	83569375	129	10	CG	5	5	0.5
1	146196284	146196461	177	9	CG	82	17	0.828283
24	49881501	49882132	631	35	CG	8	4	0.666667
17	4480743	4480933	190	9	CG	97	13	0.881818
25	37801800	37802026	226	11	CHH	3	4	0.428571
25	37801800	37802026	226	11	CG	75	2	0.974026
25	37801800	37802026	226	11	CHG	4	5	0.444444
25	38294816	38295193	377	15	CHH	3	5	0.375
25	38294816	38295193	377	15	CG	148	35	0.808743
20	48017647	48018198	551	25	CG	274	33	0.892508
17	70177687	70178029	342	21	CG	5	6	0.454545
13	10188951	10189090	139	11	CG	47	4	0.921569
11	91506916	91507148	232	11	CG	25	3	0.892857
8	74239073	74239190	117	12	CG	2	8	0.2
21	65194258	65194354	96	11	CG	5	2	0.714286
25	7787915	7788285	370	28	CG	31	6	0.837838
18	13248777	13249295	518	33	CG	5	0	1
5	109523498	109523605	107	6	CG	113	20	0.849624
22	57091451	57091854	403	37	CG	125	34	0.786164
7	1198626	1198757	131	8	CG	10	9	0.526316
3	115912318	115912720	402	31	CG	5	1	0.833333
1	123819786	123819922	136	9	CG	69	19	0.784091
19	11084260	11084368	108	6	CG	34	3	0.918919
22	38992527	38992683	156	12	CG	5	0	1
23	49136082	49136246	164	12	CG	74	2	0.973684
15	47587652	47588810	1158	60	CG	1136	154	0.88062
15	47587652	47588810	1158	60	CHG	12	4	0.75
20	69623387	69623962	575	36	CG	88	13	0.871287
4	102662143	102662322	179	10	CG	23	2	0.92
18	13640279	13640431	152	9	CG	95	11	0.896226
25	38934142	38935322	1180	83	CHH	4	3	0.571429
25	38934142	38935322	1180	83	CG	162	41	0.79803
27	40980193	40980290	97	7	CG	14	0	1
20	70644236	70644474	238	15	CG	18	14	0.5625
9	88399672	88399758	86	11	CG	61	11	0.847222
29	40885297	40885419	122	6	CG	53	6	0.898305
23	42804080	42804402	322	16	CG	3	7	0.3
8	73995780	73996434	654	52	CG	3	19	0.136364
14	3082635	3082731	96	9	CG	4	1	0.8
19	22142279	22142911	632	40	CG	206	57	0.78327
4	3536001	3536134	133	10	CG	43	3	0.934783
11	2787919	2788199	280	17	CG	96	5	0.950495
3	112434580	112434873	293	17	CG	2	3	0.4
11	103339224	103339784	560	38	CG	240	41	0.854093
20	69613659	69614471	812	46	CHH	2	4	0.333333
20	69613659	69614471	812	46	CG	48	16	0.75
10	93199066	93199599	533	32	CG	1	5	0.166667
29	44288690	44288738	48	4	CG	10	0	1
21	63780652	63780848	196	11	CG	76	81	0.484076
5	106505123	106505793	670	29	CG	167	54	0.755656
22	55489456	55490367	911	60	CG	146	191	0.433234
9	87977248	87977327	79	6	CG	60	16	0.789474
9	75455609	75456242	633	33	CG	76	1	0.987013
3	115123924	115124347	423	25	CG	105	31	0.772059
5	105516163	105516547	384	28	CG	74	20	0.787234
25	40184780	40185270	490	36	CG	8	3	0.727273
15	78012058	78012338	280	12	CG	19	6	0.76
12	70872146	70872332	186	10	CG	81	11	0.880435
25	40253839	40254263	424	26	CG	71	25	0.739583
29	40172762	40173070	308	20	CG	26	1	0.962963
27	6445275	6445719	444	22	CG	14	3	0.823529
29	44347667	44348214	547	35	CG	75	11	0.872093
19	59820730	59820836	106	9	CHH	6	11	0.352941
19	59820730	59820836	106	9	CG	143	9	0.940789
11	2480066	2480268	202	13	CG	38	5	0.883721
27	41135419	41135600	181	11	CG	22	23	0.488889
5	66074673	66074785	112	7	CG	9	11	0.45
7	6770706	6770914	208	15	CG	140	50	0.736842
24	54443854	54444081	227	20	CG	23	0	1
18	5774490	5774919	429	24	CG	64	9	0.876712
14	88570832	88571039	207	9	CG	48	8	0.857143
14	90924499	90925139	640	35	CG	154	37	0.806283
26	31082052	31082181	129	9	CG	57	8	0.876923
23	36563441	36563598	157	10	CG	20	1	0.952381
19	60370940	60371104	164	8	CG	39	6	0.866667
27	14252172	14254545	2373	136	CG	2	8	0.2
7	4784569	4785019	450	35	CG	130	48	0.730337
27	900519	900877	358	22	CG	8	2	0.8
5	102092423	102093101	678	46	CHH	3	2	0.6
5	102092423	102093101	678	46	CG	7	3	0.7
1	150755150	150755561	411	19	CG	18	3	0.857143
21	66457856	66457958	102	9	CG	336	44	0.884211
X	9668500	9669244	744	46	CG	46	100	0.315068
27	40571764	40572521	757	39	CG	97	12	0.889908
2	130439397	130439533	136	12	CG	40	6	0.869565
7	102366041	102366131	90	5	CG	48	3	0.941176
6	111036879	111037102	223	15	CG	33	4	0.891892
5	110238943	110239058	115	8	CG	99	9	0.916667
16	76377093	76377969	876	51	CG	108	17	0.864
25	39052063	39052352	289	20	CG	173	40	0.812207
15	59199702	59200794	1092	64	CG	23	55	0.294872
24	59052796	59052907	111	11	CG	25	10	0.714286
19	60088509	60089447	938	55	CG	209	15	0.933036
21	5785619	5785802	183	11	CG	1	4	0.2
4	110833776	110834101	325	17	CG	2	19	0.0952381
12	29385799	29386395	596	38	CG	18	58	0.236842
7	15388526	15388721	195	13	CG	25	15	0.625
12	82437942	82438067	125	7	CG	97	9	0.915094
27	40922945	40923056	111	12	CG	92	3	0.968421
X	54515502	54515772	270	22	CG	121	26	0.823129
5	98439164	98439478	314	15	CG	1	10	0.0909091
7	9532222	9532377	155	16	CG	1	4	0.2
8	108047977	108048222	245	14	CG	43	52	0.452632
6	112322746	112322917	171	12	CG	30	11	0.731707
11	705282	705698	416	19	CG	19	6	0.76
15	78312044	78312307	263	22	CG	106	62	0.630952
22	57758049	57758702	653	46	CG	75	2	0.974026
15	76685768	76686015	247	11	CG	56	14	0.8
23	46619620	46619968	348	23	CG	24	1	0.96
X	68393731	68394177	446	25	CG	1	4	0.2
23	26820196	26820705	509	32	CG	364	66	0.846512
17	54050411	54050512	101	6	CG	42	1	0.976744
22	57033263	57034396	1133	64	CG	56	14	0.8
22	57033263	57034396	1133	64	CHG	3	3	0.5
16	76969242	76969519	277	26	CG	24	5	0.827586
5	108150543	108152587	2044	120	CG	126	23	0.845638
4	113346703	113346915	212	11	CG	19	4	0.826087
1	150971239	150971392	153	9	CG	121	21	0.852113
19	58215880	58216489	609	29	CG	447	45	0.908537
26	48645751	48646523	772	52	CG	25	5	0.833333
8	73034741	73035211	470	25	CG	32	36	0.470588
21	46731488	46731887	399	32	CG	15	1	0.9375
29	32489864	32490078	214	13	CG	37	10	0.787234
28	24325336	24325583	247	14	CG	172	15	0.919786
12	74344353	74344788	435	21	CG	247	35	0.875887
16	3627857	3628003	146	9	CG	31	2	0.939394
4	114846415	114846785	370	21	CG	47	5	0.903846
27	41193381	41193888	507	44	CG	91	6	0.938144
21	63638885	63639022	137	13	CG	40	4	0.909091
X	52311713	52311890	177	12	CG	3	14	0.176471
6	107685628	107685739	111	6	CG	54	6	0.9
23	48353946	48354271	325	26	CG	90	5	0.947368
18	59193315	59194022	707	48	CG	7	3	0.7
25	40619609	40619757	148	10	CHH	3	2	0.6
25	40619609	40619757	148	10	CG	39	5	0.886364
18	18888319	18888453	134	11	CG	60	1	0.983607
7	40090101	40090270	169	10	CG	22	9	0.709677
18	11113678	11114078	400	29	CG	3	2	0.6
19	28624544	28624903	359	29	CG	353	30	0.921671
19	28624544	28624903	359	29	CHG	9	8	0.529412
10	97641379	97641660	281	25	CG	23	3	0.884615
13	77366819	77367515	696	31	CG	51	2	0.962264
13	55336875	55337551	676	69	CG	7	8	0.466667
28	41453066	41453131	65	5	CG	50	11	0.819672
13	38393637	38394187	550	40	CG	2	10	0.166667
10	98051671	98052082	411	25	CG	45	20	0.692308
20	69850012	69850503	491	35	CG	170	32	0.841584
12	17453934	17454433	499	38	CG	4	1	0.8
22	57259411	57261970	2559	172	CHH	4	6	0.4
22	57259411	57261970	2559	172	CG	136	18	0.883117
12	74265928	74266359	431	18	CG	65	6	0.915493
17	52700753	52700914	161	10	CG	1	5	0.166667
24	58259364	58260079	715	41	CG	140	23	0.858896
25	2796609	2797290	681	38	CG	46	16	0.741935
14	14874266	14874323	57	5	CG	101	4	0.961905
27	41462427	41462767	340	18	CG	37	6	0.860465
3	76289775	76289890	115	11	CHH	8	1	0.888889
3	76289775	76289890	115	11	CG	104	14	0.881356
4	114765582	114765932	350	24	CG	43	9	0.826923
29	46060333	46060602	269	11	CG	213	40	0.841897
29	46060333	46060602	269	11	CHG	3	20	0.130435
26	22101665	22101759	94	7	CG	16	11	0.592593
17	65809440	65810143	703	39	CG	61	22	0.73494
21	44228705	44228836	131	9	CG	3	7	0.3
13	2306705	2306825	120	12	CG	19	1	0.95
3	116441415	116442014	599	36	CHH	2	4	0.333333
3	116441415	116442014	599	36	CG	145	14	0.91195
23	2485191	2485287	96	9	CG	75	3	0.961538
18	35244630	35245109	479	37	CG	3	7	0.3
9	28705422	28705709	287	17	CG	1	9	0.1
16	77065151	77065267	116	7	CG	123	26	0.825503
23	47571306	47571533	227	13	CG	20	0	1
1	153654959	153655167	208	10	CG	66	9	0.88
18	48703380	48703711	331	16	CG	4	1	0.8
12	81756994	81757586	592	45	CG	153	11	0.932927
23	49084199	49084416	217	14	CG	60	2	0.967742
29	40214676	40214970	294	19	CG	101	15	0.87069
7	76032119	76032281	162	14	CG	30	3	0.909091
5	89168821	89169485	664	58	CG	25	39	0.390625
12	81535399	81537377	1978	105	CG	137	56	0.709845
8	10332533	10332716	183	13	CG	22	3	0.88
8	10332533	10332716	183	13	CHG	5	0	1
22	6615759	6615874	115	12	CG	42	4	0.913043
2	132304539	132304940	401	29	CG	124	17	0.879433
2	132304539	132304940	401	29	CHG	3	3	0.5
19	57639912	57640011	99	8	CG	6	0	1
6	112087110	112087275	165	20	CG	16	17	0.484848
6	108223761	108223921	160	15	CG	5	0	1
12	79740878	79740968	90	4	CG	34	14	0.708333
17	63556492	63556634	142	7	CG	104	11	0.904348
2	128834708	128835339	631	42	CHH	4	1	0.8
2	128834708	128835339	631	42	CG	260	21	0.925267
2	128834708	128835339	631	42	CHG	5	2	0.714286
25	39044366	39044670	304	16	CG	58	11	0.84058
19	13201799	13201916	117	8	CG	19	4	0.826087
2	111532138	111532261	123	11	CG	52	4	0.928571
13	73177382	73178011	629	28	CG	73	6	0.924051
17	62517781	62518140	359	19	CG	42	28	0.6
22	55771839	55772168	329	22	CG	14	33	0.297872
1	97318882	97319010	128	19	CHH	2	4	0.333333
1	97318882	97319010	128	19	CG	10	42	0.192308
25	4247630	4247846	216	9	CG	127	43	0.747059
25	4247630	4247846	216	9	CHG	8	9	0.470588
7	16359737	16359905	168	12	CG	146	11	0.929936
3	109039077	109039797	720	52	CG	135	38	0.780347
25	9608406	9608625	219	14	CG	11	0	1
22	49028944	49029036	92	8	CG	100	9	0.917431
15	50406046	50406244	198	9	CG	8	4	0.666667
25	41187630	41187768	138	11	CG	56	6	0.903226
17	68729025	68729322	297	13	CG	9	7	0.5625
4	108556654	108556879	225	20	CG	230	19	0.923695
10	90346533	90347004	471	30	CG	276	25	0.916944
19	60668446	60668799	353	19	CG	27	22	0.55102
25	40179264	40179536	272	14	CG	82	13	0.863158
2	133730501	133731132	631	37	CHH	6	19	0.24
2	133730501	133731132	631	37	CG	274	40	0.872611
19	34139477	34139532	55	6	CG	151	15	0.909639
17	6000386	6000624	238	10	CG	12	4	0.75
11	2212611	2212902	291	14	CHH	3	3	0.5
11	2212611	2212902	291	14	CG	57	4	0.934426
17	71386699	71388018	1319	69	CG	438	28	0.939914
11	105219567	105219869	302	17	CHH	26	1	0.962963
11	105219567	105219869	302	17	CG	494	44	0.918216
9	80458260	80458371	111	9	CG	78	2	0.975
24	5103364	5103608	244	18	CG	31	175	0.150485
11	101962143	101962265	122	8	CG	70	7	0.909091
8	9772222	9772449	227	15	CG	1	7	0.125
11	105008624	105008740	116	12	CG	29	8	0.783784
3	110803506	110803606	100	10	CG	77	8	0.905882
1	1878550	1878895	345	27	CG	7	38	0.155556
14	13658436	13658864	428	26	CG	83	7	0.922222
14	13658436	13658864	428	26	CHG	4	1	0.8
10	7501389	7501487	98	9	CG	47	9	0.839286
14	4379854	4380083	229	13	CG	6	6	0.5
12	74299148	74299295	147	11	CG	59	1	0.983333
6	111868681	111868911	230	17	CG	20	1	0.952381
11	100873230	100873931	701	39	CG	618	74	0.893064
21	63723584	63723948	364	25	CG	71	8	0.898734
X	77422209	77422741	532	45	CG	126	205	0.380665
7	90630529	90631198	669	33	CG	50	76	0.396825
18	4746335	4746472	137	13	CG	116	18	0.865672
5	104421871	104422094	223	17	CG	26	3	0.896552
24	61653474	61653567	93	5	CHH	2	3	0.4
4	113144637	113144711	74	6	CG	70	2	0.972222
5	108003757	108006414	2657	134	CHH	8	18	0.307692
5	108003757	108006414	2657	134	CG	720	61	0.921895
21	66071605	66071751	146	12	CG	24	11	0.685714
29	48218222	48219469	1247	58	CG	125	21	0.856164
19	52568486	52568941	455	38	CG	15	0	1
12	67226311	67226447	136	11	CG	58	3	0.95082
18	24936479	24936888	409	25	CG	4	6	0.4
11	97076167	97077151	984	72	CG	24	46	0.342857
14	13858376	13859290	914	54	CG	335	23	0.935754
14	13858376	13859290	914	54	CHG	3	4	0.428571
27	32135761	32135969	208	15	CG	34	52	0.395349
23	29411696	29411812	116	11	CG	114	13	0.897638
6	113210049	113210160	111	7	CG	25	0	1
11	10317906	10318638	732	60	CG	1	7	0.125
20	17758801	17758877	76	5	CG	6	1	0.857143
12	26517840	26518189	349	24	CG	104	6	0.945455
8	110551175	110551279	104	7	CG	15	0	1
3	18254647	18254838	191	10	CG	114	43	0.726115
20	68225682	68225798	116	7	CG	39	21	0.65
18	54254757	54255154	397	26	CG	59	3	0.951613
12	23455189	23455776	587	31	CG	79	9	0.897727
7	104786586	104786679	93	9	CG	59	2	0.967213
3	112125316	112125455	139	9	CG	19	1	0.95
11	97098488	97098625	137	11	CG	19	17	0.527778
10	68894510	68894624	114	9	CG	21	3	0.875
14	90664222	90664332	110	9	CG	102	19	0.842975
15	47192386	47192546	160	10	CG	11	71	0.134146
13	80512481	80512736	255	13	CG	17	4	0.809524
9	3951106	3951647	541	37	CHH	2	4	0.333333
9	3951106	3951647	541	37	CG	84	9	0.903226
24	5175118	5175332	214	22	CHH	4	3	0.571429
24	5175118	5175332	214	22	CG	54	11	0.830769
10	5512754	5513383	629	44	CG	2	3	0.4
19	1138550	1139074	524	30	CG	1	7	0.125
22	57207504	57207741	237	14	CHH	5	0	1
22	57207504	57207741	237	14	CG	154	11	0.933333
29	6558868	6559419	551	38	CG	87	4	0.956044
11	105076996	105077502	506	36	CG	75	11	0.872093
1	154666134	154666207	73	7	CG	39	2	0.95122
X	112634173	112634510	337	33	CG	5	1	0.833333
10	98728962	98729114	152	12	CG	110	23	0.827068
12	80661683	80662048	365	17	CG	61	17	0.782051
3	116563390	116564166	776	49	CG	41	13	0.759259
19	52484849	52485040	191	12	CG	130	11	0.921986
23	47429221	47429338	117	10	CG	4	1	0.8
3	32506675	32507585	910	68	CG	1	4	0.2
28	21723459	21723680	221	16	CG	5	0	1
27	31979808	31979947	139	8	CG	31	1	0.96875
10	97663852	97664887	1035	53	CG	96	7	0.932039
4	114059860	114059942	82	9	CG	39	12	0.764706
27	2469939	2470033	94	9	CG	50	0	1
16	3327378	3328513	1135	96	CG	1	5	0.166667
17	65415214	65415423	209	9	CG	27	32	0.457627
25	41381235	41381577	342	22	CG	14	7	0.666667
20	69790386	69790558	172	10	CG	23	4	0.851852
27	39302633	39302801	168	12	CG	120	24	0.833333
17	63049570	63050017	447	26	CHH	2	3	0.4
17	63049570	63050017	447	26	CG	209	48	0.81323
5	71625186	71625905	719	46	CG	32	3	0.914286
6	111150626	111151120	494	27	CG	87	17	0.836538
18	5689378	5689544	166	9	CG	48	3	0.941176
3	109414050	109414355	305	22	CG	7	4	0.636364
5	109604522	109604608	86	10	CG	110	13	0.894309
11	104304144	104304546	402	22	CG	24	8	0.75
20	70540363	70540704	341	20	CG	263	24	0.916376
1	2099138	2099585	447	22	CG	4	1	0.8
4	112721743	112722123	380	30	CG	146	16	0.901235
12	80361566	80361805	239	14	CG	8	2	0.8
1	1424681	1425026	345	19	CG	21	2	0.913043
1	1762555	1763048	493	24	CHH	8	12	0.4
1	1762555	1763048	493	24	CG	126	20	0.863014
17	66345784	66345893	109	7	CG	15	6	0.714286
22	56951431	56951746	315	24	CG	27	0	1
8	109990670	109990943	273	19	CG	7	3	0.7
12	18978917	18979218	301	22	CG	10	0	1
23	26028456	26029549	1093	53	CG	7	41	0.145833
8	85353399	85354012	613	34	CG	57	3	0.95
4	113140704	113141098	394	25	CHH	3	4	0.428571
4	113140704	113141098	394	25	CG	61	6	0.910448
6	12075476	12075817	341	20	CHH	346	1343	0.204855
6	12075476	12075817	341	20	CG	5003	1210	0.805247
6	12075476	12075817	341	20	CHG	43	1149	0.0360738
18	12480018	12480252	234	18	CG	89	7	0.927083
20	69197978	69198751	773	38	CHH	5	1	0.833333
20	69197978	69198751	773	38	CG	262	33	0.888136
8	107839483	107839565	82	7	CG	23	2	0.92
22	57808827	57808989	162	10	CG	40	8	0.833333
24	41475875	41476150	275	11	CG	9	1	0.9
26	49359525	49360350	825	56	CG	36	4	0.9
26	49359525	49360350	825	56	CHG	3	2	0.6
X	107144923	107145025	102	9	CG	32	27	0.542373
9	83153485	83153650	165	13	CG	81	11	0.880435
19	61627457	61627873	416	22	CG	48	11	0.813559
24	38926549	38926873	324	18	CG	5	20	0.2
26	47139634	47140270	636	32	CHH	11	42	0.207547
26	47139634	47140270	636	32	CG	182	27	0.870813
17	66931505	66931671	166	11	CG	8	1	0.888889
19	61178993	61179114	121	9	CG	3	2	0.6
18	4817687	4818121	434	20	CG	6	0	1
16	73180519	73180991	472	25	CG	3	2	0.6
25	40694588	40695148	560	29	CG	58	7	0.892308
20	69745364	69745661	297	27	CG	47	35	0.573171
18	6275631	6275761	130	7	CG	116	19	0.859259
18	6275631	6275761	130	7	CHG	5	17	0.227273
3	115560781	115560984	203	20	CG	26	4	0.866667
17	62093972	62094607	635	41	CG	38	34	0.527778
1	83688302	83688807	505	32	CG	11	26	0.297297
10	96730030	96730199	169	12	CG	14	7	0.666667
24	58261745	58261879	134	10	CG	21	1	0.954545
22	16359744	16359814	70	7	CG	30	12	0.714286
19	11157544	11158060	516	27	CG	25	0	1
12	11166506	11166705	199	10	CG	17	7	0.708333
22	6680574	6680692	118	9	CG	48	5	0.90566
24	58021256	58021531	275	16	CG	231	19	0.924
27	2409306	2409453	147	10	CG	49	20	0.710145
29	720240	720352	112	13	CG	41	0	1
24	58289523	58289648	125	10	CG	95	19	0.833333
13	77590912	77591107	195	11	CG	33	1	0.970588
9	74010244	74010573	329	24	CG	89	29	0.754237
9	85231372	85231567	195	16	CG	10	0	1
16	66817228	66817778	550	26	CG	56	17	0.767123
13	75664670	75664824	154	9	CG	10	2	0.833333
12	82421491	82421792	301	19	CG	28	10	0.736842
25	40037362	40037964	602	49	CG	283	16	0.946488
21	14509907	14510448	541	34	CG	61	78	0.438849
8	51839845	51840165	320	17	CG	3	2	0.6
16	211231	211354	123	11	CG	3	7	0.3
6	112701822	112702280	458	21	CHH	3	12	0.2
6	112701822	112702280	458	21	CG	138	26	0.841463
17	71455043	71456955	1912	117	CG	37	15	0.711538
4	114495572	114495855	283	12	CG	29	13	0.690476
29	45958531	45958721	190	12	CG	17	13	0.566667
23	29186721	29187054	333	36	CHH	2	3	0.4
25	38642801	38643194	393	19	CG	82	9	0.901099
24	37311272	37311348	76	7	CG	56	7	0.888889
18	50526512	50526834	322	20	CHH	6	20	0.230769
18	50526512	50526834	322	20	CG	295	27	0.916149
19	57306512	57307889	1377	77	CG	38	6	0.863636
9	30865119	30865411	292	15	CG	7	3	0.7
11	98952214	98953072	858	53	CG	374	41	0.901205
7	102903232	102903453	221	15	CG	102	8	0.927273
12	80695527	80695670	143	11	CG	251	9	0.965385
26	41763681	41763869	188	11	CG	12	0	1
28	40555484	40555703	219	14	CHH	5	6	0.454545
28	40555484	40555703	219	14	CG	169	39	0.8125
18	4174472	4174921	449	27	CHH	6	1	0.857143
18	4174472	4174921	449	27	CG	142	22	0.865854
5	108796997	108797184	187	14	CG	33	47	0.4125
19	57700733	57701335	602	31	CG	60	20	0.75
4	87397428	87397688	260	14	CG	79	14	0.849462
20	70040145	70040623	478	29	CG	102	66	0.607143
13	42781306	42781869	563	31	CG	74	16	0.822222
4	5526293	5527074	781	67	CG	4	7	0.363636
9	48590981	48591869	888	53	CG	84	11	0.884211
18	50792976	50793879	903	42	CG	28	4	0.875
15	13701280	13701511	231	17	CG	3	2	0.6
1	154720316	154720472	156	13	CG	54	3	0.947368
25	30199170	30199294	124	13	CG	3	3	0.5
7	48655243	48655464	221	15	CG	2	4	0.333333
3	114633974	114634695	721	49	CG	27	24	0.529412
7	5375969	5376576	607	40	CG	32	3	0.914286
4	115552657	115553185	528	43	CG	49	6	0.890909
5	106317494	106318149	655	60	CG	3	2	0.6
14	90717774	90717913	139	8	CG	31	2	0.939394
27	35794544	35794723	179	14	CHH	2	3	0.4
27	35794544	35794723	179	14	CG	70	12	0.853659
23	46684976	46685518	542	41	CG	90	6	0.9375
10	44096206	44096339	133	7	CG	57	1	0.982759
4	75022588	75022773	185	15	CG	109	7	0.939655
15	77685998	77686200	202	10	CG	70	20	0.777778
11	85060449	85060706	257	14	CG	9	2	0.818182
26	42985022	42985098	76	4	CG	17	22	0.435897
18	54020230	54020603	373	23	CG	78	8	0.906977
5	96285395	96285564	169	11	CG	41	16	0.719298
8	67765469	67765634	165	11	CG	33	4	0.891892
2	128417705	128417913	208	11	CG	46	32	0.589744
4	111264618	111264752	134	12	CG	58	4	0.935484
20	68361286	68361549	263	18	CG	161	18	0.899441
4	112885195	112885281	86	10	CG	26	9	0.742857
3	111132426	111132646	220	17	CG	5	0	1
10	64815816	64816047	231	21	CG	68	13	0.839506
5	65794544	65795137	593	57	CG	24	54	0.307692
7	33741798	33743280	1482	112	CG	15	1	0.9375
10	88671476	88671990	514	26	CG	21	9	0.7
16	1667080	1667652	572	39	CG	29	12	0.707317
17	45971825	45972397	572	35	CG	10	12	0.454545
27	42604839	42604992	153	15	CG	67	7	0.905405
15	28308976	28309229	253	15	CG	56	47	0.543689
6	101358369	101358498	129	9	CHH	3	6	0.333333
6	101358369	101358498	129	9	CG	43	32	0.573333
19	46156760	46157056	296	14	CG	13	11	0.541667
28	19460648	19460707	59	4	CG	10	0	1
4	109751491	109752391	900	45	CG	40	335	0.106667
18	11115189	11115731	542	41	CG	16	4	0.8
7	14232928	14233264	336	20	CG	14	66	0.175
9	46840850	46840985	135	8	CG	22	52	0.297297
2	130037747	130038219	472	25	CG	142	8	0.946667
24	1567447	1567681	234	15	CG	64	8	0.888889
24	1567447	1567681	234	15	CHG	3	3	0.5
21	66352670	66352935	265	14	CG	125	48	0.722543
25	39113499	39114415	916	63	CG	102	15	0.871795
7	99126688	99126863	175	13	CG	95	6	0.940594
17	63126441	63126567	126	12	CG	38	8	0.826087
10	52362702	52362816	114	9	CG	51	17	0.75
13	63586493	63586718	225	16	CG	95	28	0.772358
12	82486274	82486812	538	51	CG	17	72	0.191011
8	108831982	108832306	324	25	CG	125	15	0.892857
21	62689056	62689714	658	49	CG	85	4	0.955056
15	72777819	72777952	133	12	CG	63	8	0.887324
X	7188220	7188433	213	9	CG	27	92	0.226891
2	131363295	131363427	132	11	CG	10	5	0.666667
11	99862561	99862911	350	32	CG	5	0	1
24	45224104	45224432	328	22	CG	15	0	1
5	93078833	93079208	375	30	CG	8	2	0.8
10	98562264	98562703	439	22	CG	74	14	0.840909
17	70521654	70522947	1293	80	CG	209	22	0.904762
8	110669253	110669470	217	20	CG	76	16	0.826087
25	39181786	39182493	707	41	CG	84	13	0.865979
10	98797452	98797656	204	12	CG	47	3	0.94
12	82503579	82503778	199	11	CG	9	2	0.818182
19	118382	118494	112	7	CG	20	23	0.465116
15	76376836	76376945	109	6	CG	203	65	0.757463
29	47994783	47995243	460	32	CG	9	1	0.9
5	32685536	32687680	2144	158	CG	3	14	0.176471
X	85865265	85866859	1594	111	CG	126	292	0.301435
13	53057152	53057868	716	52	CG	1	4	0.2
13	8845343	8845576	233	14	CG	5	0	1
3	114773729	114773938	209	11	CG	9	1	0.9
26	43733045	43733336	291	15	CG	35	15	0.7
17	71368191	71369044	853	57	CG	111	3	0.973684
28	42041999	42042226	227	13	CG	53	4	0.929825
28	42041999	42042226	227	13	CHG	3	16	0.157895
18	21591115	21591233	118	7	CG	53	1	0.981481
26	49019560	49020192	632	33	CG	144	19	0.883436
22	37360891	37361146	255	16	CG	1	5	0.166667
19	50560914	50561149	235	14	CG	52	15	0.776119
13	4102555	4103118	563	30	CG	51	32	0.614458
24	50270386	50270527	141	12	CG	5	1	0.833333
22	46953647	46953934	287	25	CG	24	1	0.96
15	26452709	26452913	204	15	CG	22	1	0.956522
22	55323411	55323719	308	22	CG	98	33	0.748092
19	39516921	39517023	102	11	CG	20	1	0.952381
5	97786819	97786973	154	14	CG	121	8	0.937984
21	64394939	64395233	294	18	CG	38	1	0.974359
9	88715400	88715543	143	12	CG	72	11	0.86747
11	99881248	99881565	317	26	CG	18	42	0.3
15	41470243	41470481	238	28	CG	1	10	0.0909091
11	13368448	13369426	978	50	CG	6	32	0.157895
16	76877648	76877987	339	20	CG	117	7	0.943548
17	70706191	70707425	1234	65	CG	521	64	0.890598
10	96300105	96300242	137	19	CG	22	3	0.88
22	56360869	56361124	255	20	CG	166	28	0.85567
22	57185755	57186594	839	47	CHH	5	14	0.263158
22	57185755	57186594	839	47	CG	673	105	0.865039
1	154677016	154677248	232	12	CG	171	21	0.890625
10	98773454	98773886	432	23	CG	214	39	0.84585
8	107879776	107880273	497	31	CG	142	13	0.916129
7	25398255	25398401	146	13	CG	9	1	0.9
3	115558221	115558527	306	20	CG	45	20	0.692308
7	15807023	15808312	1289	111	CG	1	4	0.2
27	42554583	42554689	106	10	CG	75	8	0.903614
6	107687449	107687555	106	7	CG	84	30	0.736842
19	60636303	60636480	177	15	CG	86	2	0.977273
24	51759188	51760847	1659	84	CG	2	12	0.142857
7	3607262	3607705	443	29	CG	18	26	0.409091
9	88557274	88558379	1105	57	CG	11	15	0.423077
25	39351894	39351985	91	6	CHH	26	2	0.928571
25	39351894	39351985	91	6	CG	87	12	0.878788
29	45773734	45774053	319	21	CG	1	4	0.2
27	38420123	38420172	49	5	CG	34	12	0.73913
25	37625287	37625470	183	16	CG	14	2	0.875
3	114104358	114104639	281	23	CG	24	3	0.888889
23	46105054	46105168	114	14	CG	5	27	0.15625
14	91516708	91516887	179	9	CHH	5	20	0.2
14	91516708	91516887	179	9	CG	153	13	0.921687
14	12108682	12108878	196	10	CG	9	3	0.75
24	59301407	59301513	106	12	CG	37	5	0.880952
12	79488348	79488498	150	10	CG	60	13	0.821918
29	29314712	29314818	106	6	CG	15	3	0.833333
12	82347817	82347997	180	12	CG	26	4	0.866667
5	4613327	4613958	631	32	CG	14	16	0.466667
4	110250916	110251217	301	21	CG	5	0	1
23	42908076	42908179	103	5	CHH	9	1	0.9
23	42908076	42908179	103	5	CG	63	5	0.926471
11	2438929	2439153	224	13	CG	22	2	0.916667
23	48399791	48400018	227	18	CG	29	7	0.805556
23	48748336	48748504	168	14	CG	96	14	0.872727
23	48748336	48748504	168	14	CHG	3	11	0.214286
8	9692971	9693193	222	23	CG	17	3	0.85
9	86271279	86271536	257	11	CG	51	40	0.56044
20	70231567	70231692	125	5	CG	26	1	0.962963
22	57351444	57351936	492	36	CG	163	33	0.831633
14	91784173	91784334	161	12	CG	27	3	0.9
19	55503948	55504079	131	16	CG	3	14	0.176471
4	112559396	112559617	221	14	CG	68	7	0.906667
21	27202431	27202649	218	11	CG	5	0	1
18	59226656	59226826	170	16	CG	113	21	0.843284
14	69182248	69183650	1402	69	CG	215	23	0.903361
25	1158578	1158763	185	10	CG	24	1	0.96
2	101904845	101905004	159	7	CHH	2	3	0.4
2	101904845	101905004	159	7	CG	40	2	0.952381
1	152924057	152924317	260	15	CG	75	8	0.903614
20	70539519	70539627	108	9	CG	327	9	0.973214
5	95420882	95421308	426	27	CG	13	2	0.866667
1	8073925	8074014	89	7	CG	59	13	0.819444
17	70261316	70261517	201	23	CHH	7	11	0.388889
17	70261316	70261517	201	23	CG	13	3	0.8125
18	6134478	6134923	445	24	CG	9	25	0.264706
2	64668991	64669338	347	21	CG	1	5	0.166667
22	5231450	5231561	111	6	CG	43	3	0.934783
26	48580565	48581280	715	32	CHH	8	13	0.380952
26	48580565	48581280	715	32	CG	44	9	0.830189
21	63807671	63807736	65	4	CG	40	4	0.909091
4	115521024	115521362	338	18	CG	56	3	0.949153
6	112983505	112984572	1067	65	CG	152	22	0.873563
21	11927808	11927970	162	9	CHH	2	4	0.333333
21	11927808	11927970	162	9	CG	60	3	0.952381
2	106404106	106404195	89	7	CG	22	102	0.177419
24	55157789	55157995	206	10	CG	8	22	0.266667
26	49150702	49151489	787	36	CG	453	43	0.913306
24	2312511	2312737	226	13	CG	31	8	0.794872
27	742346	742465	119	9	CG	56	24	0.7
29	23678016	23678712	696	48	CG	1	10	0.0909091
20	65976628	65977032	404	20	CG	45	3	0.9375
8	107969814	107969926	112	9	CHH	3	7	0.3
8	107969814	107969926	112	9	CG	42	25	0.626866
28	4131460	4132004	544	45	CG	20	4	0.833333
10	42304687	42304850	163	16	CG	121	11	0.916667
7	48429631	48429757	126	7	CG	14	26	0.35
17	66498871	66498981	110	5	CG	35	3	0.921053
2	132178568	132178834	266	13	CG	8	4	0.666667
18	24418942	24419054	112	13	CG	5	0	1
27	41363433	41363809	376	32	CG	162	17	0.905028
18	5372006	5372374	368	22	CHH	4	15	0.210526
18	5372006	5372374	368	22	CG	73	51	0.58871
18	59458019	59458941	922	45	CG	483	54	0.899441
9	88506405	88506570	165	16	CG	12	3	0.8
8	109771895	109772036	141	9	CG	39	4	0.906977
22	57766594	57767222	628	37	CG	86	8	0.914894
25	21297763	21297964	201	12	CG	50	16	0.757576
6	114061488	114061677	189	14	CG	76	11	0.873563
16	76703489	76703592	103	8	CG	19	9	0.678571
7	48598583	48599068	485	46	CG	28	48	0.368421
14	91539551	91540344	793	49	CHH	2	4	0.333333
14	91539551	91540344	793	49	CG	184	15	0.924623
25	25288200	25288721	521	29	CG	50	23	0.684932
11	89397684	89397907	223	11	CG	37	4	0.902439
28	40310899	40311404	505	28	CG	94	6	0.94
7	65390996	65391213	217	16	CG	33	1	0.970588
18	55062336	55062476	140	10	CG	3	17	0.15
9	51427376	51427570	194	12	CG	8	37	0.177778
2	20096145	20097115	970	54	CG	1	6	0.142857
20	26210761	26211801	1040	78	CG	1	5	0.166667
7	91207458	91207562	104	8	CG	138	9	0.938776
15	40239153	40239263	110	7	CG	19	6	0.76
2	126970558	126970890	332	14	CG	55	3	0.948276
7	48485619	48486193	574	61	CG	9	3	0.75
25	39980345	39980937	592	43	CG	40	14	0.740741
19	37014767	37014926	159	16	CG	1	10	0.0909091
26	47078779	47078914	135	7	CHH	3	5	0.375
26	47078779	47078914	135	7	CG	32	3	0.914286
22	57092625	57093066	441	20	CG	83	5	0.943182
16	69706741	69706849	108	8	CG	26	23	0.530612
12	82237563	82238031	468	31	CG	85	12	0.876289
4	113005093	113005719	626	53	CG	88	10	0.897959
8	67645220	67645470	250	13	CG	84	13	0.865979
12	79843166	79843280	114	5	CG	73	7	0.9125
8	107892486	107893353	867	53	CG	50	7	0.877193
15	73556715	73557631	916	59	CG	3	11	0.214286
13	79727176	79727498	322	21	CG	15	7	0.681818
22	56244055	56244229	174	12	CG	63	11	0.851351
16	69222980	69223120	140	8	CG	25	5	0.833333
19	58342260	58342539	279	19	CG	200	14	0.934579
12	72609860	72610033	173	9	CG	25	1	0.961538
19	54465284	54465421	137	11	CG	8	2	0.8
16	74695206	74695342	136	8	CG	86	69	0.554839
23	45760228	45760396	168	20	CG	211	20	0.91342
14	86872455	86872689	234	14	CHH	8	23	0.258065
14	86872455	86872689	234	14	CG	229	71	0.763333
12	32034055	32034369	314	24	CG	61	9	0.871429
29	31199388	31199757	369	18	CHH	10	37	0.212766
29	31199388	31199757	369	18	CG	156	12	0.928571
27	31905342	31905470	128	8	CHH	11	0	1
27	31905342	31905470	128	8	CG	89	17	0.839623
26	48833410	48833550	140	8	CG	78	7	0.917647
2	105671966	105672774	808	46	CG	1	5	0.166667
18	40393070	40393422	352	18	CG	5	1	0.833333
15	22043838	22044076	238	15	CG	32	1	0.969697
20	70930105	70931104	999	44	CG	90	23	0.79646
7	58595347	58595706	359	38	CG	1	4	0.2
28	4132270	4132760	490	24	CG	95	6	0.940594
17	61170995	61171243	248	13	CG	10	2	0.833333
9	88494559	88495243	684	55	CG	10	0	1
3	111409312	111409419	107	14	CG	68	1	0.985507
11	9110001	9110686	685	61	CG	1	5	0.166667
22	54641262	54641370	108	7	CG	20	8	0.714286
3	111405505	111405687	182	15	CG	90	3	0.967742
7	4269378	4269577	199	12	CG	147	14	0.913043
16	1378017	1378129	112	5	CG	8	2	0.8
7	9585471	9585645	174	10	CG	10	13	0.434783
4	49387970	49388329	359	20	CG	1	6	0.142857
3	109386872	109387262	390	27	CG	77	14	0.846154
9	25725281	25725548	267	12	CG	9	1	0.9
X	38859730	38860359	629	38	CG	167	42	0.799043
5	107850230	107850395	165	12	CG	48	13	0.786885
2	126122338	126122548	210	14	CG	4	16	0.2
12	29388628	29388763	135	10	CG	2	12	0.142857
16	76248359	76248466	107	9	CG	112	8	0.933333
12	52022974	52023116	142	8	CG	17	10	0.62963
13	76404380	76404592	212	13	CG	176	24	0.88
17	70966094	70966928	834	47	CG	13	32	0.288889
20	70035633	70035750	117	9	CG	97	13	0.881818
4	100161951	100162192	241	24	CG	4	1	0.8
18	4878254	4878601	347	22	CHH	6	6	0.5
18	4878254	4878601	347	22	CG	18	1	0.947368
23	9036078	9036209	131	9	CG	72	7	0.911392
22	56694213	56694395	182	12	CG	10	4	0.714286
1	154525232	154525853	621	34	CHH	7	4	0.636364
1	154525232	154525853	621	34	CG	124	20	0.861111
24	19852016	19852435	419	27	CG	17	5	0.772727
19	60124950	60125040	90	8	CG	135	9	0.9375
4	112040048	112040466	418	17	CG	29	2	0.935484
21	14700948	14701488	540	37	CG	1	4	0.2
8	109888163	109888510	347	17	CG	47	6	0.886792
8	66947200	66947365	165	8	CG	1	6	0.142857
8	564879	565028	149	12	CHH	4	6	0.4
8	564879	565028	149	12	CG	60	9	0.869565
10	72752269	72754322	2053	168	CG	44	134	0.247191
18	11635343	11635627	284	16	CG	4	1	0.8
10	96743003	96743233	230	14	CG	87	19	0.820755
17	59713429	59715485	2056	120	CG	7	7	0.5
6	113375867	113376143	276	18	CG	352	72	0.830189
19	57127471	57128055	584	32	CG	36	5	0.878049
23	4405837	4406073	236	17	CG	44	3	0.93617
14	40708026	40708279	253	15	CG	64	8	0.888889
8	101372586	101373278	692	49	CG	2	9	0.181818
3	19585662	19587281	1619	126	CG	4	6	0.4
12	8331648	8331760	112	11	CG	53	4	0.929825
12	81997761	81999922	2161	122	CG	78	30	0.722222
6	101535137	101535327	190	15	CG	10	5	0.666667
25	40837348	40837770	422	41	CG	6	19	0.24
14	81906442	81906618	176	12	CG	87	7	0.925532
24	42263148	42263233	85	8	CG	68	17	0.8
18	51884822	51885135	313	15	CG	4	25	0.137931
16	21208749	21209451	702	35	CG	33	5	0.868421
23	47070959	47071279	320	20	CG	146	19	0.884848
13	78617537	78617639	102	10	CG	56	23	0.708861
23	48377698	48377925	227	18	CG	21	2	0.913043
20	67418952	67419117	165	12	CG	5	0	1
26	48111605	48112115	510	39	CG	163	13	0.926136
27	42601999	42602483	484	50	CG	10	15	0.4
16	75580339	75580395	56	6	CG	40	12	0.769231
22	41194257	41194340	83	5	CG	42	8	0.84
15	77478799	77479006	207	14	CG	40	14	0.740741
27	39955488	39955797	309	28	CG	20	2	0.909091
17	53371150	53371957	807	48	CG	8	15	0.347826
12	27407999	27408165	166	11	CHH	3	2	0.6
12	27407999	27408165	166	11	CG	90	16	0.849057
12	27407999	27408165	166	11	CHG	5	2	0.714286
20	69439053	69439369	316	13	CG	85	14	0.858586
20	69439053	69439369	316	13	CHG	3	16	0.157895
28	41835157	41835759	602	27	CG	76	29	0.72381
8	7491999	7492177	178	12	CG	96	9	0.914286
4	114612661	114613119	458	31	CG	91	11	0.892157
19	12642653	12642826	173	11	CG	48	3	0.941176
22	52075729	52075934	205	10	CG	168	27	0.861538
19	57353647	57353744	97	5	CG	40	35	0.533333
9	10654069	10654224	155	10	CG	59	16	0.786667
22	11639332	11639506	174	8	CG	36	8	0.818182
20	69326407	69326538	131	9	CG	5	1	0.833333
15	78660715	78660915	200	10	CG	67	6	0.917808
12	11367156	11367288	132	12	CG	12	29	0.292683
11	6486279	6486391	112	9	CG	2	3	0.4
1	148346188	148346402	214	12	CG	50	3	0.943396
9	86721729	86721838	109	12	CG	5	0	1
4	113679754	113680223	469	27	CG	73	13	0.848837
3	116039251	116039614	363	25	CG	59	3	0.951613
24	4146995	4147135	140	15	CG	1	8	0.111111
10	75675569	75675796	227	15	CG	9	1	0.9
15	77808752	77808968	216	13	CG	17	4	0.809524
13	53223180	53223269	89	6	CG	24	5	0.827586
23	47820802	47821571	769	58	CG	96	34	0.738462
25	29912558	29912904	346	16	CG	36	0	1
10	16053985	16054673	688	44	CG	47	21	0.691176
11	4629428	4629583	155	17	CG	89	17	0.839623
13	16990932	16991361	429	26	CG	29	16	0.644444
5	67756051	67756683	632	39	CHH	4	7	0.363636
5	67756051	67756683	632	39	CG	14	29	0.325581
12	13387406	13388015	609	40	CG	5	17	0.227273
26	5392304	5392669	365	18	CG	40	42	0.487805
29	45617558	45617698	140	8	CG	26	3	0.896552
17	64058675	64058771	96	5	CG	65	7	0.902778
24	61081167	61081275	108	6	CG	38	3	0.926829
14	19007528	19007742	214	26	CHH	7	0	1
14	19007528	19007742	214	26	CG	18	1	0.947368
15	36372046	36372178	132	7	CHH	6	42	0.125
15	36372046	36372178	132	7	CG	120	39	0.754717
2	115347832	115348190	358	19	CG	13	8	0.619048
16	10678138	10678270	132	9	CG	32	0	1
9	87441321	87441448	127	6	CG	103	3	0.971698
24	56496703	56497256	553	25	CG	68	16	0.809524
6	15619108	15619416	308	15	CG	150	21	0.877193
6	15619108	15619416	308	15	CHG	8	10	0.444444
6	92124131	92124293	162	9	CG	6	11	0.352941
12	19735060	19735237	177	9	CG	167	19	0.897849
25	41007016	41009250	2234	120	CHH	6	1	0.857143
25	41007016	41009250	2234	120	CG	1193	256	0.823326
25	41007016	41009250	2234	120	CHG	8	5	0.615385
1	141881683	141881970	287	17	CG	5	0	1
17	71330408	71331212	804	46	CG	127	57	0.690217
2	71154057	71154591	534	36	CG	62	9	0.873239
12	38922734	38922900	166	12	CG	44	13	0.77193
25	2114607	2114863	256	20	CG	25	1	0.961538
X	23391554	23391731	177	10	CG	13	9	0.590909
24	41011678	41012096	418	26	CG	177	14	0.926702
18	948227	948658	431	43	CG	312	34	0.901734
10	95751040	95751301	261	13	CG	42	15	0.736842
23	42564400	42565238	838	43	CG	7	3	0.7
10	31943012	31943665	653	33	CG	105	21	0.833333
28	3464064	3464300	236	17	CG	62	2	0.96875
1	81210229	81210504	275	16	CG	86	66	0.565789
3	109980135	109980281	146	7	CG	20	3	0.869565
5	108970399	108970498	99	10	CG	83	7	0.922222
14	14080163	14080337	174	14	CG	44	1	0.977778
27	14917326	14917519	193	11	CG	5	0	1
X	59693983	59694095	112	8	CG	4	1	0.8
25	18698162	18698585	423	28	CG	1	10	0.0909091
19	55997682	55997873	191	11	CHH	2	4	0.333333
19	55997682	55997873	191	11	CG	44	31	0.586667
18	11961192	11961288	96	6	CG	27	7	0.794118
3	113551669	113552185	516	36	CHH	11	7	0.611111
3	113551669	113552185	516	36	CG	410	56	0.879828
27	1397790	1397984	194	9	CG	44	7	0.862745
4	25666053	25666717	664	51	CG	2	10	0.166667
15	77681679	77681857	178	11	CG	12	1	0.923077
12	70777578	70778062	484	27	CG	9	1	0.9
24	50091647	50092138	491	28	CHH	2	3	0.4
24	50091647	50092138	491	28	CG	55	27	0.670732
3	115818234	115818520	286	11	CG	17	1	0.944444
21	66608439	66609133	694	32	CHH	3	9	0.25
21	66608439	66609133	694	32	CG	170	14	0.923913
13	73322737	73323098	361	20	CG	35	18	0.660377
28	24606671	24606853	182	13	CHH	3	8	0.272727
28	24606671	24606853	182	13	CG	68	40	0.62963
23	42299236	42299376	140	15	CG	39	2	0.95122
7	49104132	49104958	826	70	CG	21	18	0.538462
3	114677754	114678368	614	56	CG	8	2	0.8
7	35150191	35150559	368	22	CG	46	16	0.741935
12	360630	360771	141	8	CG	104	13	0.888889
13	76879782	76880116	334	20	CG	63	8	0.887324
14	89062408	89062590	182	12	CG	44	13	0.77193
18	5637833	5637970	137	7	CG	5	0	1
25	25722835	25723088	253	10	CG	84	3	0.965517
19	60070036	60070224	188	11	CG	168	22	0.884211
15	67000001	67001191	1190	85	CG	1	4	0.2
3	115113792	115113923	131	8	CG	4	1	0.8
22	42706767	42706953	186	10	CHH	5	3	0.625
22	42706767	42706953	186	10	CG	39	45	0.464286
29	47307422	47307595	173	10	CG	94	16	0.854545
19	60392415	60392853	438	27	CG	112	22	0.835821
21	52309330	52309426	96	10	CG	1	6	0.142857
4	113083541	113084112	571	34	CHH	6	13	0.315789
4	113083541	113084112	571	34	CG	257	36	0.877133
16	73887476	73887755	279	27	CG	23	4	0.851852
3	31810573	31810639	66	8	CG	11	4	0.733333
11	95813318	95813458	140	7	CG	43	21	0.671875
25	835814	836096	282	14	CG	47	11	0.810345
2	134670835	134671377	542	25	CG	303	29	0.912651
25	40754769	40755014	245	14	CG	12	5	0.705882
5	110361177	110361444	267	17	CHH	3	26	0.103448
5	110361177	110361444	267	17	CG	271	59	0.821212
5	110361177	110361444	267	17	CHG	4	19	0.173913
21	54536879	54537161	282	13	CG	53	1	0.981481
5	25329870	25330001	131	18	CG	1	7	0.125
12	17451223	17451444	221	17	CG	14	10	0.583333
5	108504340	108504671	331	23	CG	45	2	0.957447
7	88346912	88347103	191	10	CG	23	2	0.92
X	74418428	74418797	369	33	CG	12	22	0.352941
22	56671409	56671661	252	16	CG	90	12	0.882353
25	36950079	36950601	522	31	CG	28	6	0.823529
24	61431102	61431560	458	25	CG	65	9	0.878378
24	61431102	61431560	458	25	CHG	7	5	0.583333
1	152943406	152943575	169	10	CG	28	4	0.875
1	154877842	154878144	302	17	CG	71	13	0.845238
2	132640695	132640897	202	11	CG	34	8	0.809524
3	105925654	105926097	443	28	CG	9	2	0.818182
4	28720725	28721290	565	45	CG	11	0	1
18	58084379	58084896	517	31	CG	13	83	0.135417
X	55110318	55110506	188	13	CG	53	8	0.868852
2	131335256	131335426	170	9	CG	10	10	0.5
12	33839757	33840497	740	39	CG	17	5	0.772727
11	3223167	3223484	317	22	CG	15	0	1
6	112224149	112224333	184	10	CG	14	1	0.933333
7	4273060	4273403	343	17	CG	28	4	0.875
X	97710614	97710978	364	22	CG	32	6	0.842105
13	53205150	53205442	292	20	CG	10	0	1
17	45763080	45763357	277	14	CG	126	33	0.792453
15	33039823	33039927	104	8	CG	4	1	0.8
27	12033826	12034221	395	24	CG	4	5	0.444444
X	8422190	8422333	143	7	CG	8	5	0.615385
29	47323174	47323240	66	6	CG	2	3	0.4
8	47027263	47027710	447	22	CG	11	27	0.289474
18	34116849	34117372	523	32	CG	27	41	0.397059
14	23099851	23099967	116	8	CG	3	3	0.5
7	39757506	39757780	274	20	CG	5	0	1
2	133439746	133439993	247	10	CG	105	16	0.867769
2	21784847	21785035	188	9	CG	3	20	0.130435
16	47413656	47413741	85	5	CG	4	1	0.8
17	71035948	71036079	131	11	CG	104	10	0.912281
28	2315593	2316778	1185	57	CG	44	75	0.369748
18	7581830	7581993	163	10	CG	150	14	0.914634
28	6456399	6457126	727	42	CG	26	83	0.238532
25	5640499	5640628	129	11	CHH	2	4	0.333333
25	5640499	5640628	129	11	CG	47	18	0.723077
25	232770	233108	338	20	CHH	6	28	0.176471
25	232770	233108	338	20	CG	270	68	0.798817
12	81325647	81326215	568	36	CG	82	14	0.854167
21	12696672	12696876	204	10	CG	44	16	0.733333
9	29655910	29656753	843	68	CG	41	54	0.431579
8	23630	24689	1059	51	CG	134	77	0.635071
2	71724606	71725258	652	33	CG	34	19	0.641509
27	12736321	12736655	334	24	CG	2	11	0.153846
4	89507167	89507676	509	35	CG	46	7	0.867925
7	3788977	3789117	140	10	CG	52	9	0.852459
22	53256830	53256994	164	8	CG	46	7	0.867925
18	40085602	40085781	179	8	CG	7	3	0.7
19	23736296	23736481	185	12	CG	18	2	0.9
16	43170174	43170446	272	26	CG	1	4	0.2
11	98684172	98684407	235	13	CG	50	30	0.625
7	5711243	5711408	165	13	CG	39	1	0.975
5	104067345	104067874	529	35	CG	59	11	0.842857
18	6825175	6825266	91	7	CG	223	19	0.921488
20	71006412	71006877	465	31	CG	156	10	0.939759
21	7019591	7019929	338	28	CG	127	12	0.913669
13	76559266	76559378	112	7	CG	98	23	0.809917
6	112653211	112653919	708	51	CG	1	6	0.142857
27	12656711	12657882	1171	74	CG	314	15	0.954407
7	103212148	103212311	163	12	CG	44	1	0.977778
6	113605331	113605545	214	16	CG	60	12	0.833333
29	46110239	46110574	335	19	CG	54	7	0.885246
19	60093809	60094208	399	19	CG	41	2	0.953488
7	90785458	90785736	278	18	CG	4	1	0.8
19	28044927	28045072	145	9	CG	12	0	1
24	59650329	59650514	185	8	CG	51	4	0.927273
1	151373870	151374096	226	16	CG	35	21	0.625
5	102817588	102817914	326	21	CG	154	16	0.905882
24	61028081	61028512	431	30	CG	25	4	0.862069
28	41580720	41581436	716	37	CG	449	58	0.885602
25	36917361	36918728	1367	88	CG	90	8	0.918367
21	66427532	66427949	417	37	CG	251	36	0.874564
20	70013487	70013660	173	10	CG	105	32	0.766423
20	6892624	6892811	187	11	CG	61	20	0.753086
2	135351492	135351830	338	31	CG	50	57	0.46729
7	97149359	97149487	128	7	CG	13	2	0.866667
27	40835375	40835571	196	11	CHH	10	13	0.434783
27	40835375	40835571	196	11	CG	202	33	0.859574
25	37936656	37937632	976	49	CG	248	22	0.918519
19	27308900	27309119	219	16	CG	90	15	0.857143
13	79489616	79489967	351	25	CG	43	24	0.641791
19	53401127	53401438	311	29	CG	49	8	0.859649
6	44526721	44526907	186	13	CG	40	1	0.97561
13	4039245	4039338	93	7	CG	20	0	1
6	89019091	89019232	141	7	CG	21	9	0.7
X	117816815	117817628	813	51	CG	4	17	0.190476
14	13273032	13273612	580	36	CG	5	0	1
27	6113573	6113733	160	9	CG	16	1	0.941176
12	71102731	71103202	471	31	CG	138	2	0.985714
29	37898145	37898665	520	42	CG	3	8	0.272727
29	2233577	2233864	287	15	CG	177	53	0.769565
6	111123323	111123648	325	16	CG	88	11	0.888889
27	42790870	42791314	444	25	CG	121	21	0.852113
29	43432942	43433100	158	9	CG	33	12	0.733333
29	43432942	43433100	158	9	CHG	3	7	0.3
16	75035253	75035359	106	6	CG	96	23	0.806723
25	33278046	33278242	196	14	CG	19	20	0.487179
16	3822533	3822828	295	13	CG	26	1	0.962963
21	63666086	63666322	236	17	CG	13	15	0.464286
12	17296992	17297669	677	38	CG	14	19	0.424242
2	133258442	133258715	273	12	CHH	6	5	0.545455
2	133258442	133258715	273	12	CG	109	30	0.784173
21	61889663	61889819	156	12	CG	83	15	0.846939
19	61394214	61394696	482	29	CG	43	9	0.826923
20	2001921	2002282	361	29	CG	16	0	1
12	80510882	80511273	391	31	CG	5	0	1
12	66685919	66686029	110	9	CG	234	57	0.804124
5	53991105	53991497	392	25	CG	3	18	0.142857
25	69896	70017	121	15	CG	10	2	0.833333
14	91724839	91725244	405	30	CG	324	45	0.878049
13	78151911	78152454	543	27	CG	108	26	0.80597
17	68327823	68327999	176	14	CG	27	7	0.794118
23	45669064	45669424	360	17	CHH	3	6	0.333333
23	45669064	45669424	360	17	CG	226	19	0.922449
4	112550949	112551117	168	11	CHH	6	2	0.75
4	112550949	112551117	168	11	CG	85	6	0.934066
12	81369368	81369944	576	30	CG	28	7	0.8
4	114165304	114165829	525	32	CG	32	10	0.761905
19	8987350	8987729	379	19	CG	103	12	0.895652
19	8987350	8987729	379	19	CHG	3	3	0.5
11	103329637	103329921	284	15	CG	84	27	0.756757
11	103329637	103329921	284	15	CHG	4	6	0.4
17	59886584	59888077	1493	97	CG	4	7	0.363636
5	110353989	110354749	760	39	CG	295	54	0.845272
13	77663280	77663490	210	17	CG	26	1	0.962963
3	55152865	55154507	1642	72	CG	13	22	0.371429
21	65011126	65011200	74	7	CG	65	5	0.928571
7	105555742	105555870	128	11	CHH	4	2	0.666667
7	105555742	105555870	128	11	CG	357	78	0.82069
20	38107152	38107821	669	37	CG	329	26	0.926761
20	38107152	38107821	669	37	CHG	3	12	0.2
13	9628015	9628102	87	6	CHH	3	5	0.375
13	9628015	9628102	87	6	CG	51	4	0.927273
23	47506126	47506656	530	28	CG	105	30	0.777778
24	61280802	61281054	252	14	CG	67	5	0.930556
29	45842123	45842225	102	7	CG	5	0	1
1	104668112	104668702	590	27	CG	2	8	0.2
21	8587520	8587816	296	14	CG	73	66	0.52518
21	8587520	8587816	296	14	CHG	3	6	0.333333
25	6716366	6716559	193	7	CG	75	25	0.75
13	51960265	51960352	87	11	CG	10	0	1
26	48656383	48657120	737	51	CG	35	16	0.686275
13	68819239	68819658	419	16	CG	96	23	0.806723
18	52211054	52211634	580	40	CG	18	54	0.25
26	45329619	45330056	437	33	CHH	3	2	0.6
26	45329619	45330056	437	33	CG	195	29	0.870536
17	61789206	61790472	1266	99	CG	37	26	0.587302
1	1784414	1784690	276	19	CG	4	12	0.25
28	38325279	38325535	256	13	CG	69	24	0.741935
17	51714080	51714553	473	35	CG	2	14	0.125
29	47505337	47506223	886	51	CG	125	28	0.816993
1	151842911	151843188	277	24	CG	22	5	0.814815
21	66318289	66318536	247	13	CG	98	14	0.875
21	66318289	66318536	247	13	CHG	12	1	0.923077
7	40086086	40086338	252	14	CG	1	10	0.0909091
5	110172697	110173029	332	21	CG	98	8	0.924528
3	41029317	41030263	946	61	CG	1	7	0.125
20	62864319	62864477	158	13	CG	25	6	0.806452
16	76709541	76709792	251	12	CG	102	17	0.857143
5	56022482	56022757	275	23	CG	1	7	0.125
1	153978033	153978262	229	13	CG	138	32	0.811765
25	2097460	2097748	288	23	CG	34	2	0.944444
29	43984211	43984498	287	15	CG	47	2	0.959184
12	80624478	80626558	2080	141	CG	149	17	0.89759
16	76620484	76620653	169	12	CG	85	7	0.923913
8	71548628	71548926	298	22	CG	19	63	0.231707
23	47517798	47518175	377	24	CG	46	16	0.741935
13	22230150	22230669	519	30	CG	108	274	0.282723
12	79842821	79843035	214	9	CG	37	3	0.925
9	89420927	89421035	108	16	CG	165	40	0.804878
18	5053583	5053706	123	11	CG	90	14	0.865385
14	17814606	17815018	412	19	CHH	5	5	0.5
14	17814606	17815018	412	19	CG	62	8	0.885714
18	19009898	19010313	415	31	CG	6	9	0.4
24	56673262	56673442	180	12	CG	8	13	0.380952
19	61518324	61518688	364	16	CG	75	4	0.949367
16	1475741	1476032	291	17	CHH	4	48	0.0769231
16	1475741	1476032	291	17	CG	648	67	0.906294
16	1475741	1476032	291	17	CHG	6	45	0.117647
25	36895662	36895903	241	17	CG	61	5	0.924242
1	2053971	2054141	170	10	CG	84	15	0.848485
23	42786101	42786390	289	22	CG	2	6	0.25
14	88676851	88676946	95	6	CG	170	28	0.858586
6	112222892	112223021	129	15	CG	31	2	0.939394
9	87323023	87323152	129	10	CG	36	10	0.782609
9	87323023	87323152	129	10	CHG	4	1	0.8
22	56515273	56515980	707	40	CG	53	11	0.828125
1	152577088	152577189	101	9	CG	94	37	0.717557
24	60921823	60921940	117	8	CG	185	20	0.902439
23	3375472	3375727	255	10	CG	33	2	0.942857
4	114043460	114043805	345	28	CG	20	5	0.8
14	91762147	91762905	758	42	CHH	2	4	0.333333
14	91762147	91762905	758	42	CG	169	31	0.845
20	70666205	70666424	219	17	CG	48	6	0.888889
23	13982440	13982524	84	7	CG	10	0	1
6	112380691	112380926	235	15	CG	22	3	0.88
12	81629665	81631104	1439	99	CG	122	16	0.884058
24	42341791	42341949	158	9	CG	48	1	0.979592
22	19327754	19328007	253	13	CG	2	4	0.333333
6	113998102	113998863	761	43	CHH	2	3	0.4
6	113998102	113998863	761	43	CG	167	8	0.954286
X	77096713	77097224	511	21	CG	67	277	0.194767
26	46115083	46115135	52	5	CG	12	22	0.352941
19	55947793	55947980	187	9	CG	37	1	0.973684
17	64693535	64693643	108	9	CG	4	1	0.8
19	57438548	57438606	58	4	CG	19	11	0.633333
10	7279	7480	201	8	CG	24	60	0.285714
26	36253138	36253885	747	49	CG	1	4	0.2
29	44123442	44123528	86	6	CHH	2	4	0.333333
29	44123442	44123528	86	6	CG	37	5	0.880952
10	1561802	1561888	86	8	CG	215	18	0.922747
17	65148753	65148856	103	9	CG	35	2	0.945946
21	12083665	12083931	266	22	CG	1	6	0.142857
26	49709716	49710092	376	23	CG	329	90	0.785203
4	111519446	111519680	234	10	CG	62	13	0.826667
26	48140007	48140135	128	8	CHH	9	3	0.75
26	48140007	48140135	128	8	CG	112	23	0.82963
24	41784056	41784560	504	33	CG	223	27	0.892
17	12919218	12919455	237	25	CG	14	1	0.933333
4	45735775	45735938	163	12	CG	1	4	0.2
25	36655531	36656257	726	44	CG	39	5	0.886364
8	407834	407938	104	5	CG	37	5	0.880952
22	10552736	10552879	143	15	CG	9	1	0.9
22	55346113	55346295	182	10	CG	603	60	0.909502
12	33988368	33988620	252	24	CG	2	16	0.111111
13	76666426	76666611	185	11	CG	87	21	0.805556
10	97761073	97761564	491	41	CG	112	50	0.691358
10	97761073	97761564	491	41	CHG	5	1	0.833333
18	57586682	57586918	236	12	CG	17	0	1
23	45077424	45077491	67	5	CG	32	1	0.969697
24	61017251	61018215	964	60	CG	68	11	0.860759
14	88024846	88025119	273	30	CG	1822	6522	0.21836
8	7579047	7579980	933	61	CG	9	19	0.321429
10	4523895	4523995	100	9	CG	36	1	0.972973
18	58362618	58362935	317	23	CG	8	2	0.8
27	14642608	14643690	1082	45	CHH	2	3	0.4
27	14642608	14643690	1082	45	CG	262	26	0.909722
28	43058404	43058728	324	14	CG	249	21	0.922222
7	6136316	6136461	145	11	CG	78	14	0.847826
19	31924685	31924783	98	8	CG	28	1	0.965517
8	108996543	108997150	607	45	CG	156	27	0.852459
15	73593379	73593679	300	13	CG	27	3	0.9
11	3184218	3184449	231	19	CG	8	0	1
4	114883866	114884562	696	40	CHH	2	3	0.4
4	114883866	114884562	696	40	CG	21	44	0.323077
12	72602146	72602721	575	40	CG	30	1	0.967742
9	12889071	12889393	322	23	CG	86	8	0.914894
3	110469518	110469937	419	25	CG	58	17	0.773333
11	1634352	1634528	176	10	CG	116	15	0.885496
5	109378847	109379084	237	16	CG	23	3	0.884615
4	76857735	76858027	292	17	CG	64	5	0.927536
3	76468208	76468894	686	42	CG	2	8	0.2
19	59589785	59590797	1012	62	CG	18	3	0.857143
10	96920229	96920593	364	17	CHH	15	3	0.833333
10	96920229	96920593	364	17	CG	216	29	0.881633
9	88150587	88150837	250	18	CG	9	1	0.9
8	107650223	107650413	190	10	CG	62	14	0.815789
7	17791680	17791771	91	8	CG	45	26	0.633803
24	37868001	37868469	468	46	CG	30	2	0.9375
6	112024115	112024500	385	24	CG	126	18	0.875
18	55447758	55447869	111	8	CG	39	15	0.722222
10	61386914	61387640	726	59	CG	2	13	0.133333
21	66072622	66072849	227	26	CG	131	10	0.929078
18	9961738	9962368	630	56	CG	14	3	0.823529
29	43829337	43829435	98	7	CG	9	1	0.9
20	70092447	70093417	970	54	CG	67	69	0.492647
12	11236052	11236188	136	7	CG	2	3	0.4
3	109409167	109409362	195	14	CG	41	3	0.931818
X	65291903	65292050	147	11	CG	60	6	0.909091
X	65291903	65292050	147	11	CHG	4	2	0.666667
1	152865742	152866320	578	35	CG	355	47	0.883085
23	46959658	46960285	627	31	CG	39	37	0.513158
25	38431185	38431347	162	10	CHH	7	8	0.466667
25	38431185	38431347	162	10	CG	98	46	0.680556
29	40039873	40040018	145	9	CG	45	1	0.978261
21	61564877	61565422	545	31	CG	7	19	0.269231
9	88222351	88222933	582	31	CG	118	20	0.855072
2	131517621	131518352	731	49	CG	51	4	0.927273
18	53033611	53033708	97	5	CG	74	4	0.948718
19	32594734	32595188	454	28	CG	16	1	0.941176
10	77681893	77682108	215	18	CG	2	8	0.2
3	111929559	111930326	767	55	CG	5	16	0.238095
11	26065346	26065490	144	8	CG	73	11	0.869048
14	91388521	91388794	273	14	CG	117	30	0.795918
21	65408794	65408891	97	7	CG	33	4	0.891892
20	70944445	70944662	217	18	CG	147	27	0.844828
20	70944445	70944662	217	18	CHG	5	3	0.625
26	49605078	49605410	332	25	CG	70	6	0.921053
15	22162484	22162665	181	10	CG	5	0	1
1	2904641	2905485	844	37	CHH	3	13	0.1875
1	2904641	2905485	844	37	CG	444	44	0.909836
4	113731907	113732150	243	14	CG	75	9	0.892857
22	7513521	7513682	161	8	CG	22	3	0.88
26	49093044	49093279	235	19	CG	19	7	0.730769
6	112242653	112243262	609	33	CG	149	54	0.73399
3	97697167	97697753	586	44	CG	10	43	0.188679
19	16412334	16412480	146	15	CG	73	42	0.634783
25	2157295	2157472	177	8	CG	57	11	0.838235
11	98384784	98385326	542	25	CG	19	1	0.95
18	12506774	12506849	75	5	CG	53	7	0.883333
21	63992805	63993286	481	33	CG	36	2	0.947368
23	46016196	46016531	335	25	CG	154	11	0.933333
3	29447088	29447222	134	12	CG	26	5	0.83871
10	9395839	9396161	322	20	CG	8	2	0.8
22	50248739	50250342	1603	122	CG	115	19	0.858209
13	37996500	37996623	123	8	CG	10	11	0.47619
19	60986223	60986945	722	48	CG	41	8	0.836735
11	105062735	105062967	232	23	CG	72	4	0.947368
1	146682935	146683086	151	10	CG	83	23	0.783019
11	4208287	4208594	307	14	CG	67	10	0.87013
7	79669609	79669789	180	13	CG	1	4	0.2
12	78766636	78766781	145	7	CG	20	4	0.833333
5	109050649	109051055	406	21	CG	91	26	0.777778
8	110214470	110214609	139	12	CG	73	15	0.829545
4	114713299	114713489	190	11	CG	15	28	0.348837
8	7888176	7888831	655	31	CG	36	2	0.947368
7	38864853	38865104	251	15	CG	16	31	0.340426
25	40716383	40717018	635	46	CG	135	57	0.703125
11	6447508	6447614	106	6	CG	17	17	0.5
4	107957200	107957372	172	16	CG	4	1	0.8
3	83736531	83738303	1772	100	CG	70	149	0.319635
[truncated: 43,428 more rows]
