# Supplementary material for: DNA Methylation Patterns in the Hypothalamus of Female Pubertal Goats
Source: PLoS One. 2016 Oct 27;11(10):e0165327. doi: 10.1371/journal.pone.0165327 (PMC5082945; doi:10.1371/journal.pone.0165327)
Supplement: S2 File — (XLSX) [file pone.0165327.s004.xlsx]

## Sheet: Sheet1
Chr	Start	End	Length	CpGcount	Context	Methy_num	Unmethy_num	Methylation level
6	35749843	35750577	734	38	CG	8	29	0.216216
15	8636129	8636287	158	11	CG	58	8	0.878788
14	71808496	71808667	171	9	CG	6	11	0.352941
1	154614482	154614621	139	18	CG	14	1	0.933333
21	28819121	28819740	619	26	CG	247	23	0.914815
19	60081071	60081173	102	7	CG	111	18	0.860465
17	45679247	45679841	594	29	CG	157	31	0.835106
17	63592686	63592882	196	9	CG	140	17	0.89172
13	35374863	35375101	238	19	CHH	981	4778	0.170342
13	35374863	35375101	238	19	CG	16520	5908	0.736579
13	35374863	35375101	238	19	CHG	290	7897	0.035422
23	46449486	46449739	253	18	CG	151	27	0.848315
14	91906370	91906622	252	11	CHH	4	1	0.8
14	91906370	91906622	252	11	CG	37	1	0.973684
27	41361375	41361654	279	17	CG	43	6	0.877551
29	8120962	8121340	378	20	CG	11	2	0.846154
10	47109123	47109801	678	35	CG	37	107	0.256944
1	140333152	140333393	241	13	CG	24	7	0.774194
15	76410189	76410241	52	5	CG	34	0	1
1	71270902	71271019	117	12	CG	43	10	0.811321
1	140830449	140830574	125	13	CG	76	3	0.962025
7	48683043	48683838	795	96	CG	18	19	0.486486
14	91678527	91679640	1113	75	CG	692	130	0.841849
2	135124495	135125295	800	43	CG	132	10	0.929577
13	44208364	44208931	567	41	CG	1	4	0.2
18	5049982	5050349	367	21	CG	67	6	0.917808
11	96308899	96309271	372	19	CG	131	4	0.97037
6	66641641	66641843	202	11	CG	27	6	0.818182
15	78662081	78662269	188	15	CG	75	24	0.757576
18	9322239	9322386	147	12	CG	95	13	0.87963
25	731940	732424	484	31	CG	396	120	0.767442
15	60640572	60640714	142	7	CG	3	2	0.6
23	39469399	39469560	161	7	CG	10	6	0.625
25	36899907	36902081	2174	129	CG	18	2	0.9
18	7712360	7712920	560	36	CG	63	2	0.969231
4	113601927	113602034	107	10	CG	101	18	0.848739
5	105640935	105641136	201	9	CG	22	6	0.785714
16	2553538	2553645	107	9	CHH	5	1	0.833333
16	2553538	2553645	107	9	CG	36	12	0.75
4	115011914	115012952	1038	63	CG	34	6	0.85
1	150918049	150918162	113	6	CG	38	7	0.844444
10	36083740	36084225	485	25	CG	82	9	0.901099
20	68826651	68826966	315	19	CG	13	2	0.866667
24	60555187	60555314	127	12	CG	1	6	0.142857
18	44452305	44452474	169	8	CG	2	3	0.4
1	151299875	151300106	231	14	CG	101	16	0.863248
17	71301547	71302271	724	48	CG	79	11	0.877778
27	718868	719302	434	27	CHH	3	2	0.6
27	718868	719302	434	27	CG	12	0	1
9	83997847	83998206	359	15	CG	165	36	0.820896
2	62355171	62355390	219	10	CG	10	5	0.666667
16	74924869	74925001	132	8	CG	18	1	0.947368
26	38133477	38134048	571	40	CG	2	10	0.166667
12	78378254	78378507	253	14	CG	102	17	0.857143
27	42585953	42586124	171	15	CHH	2	3	0.4
27	42585953	42586124	171	15	CG	29	3	0.90625
3	113266623	113267248	625	52	CG	41	54	0.431579
5	108203470	108203969	499	32	CG	188	55	0.773663
17	60601668	60602358	690	35	CHH	2	3	0.4
17	60601668	60602358	690	35	CG	79	201	0.282143
6	110610145	110610292	147	11	CG	9	6	0.6
19	60133001	60133104	103	9	CG	166	35	0.825871
20	65821636	65821808	172	10	CG	27	5	0.84375
22	47037849	47038315	466	22	CHH	2	3	0.4
22	47037849	47038315	466	22	CG	145	6	0.960265
6	3751302	3751549	247	15	CG	64	26	0.711111
9	87777875	87777976	101	6	CG	170	45	0.790698
4	113638541	113639000	459	26	CG	167	31	0.843434
25	13034468	13034583	115	7	CG	44	2	0.956522
5	110065506	110065736	230	12	CG	31	8	0.794872
27	40607600	40607728	128	7	CG	7	8	0.466667
24	60462874	60463251	377	28	CG	47	3	0.94
6	111475123	111475550	427	31	CG	37	14	0.72549
6	70646801	70647172	371	21	CG	6	23	0.206897
10	11558303	11558585	282	15	CG	5	21	0.192308
11	99255505	99255692	187	13	CG	18	46	0.28125
5	105354255	105354350	95	7	CG	19	3	0.863636
X	54453886	54454162	276	22	CG	13	17	0.433333
8	109078226	109079616	1390	93	CG	278	30	0.902597
23	14741916	14742127	211	15	CG	47	6	0.886792
19	22299269	22299369	100	6	CG	10	5	0.666667
12	79822658	79822764	106	6	CG	22	3	0.88
15	74134011	74134090	79	5	CG	27	8	0.771429
17	71589532	71589820	288	25	CG	33	3	0.916667
12	28358831	28359265	434	27	CG	1	4	0.2
2	93296274	93296822	548	35	CG	234	34	0.873134
7	106204097	106204219	122	8	CG	54	8	0.870968
25	29961119	29961330	211	16	CG	142	95	0.599156
21	24809919	24810258	339	19	CG	124	21	0.855172
22	34839968	34840236	268	14	CG	4	1	0.8
18	49581398	49581620	222	13	CG	3	19	0.136364
12	80482608	80482784	176	10	CG	11	26	0.297297
7	17550323	17550913	590	42	CG	14	11	0.56
23	46759242	46759945	703	45	CG	130	13	0.909091
12	82245217	82246347	1130	76	CHH	8	14	0.363636
12	82245217	82246347	1130	76	CG	129	35	0.786585
12	82245217	82246347	1130	76	CHG	3	12	0.2
19	18802736	18802903	167	13	CHH	3	4	0.428571
19	18802736	18802903	167	13	CG	113	39	0.743421
12	78983955	78984497	542	38	CG	1	5	0.166667
20	2293046	2293732	686	36	CG	29	4	0.878788
4	11271178	11271292	114	7	CG	68	24	0.73913
13	56092783	56093130	347	28	CG	2	13	0.133333
6	111476654	111476824	170	12	CG	76	18	0.808511
5	99177403	99177582	179	12	CG	375	63	0.856164
12	80648229	80648403	174	9	CG	60	1	0.983607
26	43703539	43704122	583	29	CG	65	5	0.928571
11	102881441	102881596	155	12	CG	60	25	0.705882
10	98588032	98589041	1009	53	CHH	11	1	0.916667
10	98588032	98589041	1009	53	CG	196	48	0.803279
11	101420239	101420745	506	23	CG	190	25	0.883721
23	48528014	48528163	149	6	CG	127	48	0.725714
25	41239694	41239980	286	28	CG	233	23	0.910156
15	76747486	76748060	574	29	CG	79	18	0.814433
13	74997899	74998002	103	8	CG	17	0	1
20	2480349	2480440	91	7	CG	69	25	0.734043
26	44817550	44817854	304	19	CG	31	21	0.596154
19	51567362	51567505	143	8	CG	112	164	0.405797
2	132777893	132778026	133	11	CHH	9	5	0.642857
2	132777893	132778026	133	11	CG	132	6	0.956522
14	77855566	77855772	206	10	CHH	2	5	0.285714
14	77855566	77855772	206	10	CG	73	14	0.83908
4	74630048	74630570	522	36	CG	88	12	0.88
10	98660055	98660405	350	23	CHH	2	5	0.285714
10	98660055	98660405	350	23	CG	68	7	0.906667
8	7448452	7449598	1146	69	CG	6	15	0.285714
24	57946698	57946800	102	5	CG	96	7	0.932039
27	42745682	42745872	190	11	CG	74	3	0.961039
21	65244415	65245246	831	46	CG	309	30	0.911504
2	117509427	117510369	942	64	CHH	11	0	1
2	117509427	117510369	942	64	CG	88	4	0.956522
18	55445206	55446956	1750	105	CG	15	26	0.365854
15	78277077	78277324	247	22	CG	25	18	0.581395
22	57185041	57185178	137	8	CHH	4	5	0.444444
22	57185041	57185178	137	8	CG	71	3	0.959459
29	45959478	45959880	402	24	CG	42	3	0.933333
25	2075906	2076176	270	18	CG	74	50	0.596774
24	60749315	60749668	353	16	CG	56	28	0.666667
X	38095060	38096064	1004	99	CG	290	174	0.625
X	38095060	38096064	1004	99	CHG	10	2	0.833333
20	70966110	70966699	589	34	CG	18	2	0.9
14	72210805	72210943	138	13	CG	27	0	1
19	12735601	12735937	336	39	CG	3	12	0.2
13	49202504	49203049	545	47	CG	5	0	1
11	104474643	104475378	735	34	CHH	2	5	0.285714
11	104474643	104475378	735	34	CG	90	18	0.833333
3	88422627	88422798	171	10	CG	34	8	0.809524
8	97041394	97041483	89	9	CG	12	4	0.75
23	45459569	45459815	246	17	CG	14	1	0.933333
17	70420592	70420749	157	11	CG	14	1	0.933333
1	139980535	139980698	163	16	CG	19	1	0.95
19	53479218	53479512	294	15	CG	35	5	0.875
1	27912853	27912962	109	10	CG	45	12	0.789474
8	51053167	51053633	466	29	CG	164	6	0.964706
18	23120638	23120928	290	14	CG	3	2	0.6
19	58173041	58173922	881	45	CG	132	7	0.94964
27	36102544	36102631	87	5	CG	65	3	0.955882
27	30570913	30571129	216	11	CG	38	5	0.883721
23	48627815	48628102	287	26	CHH	2	4	0.333333
23	48627815	48628102	287	26	CG	34	29	0.539683
28	29099773	29099824	51	6	CG	21	10	0.677419
22	55285696	55286438	742	53	CG	117	12	0.906977
12	79890576	79891020	444	23	CHH	5	10	0.333333
12	79890576	79891020	444	23	CG	134	15	0.899329
12	79890576	79891020	444	23	CHG	6	3	0.666667
8	109556340	109556558	218	9	CHH	2	3	0.4
8	109556340	109556558	218	9	CG	21	23	0.477273
15	76866737	76866924	187	12	CHH	4	4	0.5
15	76866737	76866924	187	12	CG	52	44	0.541667
13	80091667	80092011	344	19	CG	20	5	0.8
20	69930852	69931602	750	61	CG	6	21	0.222222
2	123366274	123366553	279	24	CG	64	6	0.914286
18	55969651	55970861	1210	66	CG	1	10	0.0909091
17	65415214	65415423	209	9	CHH	2	3	0.4
17	65415214	65415423	209	9	CG	10	5	0.666667
14	88573792	88573918	126	11	CG	29	10	0.74359
25	40251454	40251513	59	6	CG	13	1	0.928571
14	33971610	33972318	708	43	CG	1	8	0.111111
7	40411509	40412577	1068	91	CG	4	7	0.363636
25	31997282	31997348	66	7	CG	39	6	0.866667
3	47375593	47376188	595	32	CG	6	21	0.222222
27	41297913	41298253	340	17	CG	33	5	0.868421
27	41297913	41298253	340	17	CHG	5	0	1
11	104749260	104749869	609	42	CG	155	30	0.837838
3	112107358	112107600	242	13	CG	11	1	0.916667
23	45201433	45201753	320	33	CG	168	32	0.84
26	36240959	36241485	526	39	CG	120	141	0.45977
29	41385478	41385666	188	11	CG	24	0	1
14	10811745	10811842	97	8	CG	10	0	1
3	109209786	109209904	118	7	CG	19	1	0.95
23	46010030	46010138	108	13	CG	231	23	0.909449
11	103720532	103720671	139	10	CG	27	5	0.84375
23	47746161	47746644	483	28	CG	275	18	0.938567
18	27709704	27709968	264	13	CG	6	0	1
14	10945761	10946286	525	57	CG	2	10	0.166667
8	8053502	8053633	131	19	CG	80	7	0.91954
9	88100415	88100663	248	19	CG	44	8	0.846154
29	45294829	45295770	941	54	CG	121	27	0.817568
29	45294829	45295770	941	54	CHG	5	3	0.625
11	100208641	100208768	127	16	CHH	2	3	0.4
11	100208641	100208768	127	16	CG	77	5	0.939024
6	111671255	111671548	293	20	CG	5	0	1
23	49125330	49125744	414	21	CG	22	3	0.88
17	70996474	70997098	624	52	CG	100	12	0.892857
9	80230278	80230421	143	8	CG	19	1	0.95
5	72300438	72300766	328	19	CG	5	0	1
13	76638922	76639170	248	12	CG	20	5	0.8
12	82125842	82127471	1629	108	CG	156	16	0.906977
12	82125842	82127471	1629	108	CHG	2	3	0.4
23	35043535	35043995	460	27	CHH	4	9	0.307692
23	35043535	35043995	460	27	CG	114	28	0.802817
23	48914836	48914917	81	7	CHH	3	10	0.230769
23	48914836	48914917	81	7	CG	105	4	0.963303
24	55452137	55452294	157	8	CG	36	13	0.734694
18	59194544	59195117	573	22	CHH	5	46	0.0980392
18	59194544	59195117	573	22	CG	427	356	0.545338
19	26253945	26255191	1246	95	CG	2	8	0.2
6	37922374	37925133	2759	184	CG	52	26	0.666667
28	41256868	41256962	94	5	CG	21	1	0.954545
5	99105728	99105993	265	11	CHH	4	8	0.333333
5	99105728	99105993	265	11	CG	211	20	0.91342
26	42378637	42378841	204	14	CHH	14	122	0.102941
26	42378637	42378841	204	14	CG	1140	588	0.659722
22	6693953	6694306	353	19	CHH	3	2	0.6
22	6693953	6694306	353	19	CG	10	0	1
19	51489421	51489952	531	34	CG	95	36	0.725191
23	48003313	48004176	863	48	CG	81	29	0.736364
27	40163721	40163939	218	16	CHH	3	3	0.5
27	40163721	40163939	218	16	CG	53	5	0.913793
17	34181157	34181428	271	14	CG	18	9	0.666667
24	57582046	57582613	567	34	CHH	3	7	0.3
24	57582046	57582613	567	34	CG	245	46	0.841924
19	29949792	29949927	135	14	CHH	4	1	0.8
19	29949792	29949927	135	14	CG	45	5	0.9
11	27425493	27425666	173	16	CG	47	2	0.959184
6	102559788	102559951	163	20	CG	2	10	0.166667
10	98641671	98641842	171	8	CG	182	25	0.879227
26	17042960	17044018	1058	93	CG	1	5	0.166667
13	36803099	36803335	236	15	CG	6	14	0.3
23	39321283	39321518	235	10	CG	29	59	0.329545
1	2495000	2495209	209	12	CG	48	28	0.631579
21	63891588	63891776	188	12	CG	89	21	0.809091
3	116386593	116386694	101	10	CG	25	6	0.806452
29	39687360	39687540	180	11	CG	6	16	0.272727
17	70895741	70896414	673	45	CG	286	24	0.922581
5	106944465	106944670	205	9	CG	143	15	0.905063
19	56302303	56302508	205	11	CG	4	1	0.8
6	99995410	99995874	464	26	CG	4	6	0.4
2	96386209	96386747	538	34	CHH	2	4	0.333333
2	96386209	96386747	538	34	CG	16	2	0.888889
12	16993298	16993433	135	10	CG	59	3	0.951613
12	19752664	19753082	418	19	CG	3	13	0.1875
14	13603832	13604253	421	24	CG	18	2	0.9
3	116446242	116446440	198	17	CG	5	0	1
16	72299371	72299488	117	7	CG	5	5	0.5
10	97747187	97747534	347	20	CG	4	1	0.8
2	64219634	64219749	115	12	CG	77	2	0.974684
11	103312714	103313140	426	30	CG	19	6	0.76
27	34189696	34189951	255	12	CG	27	2	0.931034
12	56723823	56724283	460	25	CG	2	10	0.166667
X	64789788	64789948	160	10	CG	17	5	0.772727
19	52427573	52427882	309	16	CG	5	0	1
24	59819637	59819770	133	13	CG	19	1	0.95
12	32176961	32177247	286	16	CG	6	0	1
9	86638293	86638413	120	7	CG	23	2	0.92
5	108504340	108504671	331	23	CG	51	5	0.910714
20	3915592	3915732	140	8	CG	62	5	0.925373
17	66332025	66332282	257	13	CG	39	32	0.549296
20	69977040	69977136	96	5	CG	54	8	0.870968
13	80026911	80027119	208	15	CG	87	21	0.805556
24	60035941	60036143	202	12	CG	39	4	0.906977
26	21412290	21412747	457	35	CG	2	4	0.333333
26	21412290	21412747	457	35	CHG	3	2	0.6
18	4783701	4783963	262	15	CHH	2	5	0.285714
18	4783701	4783963	262	15	CG	72	15	0.827586
14	91793235	91793692	457	23	CG	119	21	0.85
25	39947882	39947982	100	11	CG	76	3	0.962025
19	56978198	56978349	151	13	CG	28	1	0.965517
21	66714959	66715961	1002	76	CG	31	4	0.885714
20	66045419	66045728	309	14	CG	15	0	1
3	29551984	29552094	110	10	CG	2	14	0.125
29	39056094	39056413	319	24	CG	7	16	0.304348
16	76813761	76813905	144	12	CG	43	2	0.955556
1	128982198	128984583	2385	130	CG	1	4	0.2
X	74666642	74667360	718	51	CG	7	8	0.466667
14	91517239	91517374	135	7	CG	21	3	0.875
6	113055822	113056257	435	38	CG	22	5	0.814815
4	114593566	114594064	498	30	CG	76	13	0.853933
14	22030638	22030838	200	17	CHH	58	63	0.479339
14	22030638	22030838	200	17	CG	820	216	0.791506
9	77664088	77664319	231	11	CG	84	3	0.965517
13	18714003	18714350	347	17	CHH	2	4	0.333333
13	18714003	18714350	347	17	CG	152	27	0.849162
3	17684654	17684810	156	10	CG	69	7	0.907895
16	76452544	76453312	768	56	CG	149	13	0.919753
11	12854953	12855222	269	19	CG	33	23	0.589286
5	105657001	105657420	419	26	CHH	5	5	0.5
5	105657001	105657420	419	26	CG	225	41	0.845865
27	19228478	19228655	177	8	CG	136	10	0.931507
17	71029627	71029702	75	7	CG	8	4	0.666667
15	78589339	78589581	242	16	CG	121	22	0.846154
12	80345009	80345201	192	14	CG	10	0	1
25	41302432	41302688	256	15	CG	17	3	0.85
2	135126097	135126233	136	10	CG	12	14	0.461538
1	151750999	151751391	392	24	CG	35	4	0.897436
9	88867033	88867909	876	41	CG	28	6	0.823529
29	31876080	31876494	414	24	CHH	3	10	0.230769
29	31876080	31876494	414	24	CG	407	49	0.892544
20	68597346	68597469	123	9	CG	87	8	0.915789
19	12294528	12295004	476	21	CG	15	4	0.789474
3	23152378	23152511	133	9	CG	27	7	0.794118
12	52258311	52258481	170	16	CG	91	26	0.777778
24	60777527	60777808	281	22	CG	50	26	0.657895
26	49702783	49703762	979	53	CG	102	24	0.809524
11	7449238	7449390	152	9	CG	96	12	0.888889
29	45190514	45190802	288	15	CG	6	4	0.6
22	34970786	34970937	151	10	CG	96	9	0.914286
25	26269021	26269766	745	51	CG	3	8	0.272727
13	52275790	52276797	1007	74	CG	3	2	0.6
2	20110238	20110481	243	19	CG	21	97	0.177966
22	53217246	53217637	391	19	CHH	4	8	0.333333
22	53217246	53217637	391	19	CG	68	10	0.871795
23	22629217	22629756	539	42	CG	2	11	0.153846
1	153911822	153912264	442	31	CG	240	73	0.766773
19	60837124	60837264	140	11	CG	32	1	0.969697
13	73746010	73746142	132	11	CG	106	3	0.972477
4	112388328	112388734	406	23	CG	109	20	0.844961
2	132430479	132430751	272	19	CG	92	8	0.92
21	65509804	65509909	105	11	CG	11	10	0.52381
11	102304639	102305017	378	25	CHH	2	3	0.4
11	102304639	102305017	378	25	CG	93	34	0.732283
11	101487853	101487969	116	9	CG	45	0	1
17	50886670	50886868	198	15	CG	9	1	0.9
8	107024817	107025279	462	25	CG	25	2	0.925926
1	150972016	150972151	135	11	CG	117	10	0.92126
27	12975658	12976089	431	24	CG	19	1	0.95
21	64093170	64093301	131	10	CG	24	11	0.685714
2	134445816	134446654	838	55	CG	35	2	0.945946
23	27655570	27655673	103	8	CG	21	24	0.466667
13	78533368	78533922	554	27	CG	314	25	0.926254
19	60982769	60983069	300	21	CG	7	3	0.7
X	23752901	23754776	1875	124	CG	193	235	0.450935
23	48557697	48558094	397	22	CG	57	9	0.863636
9	9442737	9443099	362	34	CG	1	5	0.166667
27	30118922	30119071	149	12	CG	203	13	0.939815
16	47516968	47517083	115	6	CG	5	0	1
3	13809604	13810014	410	24	CG	1	8	0.111111
6	112216171	112216441	270	21	CG	164	26	0.863158
3	115796784	115796921	137	8	CG	31	40	0.43662
7	104287316	104287512	196	17	CG	28	0	1
7	104287316	104287512	196	17	CHG	4	2	0.666667
17	70800208	70800771	563	41	CG	11	4	0.733333
5	64812220	64812320	100	14	CG	58	9	0.865672
19	49459632	49459866	234	12	CG	102	29	0.778626
12	80102192	80103831	1639	88	CHH	2	3	0.4
11	2667335	2667505	170	10	CG	32	12	0.727273
3	109229942	109230100	158	8	CG	14	8	0.636364
5	18738713	18738809	96	9	CG	13	2	0.866667
25	40770939	40771113	174	14	CG	20	10	0.666667
9	90061255	90062851	1596	95	CG	344	18	0.950276
X	26317397	26317649	252	20	CG	57	11	0.838235
25	36115176	36115823	647	68	CG	17	10	0.62963
6	112495636	112495757	121	9	CG	10	0	1
3	113863764	113863989	225	12	CG	38	15	0.716981
27	14001155	14001500	345	25	CG	78	177	0.305882
25	39984820	39985164	344	25	CG	21	3	0.875
16	54418176	54418523	347	14	CHH	2	5	0.285714
16	54418176	54418523	347	14	CG	73	13	0.848837
19	46982570	46984141	1571	101	CG	1	7	0.125
X	12523554	12524480	926	48	CG	85	240	0.261538
18	54089881	54090298	417	23	CG	220	31	0.876494
18	54089881	54090298	417	23	CHG	3	7	0.3
24	1609234	1609444	210	14	CG	52	4	0.928571
9	13284533	13284672	139	10	CG	88	8	0.916667
19	60454351	60454767	416	20	CHH	17	26	0.395349
19	60454351	60454767	416	20	CG	586	50	0.921384
14	12562791	12563103	312	18	CG	160	52	0.754717
25	14687045	14687170	125	6	CG	25	15	0.625
26	47976559	47976686	127	11	CG	5	0	1
7	5546213	5546390	177	10	CG	19	1	0.95
23	17300816	17301009	193	19	CG	137	9	0.938356
25	37599961	37600454	493	26	CG	158	12	0.929412
29	43702466	43703025	559	31	CG	124	10	0.925373
14	92059232	92059526	294	16	CG	24	3	0.888889
8	24222013	24222880	867	61	CG	1	4	0.2
6	88073394	88074330	936	57	CHH	4	1	0.8
6	88073394	88074330	936	57	CG	15	23	0.394737
18	5549891	5550289	398	25	CHH	2	5	0.285714
18	5549891	5550289	398	25	CG	99	21	0.825
21	6815550	6816289	739	41	CG	9	24	0.272727
12	13470376	13470526	150	8	CG	49	4	0.924528
2	133056980	133057407	427	26	CHH	5	7	0.416667
2	133056980	133057407	427	26	CG	48	4	0.923077
19	32911262	32911583	321	22	CG	1	4	0.2
12	80108686	80108927	241	12	CG	31	33	0.484375
4	112558484	112558768	284	17	CHH	18	8	0.692308
4	112558484	112558768	284	17	CG	338	52	0.866667
18	5566301	5566420	119	10	CG	99	11	0.9
6	23382943	23383769	826	51	CG	1	7	0.125
26	16759841	16759977	136	8	CG	14	12	0.538462
1	122193363	122193742	379	23	CG	87	6	0.935484
1	150739919	150740021	102	10	CG	4	1	0.8
16	1332483	1332705	222	13	CG	94	12	0.886792
19	56529672	56529868	196	14	CG	5	0	1
21	66089558	66090741	1183	59	CHH	6	12	0.333333
21	66089558	66090741	1183	59	CG	359	82	0.814059
21	66089558	66090741	1183	59	CHG	5	0	1
23	45476045	45476643	598	37	CG	66	10	0.868421
19	30970207	30970514	307	15	CG	88	21	0.807339
15	76090574	76091051	477	28	CG	13	2	0.866667
7	13684590	13684815	225	17	CG	1	5	0.166667
15	35141490	35141758	268	15	CG	8	7	0.533333
26	44772984	44773279	295	17	CHH	2	5	0.285714
26	44772984	44773279	295	17	CG	141	25	0.849398
18	3257282	3257436	154	11	CG	153	48	0.761194
16	76500160	76500541	381	24	CG	190	24	0.88785
14	90717294	90717582	288	13	CG	173	26	0.869347
25	26371986	26372160	174	10	CG	4	1	0.8
25	5564447	5564624	177	11	CG	219	39	0.848837
25	2454926	2455144	218	13	CG	4	1	0.8
X	31688690	31688853	163	10	CG	6	17	0.26087
20	70007687	70007771	84	6	CG	25	3	0.892857
24	58581775	58581885	110	10	CG	6	9	0.4
11	7954809	7954892	83	5	CG	4	1	0.8
24	41112838	41112955	117	10	CG	28	2	0.933333
19	53549680	53549868	188	11	CG	68	30	0.693878
21	12125510	12125638	128	13	CG	104	7	0.936937
12	79730157	79730329	172	8	CG	28	6	0.823529
12	79730157	79730329	172	8	CHG	5	0	1
12	24848757	24848973	216	20	CG	23	6	0.793103
9	88389827	88389953	126	8	CG	9	1	0.9
1	152502794	152503082	288	16	CG	33	13	0.717391
5	108907720	108907858	138	10	CG	5	4	0.555556
6	109833935	109834064	129	7	CG	28	8	0.777778
19	23913169	23913291	122	9	CG	23	3	0.884615
2	128338893	128339055	162	13	CG	95	14	0.87156
11	101433583	101434090	507	39	CG	1	4	0.2
23	8257617	8257759	142	11	CG	49	6	0.890909
16	76274322	76274502	180	8	CHH	8	6	0.571429
16	76274322	76274502	180	8	CG	109	1	0.990909
2	1123904	1124014	110	7	CG	31	1	0.96875
19	61262109	61262313	204	15	CG	41	7	0.854167
8	40203888	40204177	289	22	CHH	895	9283	0.0879348
8	40203888	40204177	289	22	CG	24267	5777	0.807715
8	40203888	40204177	289	22	CHG	162	7662	0.0207055
23	3384294	3384560	266	21	CG	93	17	0.845455
25	2871230	2871744	514	45	CG	1	4	0.2
4	11128292	11128450	158	15	CG	119	22	0.843972
2	129059537	129059789	252	16	CG	15	14	0.517241
26	45795808	45796253	445	32	CG	77	75	0.506579
19	61669365	61669640	275	26	CG	60	7	0.895522
3	116224030	116224136	106	8	CG	56	1	0.982456
13	79183712	79184382	670	36	CG	101	60	0.627329
13	79183712	79184382	670	36	CHG	7	4	0.636364
22	53529873	53530209	336	21	CG	40	2	0.952381
7	104535687	104535840	153	10	CG	153	16	0.905325
11	1313666	1314075	409	16	CG	135	11	0.924658
2	46569704	46570026	322	18	CG	38	7	0.844444
2	46569704	46570026	322	18	CHG	4	2	0.666667
28	2649442	2649669	227	19	CG	4	1	0.8
4	115139137	115139608	471	45	CG	72	78	0.48
16	66848111	66848208	97	7	CG	46	3	0.938776
10	8253043	8253181	138	9	CG	283	20	0.933993
9	87338665	87338990	325	13	CG	213	48	0.816092
8	47262049	47262612	563	35	CG	1	8	0.111111
23	6309168	6309314	146	13	CG	72	7	0.911392
13	16424615	16424742	127	9	CG	149	24	0.861272
20	7444069	7444254	185	15	CG	21	17	0.552632
25	27069371	27070192	821	38	CG	18	14	0.5625
11	104497408	104497889	481	27	CG	195	9	0.955882
23	38604225	38604498	273	18	CG	78	128	0.378641
18	18200916	18201244	328	20	CHH	2	3	0.4
18	18200916	18201244	328	20	CG	35	4	0.897436
X	112850222	112850818	596	37	CG	34	23	0.596491
12	14763518	14763740	222	19	CG	1	6	0.142857
13	78639695	78640016	321	24	CG	47	23	0.671429
25	10836144	10836316	172	8	CG	193	39	0.831897
9	89736484	89736659	175	12	CG	160	17	0.903955
18	49378458	49378921	463	36	CG	9	9	0.5
24	652729	653172	443	25	CHH	4	6	0.4
24	652729	653172	443	25	CG	45	4	0.918367
21	10636406	10636670	264	21	CG	48	11	0.813559
2	124591665	124592065	400	18	CG	13	3	0.8125
25	36562896	36563147	251	13	CG	11	1	0.916667
24	2005634	2005698	64	6	CG	27	0	1
24	2005634	2005698	64	6	CHG	2	3	0.4
7	23656551	23656706	155	10	CG	27	5	0.84375
29	40796945	40797298	353	22	CG	26	29	0.472727
13	76636026	76636143	117	12	CG	19	12	0.612903
23	25813293	25813682	389	26	CG	44	2	0.956522
16	72887930	72888902	972	48	CHH	10	4	0.714286
16	72887930	72888902	972	48	CG	130	41	0.760234
16	72887930	72888902	972	48	CHG	6	4	0.6
1	125110175	125110980	805	54	CG	499	52	0.905626
16	47589119	47589194	75	5	CG	6	17	0.26087
11	100862372	100862538	166	11	CHH	4	3	0.571429
11	100862372	100862538	166	11	CG	61	4	0.938462
1	150853988	150855135	1147	65	CG	191	15	0.927184
3	78651836	78652350	514	29	CG	8	19	0.296296
24	58536725	58536996	271	17	CG	9	1	0.9
6	110536850	110537371	521	28	CG	31	12	0.72093
19	57206309	57206667	358	24	CG	13	38	0.254902
27	42278481	42279012	531	47	CG	356	148	0.706349
18	53025350	53025575	225	13	CG	82	53	0.607407
15	78198297	78198378	81	5	CG	34	8	0.809524
10	5119252	5119320	68	6	CG	86	14	0.86
3	14471254	14471502	248	15	CG	21	4	0.84
1	146828443	146828540	97	7	CG	44	1	0.977778
11	97066935	97067399	464	35	CG	1	4	0.2
13	68392613	68392772	159	7	CG	14	133	0.0952381
10	32258827	32259118	291	24	CG	30	10	0.75
19	12877750	12878333	583	26	CG	13	2	0.866667
7	47065615	47065913	298	26	CG	53	13	0.80303
12	80461508	80461589	81	6	CG	43	4	0.914894
1	145974455	145974554	99	5	CG	18	0	1
11	92467769	92467903	134	10	CG	2	3	0.4
14	90693027	90693120	93	11	CG	64	5	0.927536
13	77629030	77629295	265	14	CG	63	15	0.807692
11	3858775	3858860	85	6	CG	14	11	0.56
14	11892469	11892805	336	22	CG	32	1	0.969697
15	37681769	37682214	445	28	CG	7	22	0.241379
21	31755426	31756763	1337	101	CG	3	8	0.272727
12	81604221	81605351	1130	54	CG	52	18	0.742857
1	118621900	118623343	1443	119	CG	45	331	0.119681
29	1371567	1371699	132	11	CG	36	7	0.837209
4	114339821	114340954	1133	60	CG	15	5	0.75
18	47404447	47405939	1492	67	CG	8	44	0.153846
27	36142721	36142808	87	7	CG	30	3	0.909091
18	51959992	51961133	1141	75	CG	51	58	0.46789
22	2899422	2899550	128	9	CG	4	6	0.4
4	115098036	115098152	116	9	CG	39	2	0.95122
22	56972175	56973007	832	58	CG	20	0	1
14	31993150	31993294	144	7	CG	37	16	0.698113
13	80004814	80005236	422	30	CHH	6	4	0.6
13	80004814	80005236	422	30	CG	107	6	0.946903
5	54784612	54785424	812	51	CG	3	2	0.6
23	47108368	47108572	204	13	CG	23	0	1
7	16706575	16706763	188	17	CG	28	6	0.823529
10	535629	535718	89	8	CHH	2	5	0.285714
10	535629	535718	89	8	CG	105	5	0.954545
11	86882511	86882616	105	6	CHH	3	7	0.3
11	86882511	86882616	105	6	CG	83	29	0.741071
9	86820355	86820491	136	9	CHH	11	4	0.733333
9	86820355	86820491	136	9	CG	113	17	0.869231
5	23677545	23678042	497	38	CG	56	31	0.643678
26	5957793	5959071	1278	86	CG	2	9	0.181818
9	88022995	88023771	776	46	CG	323	46	0.875339
9	88022995	88023771	776	46	CHG	3	7	0.3
4	114745672	114745881	209	15	CG	28	7	0.8
23	45157969	45158567	598	38	CG	26	4	0.866667
15	78100029	78100446	417	26	CG	26	3	0.896552
24	2625636	2625836	200	14	CG	31	1	0.96875
11	101680456	101680618	162	11	CG	39	16	0.709091
21	21184341	21185633	1292	90	CG	58	48	0.54717
22	55296804	55296928	124	8	CG	21	1	0.954545
6	57581582	57582815	1233	118	CG	148	9	0.942675
6	57581582	57582815	1233	118	CHG	6	0	1
15	76096519	76097360	841	52	CG	112	36	0.756757
22	57136874	57137087	213	14	CG	129	24	0.843137
8	108951086	108951376	290	25	CG	305	47	0.866477
8	108951086	108951376	290	25	CHG	15	5	0.75
12	81295837	81296125	288	28	CG	34	1	0.971429
9	87453070	87453183	113	7	CG	169	16	0.913514
8	107957849	107958951	1102	60	CG	210	38	0.846774
8	107957849	107958951	1102	60	CHG	5	1	0.833333
17	69839845	69840284	439	32	CG	130	17	0.884354
4	113469200	113470103	903	55	CG	94	6	0.94
1	144603659	144604223	564	30	CG	1	5	0.166667
X	79835616	79836128	512	43	CG	60	93	0.392157
23	9128128	9128747	619	42	CHH	5	9	0.357143
23	9128128	9128747	619	42	CG	144	33	0.813559
10	11336576	11336925	349	17	CG	2	18	0.1
18	11259498	11259746	248	12	CG	37	4	0.902439
25	1067975	1068071	96	5	CG	30	21	0.588235
25	7797476	7798199	723	28	CG	200	28	0.877193
27	36153250	36153421	171	10	CG	21	7	0.75
27	36153250	36153421	171	10	CHG	3	3	0.5
2	135016005	135016367	362	18	CG	1	10	0.0909091
27	1305646	1305922	276	15	CG	3	4	0.428571
5	47513153	47513383	230	16	CG	8	2	0.8
11	103666740	103666846	106	11	CG	102	17	0.857143
19	60719681	60719875	194	17	CG	4	1	0.8
8	110482928	110483242	314	18	CG	14	1	0.933333
7	43882506	43882706	200	12	CG	8	2	0.8
21	23454731	23454882	151	9	CG	33	4	0.891892
22	13898522	13898929	407	31	CG	346	23	0.937669
22	13898522	13898929	407	31	CHG	9	9	0.5
18	52363558	52363707	149	8	CG	15	2	0.882353
10	98428384	98428489	105	8	CG	81	16	0.835052
8	108843928	108844063	135	12	CG	28	5	0.848485
14	39831332	39831875	543	36	CG	1	4	0.2
8	80860007	80860430	423	42	CG	4	19	0.173913
17	4066003	4067150	1147	51	CHH	5	18	0.217391
17	4066003	4067150	1147	51	CG	306	34	0.9
4	108819283	108819921	638	48	CG	2	8	0.2
20	64757152	64757721	569	35	CG	6	4	0.6
2	9431763	9432093	330	19	CG	69	9	0.884615
8	107992675	107993106	431	24	CG	3	2	0.6
6	56218048	56218177	129	7	CG	4	1	0.8
20	58341795	58342243	448	22	CG	127	11	0.92029
21	64593206	64593694	488	32	CG	86	7	0.924731
9	88493239	88493838	599	31	CG	114	13	0.897638
4	66406034	66407707	1673	116	CG	11	49	0.183333
12	81012803	81012992	189	9	CG	40	6	0.869565
11	101137523	101138310	787	42	CG	8	2	0.8
25	39420095	39420251	156	12	CG	32	5	0.864865
24	8521022	8521123	101	10	CG	2	14	0.125
1	151417277	151417530	253	15	CG	34	14	0.708333
24	60150451	60150578	127	8	CG	81	2	0.975904
2	106464602	106464765	163	10	CG	52	8	0.866667
12	28989872	28990011	139	7	CG	75	11	0.872093
5	71379179	71379272	93	9	CG	68	19	0.781609
8	101493566	101493759	193	14	CG	90	12	0.882353
23	47553282	47553564	282	19	CG	302	15	0.952681
12	48621111	48621206	95	7	CG	46	5	0.901961
19	55983601	55984123	522	21	CG	39	30	0.565217
18	54549879	54550065	186	17	CG	27	10	0.72973
23	7483170	7483235	65	6	CG	15	1	0.9375
20	69763011	69763647	636	40	CG	134	12	0.917808
6	113523088	113523235	147	8	CG	54	16	0.771429
8	107582430	107582591	161	11	CG	33	4	0.891892
22	53164732	53164849	117	5	CG	24	4	0.857143
12	82232798	82233266	468	35	CG	5	0	1
11	105154826	105155122	296	16	CG	55	6	0.901639
5	107129233	107129565	332	22	CG	26	7	0.787879
4	66662917	66663026	109	10	CG	4	16	0.2
27	15240974	15241726	752	42	CG	99	13	0.883929
27	15240974	15241726	752	42	CHG	8	1	0.888889
19	28623747	28623856	109	5	CG	36	3	0.923077
23	47177944	47178112	168	9	CG	41	5	0.891304
25	39321509	39322043	534	28	CG	118	11	0.914729
25	39321509	39322043	534	28	CHG	4	4	0.5
14	19973468	19973597	129	7	CHH	7	23	0.233333
14	19973468	19973597	129	7	CG	100	14	0.877193
15	76081643	76081712	69	4	CG	42	13	0.763636
3	112088234	112088495	261	23	CG	34	1	0.971429
9	55326550	55326762	212	12	CG	60	20	0.75
21	64051683	64051895	212	16	CG	12	46	0.206897
8	86511084	86511185	101	9	CG	10	25	0.285714
14	33560689	33561357	668	39	CG	112	6	0.949153
24	2693854	2694048	194	11	CG	295	50	0.855072
18	11601919	11602042	123	12	CG	16	1	0.941176
19	13556865	13557292	427	21	CG	136	38	0.781609
27	37431040	37431274	234	21	CG	26	13	0.666667
20	69519727	69519986	259	27	CG	9	1	0.9
1	144195282	144195442	160	10	CG	55	4	0.932203
12	13007279	13007905	626	49	CG	2	16	0.111111
23	41552140	41552226	86	8	CG	24	1	0.96
18	1317967	1318595	628	28	CG	96	8	0.923077
29	42585330	42586150	820	58	CG	50	36	0.581395
17	7481725	7482096	371	24	CG	58	5	0.920635
27	42480803	42481348	545	29	CG	284	48	0.855422
5	107625634	107625767	133	8	CG	48	10	0.827586
3	115425444	115425719	275	17	CG	12	24	0.333333
5	56610187	56610397	210	14	CG	17	5	0.772727
5	23609577	23609889	312	21	CG	68	5	0.931507
22	16132210	16132257	47	5	CG	48	2	0.96
5	110890736	110891137	401	21	CG	58	30	0.659091
5	108683344	108683692	348	20	CG	135	7	0.950704
11	100531682	100531782	100	8	CHH	14	2	0.875
11	100531682	100531782	100	8	CG	134	6	0.957143
23	7154096	7154379	283	25	CG	28	2	0.933333
23	18211574	18211861	287	17	CG	1	6	0.142857
22	54421336	54421517	181	9	CHH	4	3	0.571429
22	54421336	54421517	181	9	CG	68	23	0.747253
20	70557685	70557856	171	12	CG	14	1	0.933333
17	6029548	6029878	330	21	CG	18	3	0.857143
10	54167104	54167243	139	7	CG	5	0	1
7	105058287	105058428	141	9	CG	24	1	0.96
16	76931640	76931768	128	9	CG	31	6	0.837838
11	105009432	105009538	106	7	CG	161	13	0.925287
11	100218870	100218969	99	6	CG	24	2	0.923077
2	132410323	132410615	292	19	CG	26	9	0.742857
2	132410323	132410615	292	19	CHG	5	1	0.833333
17	66427148	66427906	758	49	CHH	4	7	0.363636
17	66427148	66427906	758	49	CG	323	48	0.87062
17	66427148	66427906	758	49	CHG	2	3	0.4
19	7958658	7958734	76	8	CG	65	3	0.955882
5	110594283	110594764	481	24	CG	49	5	0.907407
5	110594283	110594764	481	24	CHG	4	2	0.666667
25	603454	603624	170	13	CG	4	6	0.4
19	60178390	60178777	387	23	CHH	9	2	0.818182
19	60178390	60178777	387	23	CG	147	25	0.854651
2	132735410	132735970	560	25	CG	93	14	0.869159
17	71147232	71147418	186	11	CG	20	7	0.740741
25	23692031	23692144	113	8	CG	35	3	0.921053
9	88408862	88409310	448	29	CG	6	0	1
12	78156510	78156977	467	24	CHH	4	15	0.210526
12	78156510	78156977	467	24	CG	384	34	0.91866
12	78156510	78156977	467	24	CHG	3	20	0.130435
13	51902395	51902608	213	11	CG	129	30	0.811321
11	102468305	102468459	154	11	CG	19	2	0.904762
27	4026815	4026917	102	10	CG	64	7	0.901408
16	76430040	76430133	93	9	CG	71	3	0.959459
24	58005665	58005848	183	13	CG	137	13	0.913333
7	39689115	39690175	1060	64	CG	6	10	0.375
4	113800782	113800927	145	8	CG	37	5	0.880952
2	105324414	105324587	173	11	CG	169	53	0.761261
29	45502243	45502477	234	13	CG	90	22	0.803571
21	63098613	63098797	184	16	CG	94	13	0.878505
13	10473124	10473463	339	23	CG	1	5	0.166667
24	49285075	49285199	124	8	CG	56	4	0.933333
19	30563640	30563753	113	12	CG	160	11	0.935673
9	83419561	83419730	169	13	CG	48	15	0.761905
21	65971671	65972045	374	19	CHH	2	4	0.333333
21	65971671	65972045	374	19	CG	61	4	0.938462
21	65971671	65972045	374	19	CHG	2	3	0.4
27	31294463	31294592	129	9	CG	2	11	0.153846
11	6008303	6008494	191	11	CG	37	6	0.860465
22	57151025	57151133	108	13	CG	320	32	0.909091
18	4564417	4564525	108	9	CG	90	10	0.9
16	24659150	24659329	179	13	CG	15	35	0.3
17	69766183	69766272	89	9	CG	4	1	0.8
24	61018394	61018726	332	21	CG	124	18	0.873239
2	87627591	87627867	276	15	CG	93	66	0.584906
22	43454483	43454775	292	19	CG	1	4	0.2
13	74646826	74646928	102	7	CG	133	9	0.93662
16	51356832	51357373	541	28	CG	103	32	0.762963
5	29442873	29443085	212	10	CG	75	9	0.892857
9	88568704	88569233	529	32	CHH	2	5	0.285714
9	88568704	88569233	529	32	CG	68	6	0.918919
8	109038354	109038593	239	10	CG	47	6	0.886792
7	18931386	18931550	164	10	CG	15	3	0.833333
27	31181539	31181712	173	11	CG	13	7	0.65
3	93758280	93758392	112	17	CG	114	5	0.957983
20	66650802	66651106	304	19	CG	34	1	0.971429
10	97693715	97694111	396	24	CG	43	4	0.914894
16	74085071	74085338	267	18	CG	102	3	0.971429
19	17884880	17885036	156	10	CG	158	16	0.908046
17	71438437	71438770	333	22	CG	87	7	0.925532
8	109939212	109939431	219	12	CG	13	12	0.52
4	64053582	64053712	130	6	CG	1	4	0.2
5	25567697	25567957	260	19	CG	38	277	0.120635
12	79262847	79262955	108	8	CG	6	11	0.352941
23	46252903	46253147	244	15	CG	20	20	0.5
29	42567934	42568143	209	16	CG	39	125	0.237805
24	52000321	52000477	156	9	CG	60	6	0.909091
19	55276489	55276715	226	27	CG	45	6	0.882353
6	113637332	113637559	227	19	CG	15	0	1
14	89599809	89600428	619	35	CHH	3	2	0.6
14	89599809	89600428	619	35	CG	77	11	0.875
11	102318114	102318810	696	45	CG	135	20	0.870968
11	102318114	102318810	696	45	CHG	4	3	0.571429
26	28692270	28692463	193	10	CG	63	6	0.913043
5	109375944	109376414	470	20	CG	49	27	0.644737
2	129338549	129338650	101	8	CG	13	2	0.866667
19	18715669	18715996	327	17	CG	339	34	0.908847
25	40505347	40506467	1120	63	CHH	6	0	1
25	40505347	40506467	1120	63	CG	328	35	0.903581
16	74727465	74727714	249	19	CG	35	19	0.648148
14	11212255	11212368	113	11	CG	18	2	0.9
25	5580049	5580236	187	8	CG	39	19	0.672414
23	48920597	48921242	645	37	CG	271	31	0.897351
24	37334733	37335087	354	24	CG	10	5	0.666667
9	87710002	87710230	228	14	CG	10	0	1
27	42561000	42561168	168	9	CG	176	23	0.884422
10	97475280	97475425	145	8	CG	55	14	0.797101
X	18763480	18763634	154	12	CG	28	4	0.875
21	65737319	65737679	360	21	CG	25	17	0.595238
24	57802918	57803084	166	10	CG	56	9	0.861538
28	41023310	41023490	180	11	CG	23	7	0.766667
10	97048470	97050602	2132	107	CG	477	126	0.791045
7	39211010	39211257	247	24	CG	3	7	0.3
9	87871337	87871513	176	10	CG	78	1	0.987342
5	108205071	108205177	106	8	CG	149	23	0.866279
8	9708057	9708317	260	22	CG	221	25	0.898374
17	52292243	52292699	456	28	CG	1	7	0.125
25	26298607	26299130	523	47	CG	1	5	0.166667
17	6173409	6173565	156	11	CG	92	11	0.893204
9	87737875	87738322	447	25	CG	24	5	0.827586
25	10428319	10428702	383	32	CG	19	11	0.633333
8	15977579	15977969	390	26	CG	12	3	0.8
23	49386281	49386482	201	11	CG	16	0	1
25	33996260	33996642	382	27	CG	4	6	0.4
9	82408724	82408832	108	12	CG	21	1	0.954545
8	2320787	2320914	127	9	CG	15	0	1
5	108153842	108153942	100	8	CG	41	22	0.650794
7	4276844	4276943	99	5	CG	16	8	0.666667
10	3823324	3824001	677	44	CG	16	46	0.258065
20	68605806	68606206	400	25	CHH	2	4	0.333333
20	68605806	68606206	400	25	CG	66	14	0.825
10	97798186	97798551	365	33	CG	16	0	1
25	36194501	36194596	95	8	CG	7	18	0.28
24	60557534	60557729	195	14	CG	6	32	0.157895
24	3947515	3948778	1263	97	CG	72	3	0.96
24	21296563	21296754	191	11	CG	37	110	0.251701
14	13229683	13229789	106	8	CG	38	2	0.95
11	100140226	100140357	131	9	CHH	5	0	1
11	100140226	100140357	131	9	CG	19	1	0.95
21	63601715	63602029	314	18	CG	1	7	0.125
11	36817893	36818438	545	31	CG	27	4	0.870968
23	90230	90353	123	7	CG	20	6	0.769231
16	74293833	74293963	130	8	CG	39	9	0.8125
3	116555046	116555363	317	27	CG	131	13	0.909722
29	43716814	43717277	463	26	CG	155	37	0.807292
29	43716814	43717277	463	26	CHG	5	18	0.217391
10	97942799	97943011	212	13	CG	138	34	0.802326
15	23671641	23671840	199	16	CG	8	15	0.347826
14	14254991	14255273	282	20	CG	8	2	0.8
9	88577049	88577494	445	43	CG	49	6	0.890909
6	13293280	13294034	754	64	CG	8	34	0.190476
3	114744004	114744623	619	36	CG	80	10	0.888889
22	50272217	50272785	568	43	CG	2	8	0.2
25	5966803	5966991	188	11	CHH	4	9	0.307692
25	5966803	5966991	188	11	CG	132	10	0.929577
23	48522666	48522942	276	21	CG	241	48	0.83391
4	113171993	113172439	446	19	CG	24	53	0.311688
22	55234987	55235135	148	9	CG	86	5	0.945055
1	128381512	128381695	183	19	CG	1	8	0.111111
6	114177317	114177440	123	8	CG	28	2	0.933333
12	82376545	82376677	132	8	CG	43	10	0.811321
7	104147142	104147244	102	10	CG	33	3	0.916667
24	60394974	60395118	144	12	CG	42	3	0.933333
2	130222703	130222861	158	9	CG	64	12	0.842105
23	47557272	47558264	992	55	CG	62	12	0.837838
28	22993381	22994508	1127	83	CG	1	8	0.111111
24	3180627	3180936	309	30	CG	97	19	0.836207
4	113449713	113449981	268	16	CG	63	1	0.984375
5	110518127	110518481	354	24	CG	4	1	0.8
7	6311693	6312045	352	21	CG	118	17	0.874074
27	16894638	16895064	426	22	CG	162	30	0.84375
10	98614672	98614771	99	8	CG	38	20	0.655172
21	63884904	63885057	153	12	CG	24	16	0.6
3	112911762	112911847	85	6	CG	55	29	0.654762
14	88611615	88612038	423	22	CG	9	16	0.36
19	6912154	6912594	440	23	CG	17	3	0.85
18	54863251	54864284	1033	65	CHH	3	5	0.375
18	54863251	54864284	1033	65	CG	105	9	0.921053
2	133568385	133568535	150	9	CG	6	11	0.352941
29	45631442	45631669	227	15	CG	45	8	0.849057
9	83569246	83569375	129	10	CG	2	15	0.117647
1	146196284	146196461	177	9	CG	73	25	0.744898
24	49881501	49882132	631	35	CG	6	13	0.315789
8	25851704	25851803	99	8	CG	28	2	0.933333
17	4480743	4480933	190	9	CHH	5	16	0.238095
17	4480743	4480933	190	9	CG	129	18	0.877551
25	37801800	37802026	226	11	CG	110	4	0.964912
25	38294816	38295193	377	15	CG	88	22	0.8
20	48017647	48018198	551	25	CG	283	47	0.857576
17	70177687	70178029	342	21	CG	64	16	0.8
13	10188951	10189090	139	11	CG	5	0	1
8	74239073	74239190	117	12	CG	7	26	0.212121
21	65194258	65194354	96	11	CG	27	6	0.818182
25	7787915	7788285	370	28	CG	67	9	0.881579
5	109523498	109523605	107	6	CG	98	12	0.890909
22	57091451	57091854	403	37	CG	107	21	0.835938
7	1198626	1198757	131	8	CG	11	8	0.578947
1	123819786	123819922	136	9	CG	49	13	0.790323
19	11084260	11084368	108	6	CG	33	8	0.804878
23	49136082	49136246	164	12	CG	38	2	0.95
15	47587652	47588810	1158	60	CG	1033	148	0.874682
15	47587652	47588810	1158	60	CHG	3	5	0.375
20	69623387	69623962	575	36	CG	55	5	0.916667
18	13640279	13640431	152	9	CG	30	6	0.833333
25	38934142	38935322	1180	83	CHH	5	4	0.555556
25	38934142	38935322	1180	83	CG	110	24	0.820896
27	40980193	40980290	97	7	CG	12	0	1
20	70644236	70644474	238	15	CG	20	6	0.769231
9	88399672	88399758	86	11	CG	57	3	0.95
29	40885297	40885419	122	6	CG	38	6	0.863636
23	42804080	42804402	322	16	CG	1	4	0.2
8	73995780	73996434	654	52	CG	1	4	0.2
14	3082635	3082731	96	9	CG	23	7	0.766667
19	22142279	22142911	632	40	CG	163	37	0.815
11	2787919	2788199	280	17	CG	125	9	0.932836
3	112346526	112346880	354	22	CG	13	3	0.8125
11	103339224	103339784	560	38	CG	179	36	0.832558
20	69613659	69614471	812	46	CG	37	19	0.660714
20	69613659	69614471	812	46	CHG	4	1	0.8
3	4143941	4144197	256	19	CG	23	3	0.884615
10	97203129	97203265	136	13	CG	9	1	0.9
29	44288690	44288738	48	4	CG	24	0	1
21	63780652	63780848	196	11	CG	55	65	0.458333
5	106505123	106505793	670	29	CG	138	38	0.784091
22	55489456	55490367	911	60	CG	207	199	0.509852
9	87977248	87977327	79	6	CG	24	10	0.705882
9	75455609	75456242	633	33	CG	39	2	0.95122
3	115123924	115124347	423	25	CG	93	13	0.877358
2	132446142	132446329	187	17	CG	10	0	1
5	105516163	105516547	384	28	CG	21	6	0.777778
21	4557278	4557456	178	12	CG	25	0	1
12	70872146	70872332	186	10	CG	15	4	0.789474
25	40253839	40254263	424	26	CG	134	37	0.783626
27	6445275	6445719	444	22	CG	8	2	0.8
29	44347667	44348214	547	35	CG	88	26	0.77193
19	59820730	59820836	106	9	CG	194	8	0.960396
6	100024945	100025248	303	25	CG	102	6	0.944444
11	2480066	2480268	202	13	CG	28	14	0.666667
11	97705649	97705786	137	9	CG	39	0	1
5	66074673	66074785	112	7	CG	3	2	0.6
26	19526991	19527688	697	53	CG	1	9	0.1
18	5774490	5774919	429	24	CHH	5	3	0.625
18	5774490	5774919	429	24	CG	97	4	0.960396
14	88570832	88571039	207	9	CG	74	18	0.804348
7	48743864	48744064	200	12	CG	6	4	0.6
14	90924499	90925139	640	35	CG	127	15	0.894366
26	31082052	31082181	129	9	CG	55	19	0.743243
23	36563441	36563598	157	10	CG	62	6	0.911765
19	60370940	60371104	164	8	CG	31	3	0.911765
27	14252172	14254545	2373	136	CG	2	13	0.133333
9	20432	21058	626	29	CG	19	11	0.633333
7	4784569	4785019	450	35	CG	30	6	0.833333
27	900519	900877	358	22	CG	47	6	0.886792
21	66457856	66457958	102	9	CG	341	43	0.888021
6	102365025	102366299	1274	61	CG	113	14	0.889764
X	9668500	9669244	744	46	CG	50	83	0.37594
27	40571764	40572521	757	39	CG	9	5	0.642857
2	130439397	130439533	136	12	CG	46	2	0.958333
7	102366041	102366131	90	5	CG	28	13	0.682927
6	111036879	111037102	223	15	CG	15	5	0.75
5	110238943	110239058	115	8	CG	60	7	0.895522
12	23260649	23260904	255	14	CG	12	10	0.545455
25	39052063	39052352	289	20	CG	142	33	0.811429
15	59199702	59200794	1092	64	CG	17	46	0.269841
24	59052796	59052907	111	11	CG	13	4	0.764706
19	60088509	60089447	938	55	CG	175	13	0.930851
12	29385799	29386395	596	38	CG	30	81	0.27027
7	15388526	15388721	195	13	CG	64	11	0.853333
13	17663103	17663204	101	7	CG	31	25	0.553571
27	40922945	40923056	111	12	CG	34	0	1
X	54515502	54515772	270	22	CG	102	38	0.728571
14	91050804	91051219	415	29	CG	61	6	0.910448
8	108047977	108048222	245	14	CG	2	8	0.2
6	112322746	112322917	171	12	CG	28	2	0.933333
15	78312044	78312307	263	22	CG	129	25	0.837662
22	57758049	57758702	653	46	CG	29	4	0.878788
15	76685768	76686015	247	11	CG	81	19	0.81
7	79412947	79413035	88	7	CG	57	5	0.919355
X	68393731	68394177	446	25	CG	15	19	0.441176
23	26820196	26820705	509	32	CG	386	79	0.830108
17	54050411	54050512	101	6	CG	21	0	1
22	57033263	57034396	1133	64	CG	35	13	0.729167
16	76969242	76969519	277	26	CG	31	14	0.688889
25	12972242	12972446	204	14	CG	6	4	0.6
1	142090963	142091351	388	24	CG	28	2	0.933333
19	58215880	58216489	609	29	CG	333	42	0.888
26	48645751	48646523	772	52	CG	120	16	0.882353
8	73034741	73035211	470	25	CHH	4	4	0.5
8	73034741	73035211	470	25	CG	28	30	0.482759
21	46731488	46731887	399	32	CG	28	19	0.595745
29	32489864	32490078	214	13	CG	13	0	1
28	24325336	24325583	247	14	CG	194	15	0.92823
12	74344353	74344788	435	21	CG	165	18	0.901639
16	3627857	3628003	146	9	CG	9	1	0.9
4	114846415	114846785	370	21	CG	53	11	0.828125
27	41193381	41193888	507	44	CG	308	20	0.939024
21	63638885	63639022	137	13	CG	23	1	0.958333
X	52311713	52311890	177	12	CG	7	27	0.205882
6	107685628	107685739	111	6	CG	72	7	0.911392
8	109742536	109742697	161	9	CG	29	22	0.568627
8	109742536	109742697	161	9	CHG	3	5	0.375
23	48353946	48354271	325	26	CG	107	8	0.930435
18	18888319	18888453	134	11	CG	23	2	0.92
7	40090101	40090270	169	10	CG	17	3	0.85
26	48017002	48017431	429	24	CG	57	20	0.74026
18	11113678	11114078	400	29	CHH	5	0	1
18	11113678	11114078	400	29	CG	40	2	0.952381
19	28624544	28624903	359	29	CG	445	53	0.893574
19	28624544	28624903	359	29	CHG	5	9	0.357143
10	97641379	97641660	281	25	CG	15	0	1
13	77366819	77367515	696	31	CG	44	5	0.897959
17	66559189	66559517	328	15	CG	48	7	0.872727
28	41453066	41453131	65	5	CG	51	7	0.87931
20	69850012	69850503	491	35	CG	156	41	0.791878
13	46350470	46350768	298	22	CG	258	106	0.708791
13	77408135	77408402	267	12	CG	13	7	0.65
12	74265928	74266359	431	18	CG	34	2	0.944444
1	151335722	151335929	207	12	CG	15	0	1
1	151335722	151335929	207	12	CHG	2	3	0.4
24	58259364	58260079	715	41	CG	189	33	0.851351
25	2796609	2797290	681	38	CG	24	1	0.96
14	14874266	14874323	57	5	CG	100	7	0.934579
27	41462427	41462767	340	18	CG	120	33	0.784314
4	114765582	114765932	350	24	CG	57	6	0.904762
29	46060333	46060602	269	11	CHH	4	19	0.173913
29	46060333	46060602	269	11	CG	133	17	0.886667
3	39169527	39169561	34	4	CG	1	6	0.142857
26	22101665	22101759	94	7	CG	7	3	0.7
17	65809440	65810143	703	39	CG	30	18	0.625
6	48022353	48023265	912	70	CG	1	4	0.2
21	44228705	44228836	131	9	CG	1	4	0.2
5	67356816	67357729	913	52	CG	29	2	0.935484
13	2306705	2306825	120	12	CG	64	6	0.914286
3	116441415	116442014	599	36	CG	162	17	0.905028
23	2485191	2485287	96	9	CG	19	4	0.826087
27	24407240	24407833	593	33	CG	63	2	0.969231
16	77065151	77065267	116	7	CG	135	19	0.876623
26	49878686	49879402	716	54	CG	14	4	0.777778
1	153654959	153655167	208	10	CG	47	5	0.903846
18	48703380	48703711	331	16	CG	23	1	0.958333
20	68497052	68497242	190	8	CG	52	1	0.981132
23	49084199	49084416	217	14	CG	83	5	0.943182
29	40214676	40214970	294	19	CG	106	39	0.731034
7	76032119	76032281	162	14	CG	113	6	0.94958
5	89168821	89169485	664	58	CG	29	76	0.27619
12	81535399	81537377	1978	105	CHH	2	3	0.4
12	81535399	81537377	1978	105	CG	136	56	0.708333
9	89282082	89282510	428	35	CG	33	2	0.942857
14	12430785	12430928	143	12	CG	23	0	1
22	6615759	6615874	115	12	CG	26	6	0.8125
2	132304539	132304940	401	29	CG	202	18	0.918182
2	132304539	132304940	401	29	CHG	5	1	0.833333
19	57639912	57640011	99	8	CG	3	3	0.5
6	112087110	112087275	165	20	CG	70	83	0.457516
22	56552525	56552572	47	5	CG	74	2	0.973684
29	46439044	46439326	282	16	CG	11	9	0.55
12	79740878	79740968	90	4	CG	42	7	0.857143
17	63556492	63556634	142	7	CG	64	5	0.927536
2	128834708	128835339	631	42	CHH	6	0	1
2	128834708	128835339	631	42	CG	211	9	0.959091
2	128834708	128835339	631	42	CHG	6	0	1
25	39044366	39044670	304	16	CG	78	4	0.95122
19	13201799	13201916	117	8	CG	10	1	0.909091
1	71725030	71725348	318	18	CG	15	5	0.75
9	89970757	89971000	243	15	CG	16	10	0.615385
2	111532138	111532261	123	11	CG	80	2	0.97561
13	73177382	73178011	629	28	CG	35	4	0.897436
13	61256723	61256876	153	11	CG	1	9	0.1
22	55771839	55772168	329	22	CG	13	12	0.52
1	97318882	97319010	128	19	CG	4	16	0.2
25	4247630	4247846	216	9	CG	90	21	0.810811
25	4247630	4247846	216	9	CHG	11	2	0.846154
7	16359737	16359905	168	12	CG	86	8	0.914894
3	109039077	109039797	720	52	CG	23	2	0.92
4	46607376	46607661	285	15	CG	59	6	0.907692
22	49028944	49029036	92	8	CG	61	16	0.792208
15	50406046	50406244	198	9	CG	1	4	0.2
25	41187630	41187768	138	11	CG	33	2	0.942857
17	68729025	68729322	297	13	CG	7	13	0.35
4	108556654	108556879	225	20	CG	165	7	0.959302
10	90346533	90347004	471	30	CG	221	21	0.913223
10	90346533	90347004	471	30	CHG	4	4	0.5
25	40179264	40179536	272	14	CHH	8	6	0.571429
25	40179264	40179536	272	14	CG	84	11	0.884211
2	133730501	133731132	631	37	CG	162	26	0.861702
19	34139477	34139532	55	6	CG	194	35	0.847162
17	6000386	6000624	238	10	CG	45	5	0.9
17	71386699	71388018	1319	69	CG	354	50	0.876238
2	105786726	105786843	117	9	CG	35	2	0.945946
11	105219567	105219869	302	17	CHH	16	2	0.888889
11	105219567	105219869	302	17	CG	370	23	0.941476
9	80458260	80458371	111	9	CG	79	7	0.918605
24	5103364	5103608	244	18	CG	34	176	0.161905
11	101962143	101962265	122	8	CG	101	6	0.943925
11	105008624	105008740	116	12	CG	20	10	0.666667
3	110803506	110803606	100	10	CG	75	5	0.9375
1	1878550	1878895	345	27	CG	13	58	0.183099
14	13658436	13658864	428	26	CG	113	11	0.91129
14	13658436	13658864	428	26	CHG	5	2	0.714286
10	7501389	7501487	98	9	CG	53	12	0.815385
11	100873230	100873931	701	39	CG	756	90	0.893617
21	63723584	63723948	364	25	CG	61	7	0.897059
16	68970207	68970322	115	7	CHH	11	16	0.407407
16	68970207	68970322	115	7	CG	84	21	0.8
16	68970207	68970322	115	7	CHG	6	11	0.352941
X	77422209	77422741	532	45	CG	305	183	0.625
7	90630529	90631198	669	33	CG	49	50	0.494949
18	4746335	4746472	137	13	CG	93	20	0.823009
24	61653474	61653567	93	5	CG	14	1	0.933333
4	113144637	113144711	74	6	CG	39	0	1
5	108003757	108006414	2657	134	CHH	2	4	0.333333
5	108003757	108006414	2657	134	CG	512	40	0.927536
3	114149555	114149755	200	12	CHH	2	5	0.285714
3	114149555	114149755	200	12	CG	70	6	0.921053
29	48218222	48219469	1247	58	CG	32	6	0.842105
9	82423829	82424394	565	41	CG	44	1	0.977778
24	2636452	2636771	319	17	CG	46	4	0.92
11	97076167	97077151	984	72	CG	1	4	0.2
14	13858376	13859290	914	54	CG	286	26	0.916667
14	13858376	13859290	914	54	CHG	5	0	1
27	32135761	32135969	208	15	CG	4	8	0.333333
23	29411696	29411812	116	11	CG	8	2	0.8
6	113210049	113210160	111	7	CG	13	2	0.866667
20	17758801	17758877	76	5	CG	10	1	0.909091
12	26517840	26518189	349	24	CG	158	18	0.897727
8	110551175	110551279	104	7	CG	4	1	0.8
3	18254647	18254838	191	10	CG	74	32	0.698113
20	68225682	68225798	116	7	CHH	3	7	0.3
20	68225682	68225798	116	7	CG	47	14	0.770492
12	23455189	23455776	587	31	CG	97	12	0.889908
3	112125316	112125455	139	9	CG	20	0	1
10	68894510	68894624	114	9	CG	48	22	0.685714
14	90664222	90664332	110	9	CG	109	12	0.900826
16	26883136	26883791	655	35	CG	12	23	0.342857
15	47192386	47192546	160	10	CG	14	60	0.189189
13	80512481	80512736	255	13	CG	7	3	0.7
9	3951106	3951647	541	37	CG	57	13	0.814286
24	5175118	5175332	214	22	CG	89	12	0.881188
18	56945606	56946390	784	58	CHG	2	3	0.4
19	1138550	1139074	524	30	CG	1	6	0.142857
5	75360249	75360326	77	6	CG	13	8	0.619048
12	33830313	33830625	312	20	CG	46	26	0.638889
22	57207504	57207741	237	14	CG	154	14	0.916667
29	6558868	6559419	551	38	CG	36	4	0.9
11	105076996	105077502	506	36	CG	32	3	0.914286
1	154666134	154666207	73	7	CG	24	0	1
X	112634173	112634510	337	33	CG	22	6	0.785714
10	98728962	98729114	152	12	CG	115	29	0.798611
12	80661683	80662048	365	17	CG	105	29	0.783582
27	5562485	5562855	370	20	CG	15	6	0.714286
26	32471915	32472155	240	13	CG	39	1	0.975
28	21723459	21723680	221	16	CG	6	0	1
27	31979808	31979947	139	8	CG	89	7	0.927083
10	97663852	97664887	1035	53	CG	157	13	0.923529
2	133915091	133915793	702	50	CG	4	1	0.8
2	133915091	133915793	702	50	CHG	5	0	1
27	2469939	2470033	94	9	CG	67	4	0.943662
16	3327378	3328513	1135	96	CG	1	9	0.1
13	73716303	73716414	111	8	CG	43	3	0.934783
25	41381235	41381577	342	22	CG	40	6	0.869565
20	69790386	69790558	172	10	CHH	2	4	0.333333
20	69790386	69790558	172	10	CG	21	6	0.777778
27	39302633	39302801	168	12	CHH	4	8	0.333333
27	39302633	39302801	168	12	CG	94	11	0.895238
17	63049570	63050017	447	26	CG	346	40	0.896373
18	5689378	5689544	166	9	CHH	2	4	0.333333
18	5689378	5689544	166	9	CG	68	4	0.944444
2	131188190	131189136	946	62	CG	24	3	0.888889
11	104304144	104304546	402	22	CHH	2	4	0.333333
11	104304144	104304546	402	22	CG	64	8	0.888889
20	70540363	70540704	341	20	CHH	6	23	0.206897
20	70540363	70540704	341	20	CG	293	39	0.88253
1	2099138	2099585	447	22	CG	27	10	0.72973
4	112721743	112722123	380	30	CG	177	21	0.893939
12	80361566	80361805	239	14	CG	9	1	0.9
1	1424681	1425026	345	19	CG	46	26	0.638889
1	1762555	1763048	493	24	CG	110	20	0.846154
17	66345784	66345893	109	7	CG	20	1	0.952381
12	18978917	18979218	301	22	CG	86	9	0.905263
23	26028456	26029549	1093	53	CG	3	20	0.130435
9	83145699	83146035	336	22	CG	32	4	0.888889
19	47833235	47833631	396	21	CG	1	5	0.166667
7	16256846	16257547	701	39	CG	3	22	0.12
4	113140704	113141098	394	25	CHH	3	7	0.3
4	113140704	113141098	394	25	CG	66	12	0.846154
6	12075476	12075817	341	20	CHH	386	879	0.305138
6	12075476	12075817	341	20	CG	5175	1309	0.798118
6	12075476	12075817	341	20	CHG	33	1187	0.0270492
18	12480018	12480252	234	18	CG	23	2	0.92
20	69197978	69198751	773	38	CHH	6	0	1
20	69197978	69198751	773	38	CG	153	26	0.854749
8	107839483	107839565	82	7	CG	77	3	0.9625
8	107839483	107839565	82	7	CHG	12	1	0.923077
4	110746099	110746201	102	8	CG	1	5	0.166667
22	57808827	57808989	162	10	CG	52	13	0.8
24	41475875	41476150	275	11	CG	5	2	0.714286
X	107144923	107145025	102	9	CG	12	20	0.375
9	83153485	83153650	165	13	CG	19	6	0.76
16	71275157	71275248	91	6	CG	1	5	0.166667
19	61627457	61627873	416	22	CG	82	37	0.689076
26	47139634	47140270	636	32	CG	146	24	0.858824
17	66931505	66931671	166	11	CHH	9	5	0.642857
17	66931505	66931671	166	11	CG	81	3	0.964286
19	61178993	61179114	121	9	CG	4	2	0.666667
18	4817687	4818121	434	20	CHH	2	4	0.333333
18	4817687	4818121	434	20	CG	79	11	0.877778
25	40694588	40695148	560	29	CG	71	19	0.788889
20	69745364	69745661	297	27	CG	16	4	0.8
18	6275631	6275761	130	7	CG	137	12	0.919463
18	6275631	6275761	130	7	CHG	7	16	0.304348
25	41250136	41250496	360	25	CG	20	44	0.3125
25	19929042	19929532	490	36	CG	1	4	0.2
17	62093972	62094607	635	41	CG	20	44	0.3125
1	83688302	83688807	505	32	CG	4	32	0.111111
10	96730030	96730199	169	12	CG	20	6	0.769231
24	58261745	58261879	134	10	CG	67	5	0.930556
24	58261745	58261879	134	10	CHG	3	4	0.428571
22	16359744	16359814	70	7	CG	8	7	0.533333
1	145641460	145642175	715	36	CG	22	11	0.666667
12	11166506	11166705	199	10	CHH	3	3	0.5
12	11166506	11166705	199	10	CG	16	5	0.761905
22	6680574	6680692	118	9	CG	40	16	0.714286
20	10280783	10281052	269	16	CG	1	4	0.2
24	58021256	58021531	275	16	CG	92	8	0.92
27	2409306	2409453	147	10	CG	38	12	0.76
24	58289523	58289648	125	10	CG	104	46	0.693333
25	36665161	36665280	119	10	CG	19	7	0.730769
9	74010244	74010573	329	24	CG	115	8	0.934959
26	17296210	17296409	199	12	CG	3	2	0.6
16	66817228	66817778	550	26	CG	60	15	0.8
24	60990630	60990732	102	7	CG	43	6	0.877551
4	113578402	113578594	192	12	CG	68	7	0.906667
25	40037362	40037964	602	49	CG	198	21	0.90411
21	14509907	14510448	541	34	CG	53	17	0.757143
6	112701822	112702280	458	21	CG	106	14	0.883333
17	71455043	71456955	1912	117	CHH	2	3	0.4
17	71455043	71456955	1912	117	CG	216	20	0.915254
4	114495572	114495855	283	12	CG	46	36	0.560976
25	38642801	38643194	393	19	CG	37	4	0.902439
24	37311272	37311348	76	7	CG	33	7	0.825
18	50526512	50526834	322	20	CHH	5	18	0.217391
18	50526512	50526834	322	20	CG	241	24	0.909434
19	57306512	57307889	1377	77	CG	95	10	0.904762
2	133553509	133553663	154	7	CHH	2	3	0.4
2	133553509	133553663	154	7	CG	31	6	0.837838
2	133553509	133553663	154	7	CHG	2	3	0.4
9	30865119	30865411	292	15	CHH	2	4	0.333333
9	30865119	30865411	292	15	CG	109	6	0.947826
11	98952214	98953072	858	53	CG	358	71	0.834499
7	102903232	102903453	221	15	CG	123	8	0.938931
12	80695527	80695670	143	11	CG	357	12	0.96748
28	40555484	40555703	219	14	CHH	3	8	0.272727
28	40555484	40555703	219	14	CG	128	29	0.815287
18	4174472	4174921	449	27	CHH	9	2	0.818182
18	4174472	4174921	449	27	CG	143	16	0.899371
5	108796997	108797184	187	14	CG	48	74	0.393443
19	57700733	57701335	602	31	CG	52	15	0.776119
4	87397428	87397688	260	14	CG	90	17	0.841121
20	70040145	70040623	478	29	CG	121	51	0.703488
13	42781306	42781869	563	31	CG	36	6	0.857143
4	5526293	5527074	781	67	CG	5	15	0.25
9	48590981	48591869	888	53	CG	80	8	0.909091
12	81578543	81578860	317	22	CG	76	9	0.894118
15	13701280	13701511	231	17	CG	1	4	0.2
1	154720316	154720472	156	13	CG	6	0	1
11	90688879	90688969	90	9	CG	28	2	0.933333
4	57541738	57541918	180	12	CG	13	2	0.866667
7	5375969	5376576	607	40	CG	19	8	0.703704
4	115552657	115553185	528	43	CG	50	8	0.862069
5	106317494	106318149	655	60	CG	10	0	1
14	90717774	90717913	139	8	CG	38	1	0.974359
27	35794544	35794723	179	14	CG	19	3	0.863636
2	25927925	25928242	317	15	CG	4	13	0.235294
23	46684976	46685518	542	41	CG	56	2	0.965517
10	44096206	44096339	133	7	CG	75	13	0.852273
4	75022588	75022773	185	15	CG	195	7	0.965347
15	77685998	77686200	202	10	CG	87	23	0.790909
26	42985022	42985098	76	4	CG	6	14	0.3
13	71085374	71085552	178	16	CG	9	1	0.9
5	96285395	96285564	169	11	CG	85	13	0.867347
8	67765469	67765634	165	11	CG	53	12	0.815385
2	128417705	128417913	208	11	CG	29	33	0.467742
4	111264618	111264752	134	12	CG	114	7	0.942149
17	52596670	52597049	379	24	CG	101	4	0.961905
4	112885195	112885281	86	10	CG	49	7	0.875
21	65257921	65258286	365	34	CG	24	8	0.75
5	65794544	65795137	593	57	CG	10	34	0.227273
10	88671476	88671990	514	26	CG	43	9	0.826923
16	1667080	1667652	572	39	CG	40	16	0.714286
17	45971825	45972397	572	35	CG	1	4	0.2
27	42604839	42604992	153	15	CG	35	3	0.921053
10	97004121	97004236	115	11	CG	16	0	1
6	101358369	101358498	129	9	CHH	5	3	0.625
6	101358369	101358498	129	9	CG	59	7	0.893939
19	46156760	46157056	296	14	CG	3	12	0.2
4	109751491	109752391	900	45	CG	19	287	0.0620915
7	14232928	14233264	336	20	CG	13	66	0.164557
9	46840850	46840985	135	8	CG	11	35	0.23913
2	130037747	130038219	472	25	CG	5	0	1
24	1567447	1567681	234	15	CG	50	8	0.862069
10	70216374	70216561	187	18	CG	16	39	0.290909
21	66352670	66352935	265	14	CG	126	69	0.646154
25	39113499	39114415	916	63	CG	43	8	0.843137
7	99126688	99126863	175	13	CG	12	2	0.857143
17	63126441	63126567	126	12	CG	34	9	0.790698
10	52362702	52362816	114	9	CG	58	15	0.794521
13	63586493	63586718	225	16	CG	30	5	0.857143
8	108831982	108832306	324	25	CG	167	24	0.874346
15	72777819	72777952	133	12	CG	18	3	0.857143
X	7188220	7188433	213	9	CG	34	89	0.276423
23	14574366	14574620	254	19	CG	5	0	1
18	21330974	21331163	189	12	CG	11	49	0.183333
11	99862561	99862911	350	32	CG	44	1	0.977778
10	98562264	98562703	439	22	CG	43	14	0.754386
17	70521654	70522947	1293	80	CG	289	39	0.881098
25	39181786	39182493	707	41	CG	78	7	0.917647
10	98797452	98797656	204	12	CG	43	4	0.914894
12	82503579	82503778	199	11	CG	27	6	0.818182
17	65154975	65155068	93	6	CG	19	3	0.863636
19	118382	118494	112	7	CG	23	18	0.560976
15	76376836	76376945	109	6	CG	239	73	0.766026
29	47994783	47995243	460	32	CG	23	0	1
3	18923525	18924241	716	42	CG	1	9	0.1
5	32685536	32687680	2144	158	CG	3	14	0.176471
X	85865265	85866859	1594	111	CG	167	254	0.396675
9	89205673	89205933	260	15	CG	36	6	0.857143
13	8845343	8845576	233	14	CG	11	4	0.733333
3	114773729	114773938	209	11	CG	3	7	0.3
23	38769279	38769388	109	7	CG	11	4	0.733333
26	43733045	43733336	291	15	CG	11	10	0.52381
17	71368191	71369044	853	57	CG	126	7	0.947368
28	42041999	42042226	227	13	CG	39	1	0.975
18	21591115	21591233	118	7	CG	5	0	1
18	55794076	55794237	161	12	CG	4	1	0.8
12	33352174	33352433	259	28	CG	1	4	0.2
26	49019560	49020192	632	33	CG	194	48	0.801653
26	49019560	49020192	632	33	CHG	6	0	1
22	18523905	18524118	213	17	CG	10	2	0.833333
13	4102555	4103118	563	30	CG	42	19	0.688525
11	74227521	74227703	182	11	CG	13	3	0.8125
24	50270386	50270527	141	12	CG	28	4	0.875
8	10894503	10894638	135	12	CG	1	4	0.2
22	46953647	46953934	287	25	CG	7	4	0.636364
15	26452709	26452913	204	15	CG	5	0	1
25	40202810	40203152	342	21	CG	21	20	0.512195
22	55323411	55323719	308	22	CG	33	7	0.825
25	37861200	37861303	103	9	CG	116	8	0.935484
26	45635155	45635345	190	22	CG	5	11	0.3125
1	142359191	142359292	101	7	CG	42	7	0.857143
21	64394939	64395233	294	18	CHH	2	3	0.4
21	64394939	64395233	294	18	CG	48	3	0.941176
9	88715400	88715543	143	12	CG	77	11	0.875
19	39665632	39665869	237	26	CG	1	8	0.111111
11	99881248	99881565	317	26	CG	23	35	0.396552
19	52147222	52147323	101	9	CG	33	2	0.942857
11	13368448	13369426	978	50	CG	7	30	0.189189
16	76877648	76877987	339	20	CG	169	19	0.898936
17	70706191	70707425	1234	65	CG	488	62	0.887273
22	56360869	56361124	255	20	CG	242	34	0.876812
17	71351227	71351451	224	13	CG	69	9	0.884615
X	60760759	60760943	184	12	CG	46	9	0.836364
1	154677016	154677248	232	12	CG	161	22	0.879781
10	98773454	98773886	432	23	CG	90	14	0.865385
8	107879776	107880273	497	31	CG	156	8	0.95122
8	84531852	84532023	171	11	CG	37	3	0.925
7	25398255	25398401	146	13	CG	14	11	0.56
9	57587901	57588254	353	22	CG	2	9	0.181818
19	60636303	60636480	177	15	CG	26	4	0.866667
24	51759188	51760847	1659	84	CG	4	20	0.166667
6	72535039	72535271	232	12	CG	7	9	0.4375
7	39237806	39238096	290	24	CG	1	7	0.125
25	39351894	39351985	91	6	CHH	18	8	0.692308
25	39351894	39351985	91	6	CG	94	57	0.622517
27	38420123	38420172	49	5	CG	53	13	0.80303
25	37625287	37625470	183	16	CG	43	6	0.877551
5	94723985	94725908	1923	120	CG	1	8	0.111111
5	108461449	108461747	298	13	CG	94	25	0.789916
23	46105054	46105168	114	14	CG	1	5	0.166667
14	91516708	91516887	179	9	CHH	2	3	0.4
14	91516708	91516887	179	9	CG	82	14	0.854167
14	12108682	12108878	196	10	CG	50	20	0.714286
24	59301407	59301513	106	12	CG	21	3	0.875
12	79488348	79488498	150	10	CG	34	13	0.723404
29	29314712	29314818	106	6	CG	20	4	0.833333
23	42908076	42908179	103	5	CHH	12	1	0.923077
23	42908076	42908179	103	5	CG	64	4	0.941176
29	47571718	47572091	373	20	CG	57	44	0.564356
23	48399791	48400018	227	18	CG	50	25	0.666667
23	48399791	48400018	227	18	CHG	3	4	0.428571
23	48748336	48748504	168	14	CG	29	0	1
9	86271279	86271536	257	11	CG	28	43	0.394366
20	70231567	70231692	125	5	CG	39	2	0.95122
22	57351444	57351936	492	36	CG	236	14	0.944
4	112559396	112559617	221	14	CG	31	2	0.939394
18	59226656	59226826	170	16	CG	152	33	0.821622
14	69182248	69183650	1402	69	CG	178	18	0.908163
2	101904845	101905004	159	7	CG	26	2	0.928571
1	152924057	152924317	260	15	CG	98	12	0.890909
20	70539519	70539627	108	9	CG	278	9	0.968641
5	95420882	95421308	426	27	CG	16	0	1
1	8073925	8074014	89	7	CHH	3	13	0.1875
1	8073925	8074014	89	7	CG	86	7	0.924731
25	41318280	41318578	298	23	CG	6	6	0.5
17	70261316	70261517	201	23	CG	3	2	0.6
17	63977144	63977211	67	4	CG	9	6	0.6
5	17283053	17284239	1186	94	CG	1	4	0.2
18	6134478	6134923	445	24	CG	7	23	0.233333
22	5231450	5231561	111	6	CG	76	5	0.938272
21	63807671	63807736	65	4	CG	15	1	0.9375
4	115521024	115521362	338	18	CG	96	5	0.950495
6	112983505	112984572	1067	65	CG	145	16	0.900621
6	112983505	112984572	1067	65	CHG	2	3	0.4
21	11927808	11927970	162	9	CG	18	2	0.9
2	106404106	106404195	89	7	CG	19	96	0.165217
24	55157789	55157995	206	10	CG	5	15	0.25
26	49150702	49151489	787	36	CG	400	46	0.896861
24	2312511	2312737	226	13	CG	48	2	0.96
27	742346	742465	119	9	CG	45	9	0.833333
29	23678016	23678712	696	48	CG	2	8	0.2
4	6088334	6088450	116	9	CG	80	4	0.952381
8	107969814	107969926	112	9	CG	32	13	0.711111
X	70603455	70603919	464	32	CG	8	27	0.228571
5	106960019	106960122	103	9	CG	23	5	0.821429
20	62289281	62289451	170	10	CG	37	18	0.672727
7	48429631	48429757	126	7	CG	29	50	0.367089
17	66498871	66498981	110	5	CG	5	1	0.833333
2	132178568	132178834	266	13	CG	28	4	0.875
27	41363433	41363809	376	32	CG	157	17	0.902299
18	5372006	5372374	368	22	CHH	5	20	0.2
18	5372006	5372374	368	22	CG	214	46	0.823077
18	59458019	59458941	922	45	CG	434	44	0.90795
8	10439551	10439689	138	8	CG	29	3	0.90625
8	109771895	109772036	141	9	CG	74	9	0.891566
22	57766594	57767222	628	37	CG	94	5	0.949495
27	40622366	40622642	276	21	CG	273	38	0.877814
6	114061488	114061677	189	14	CG	62	4	0.939394
7	48598583	48599068	485	46	CG	20	33	0.377358
14	91539551	91540344	793	49	CHH	3	4	0.428571
14	91539551	91540344	793	49	CG	164	22	0.88172
25	25288200	25288721	521	29	CG	8	2	0.8
28	40310899	40311404	505	28	CG	74	8	0.902439
7	65390996	65391213	217	16	CG	42	1	0.976744
26	31090974	31091050	76	5	CG	132	34	0.795181
6	11580426	11580911	485	39	CG	5	18	0.217391
2	20096145	20097115	970	54	CHH	2	3	0.4
2	20096145	20097115	970	54	CG	6	13	0.315789
7	91207458	91207562	104	8	CG	171	8	0.955307
15	40239153	40239263	110	7	CG	72	10	0.878049
2	126970558	126970890	332	14	CG	29	2	0.935484
7	48485619	48486193	574	61	CG	40	40	0.5
25	39980345	39980937	592	43	CG	41	20	0.672131
26	47078779	47078914	135	7	CHH	2	3	0.4
26	47078779	47078914	135	7	CG	20	2	0.909091
22	57092625	57093066	441	20	CG	106	8	0.929825
16	69706741	69706849	108	8	CG	5	0	1
20	68847983	68848109	126	12	CG	45	5	0.9
12	82237563	82238031	468	31	CG	41	1	0.97619
4	113005093	113005719	626	53	CG	38	2	0.95
8	67645220	67645470	250	13	CG	100	11	0.900901
12	79843166	79843280	114	5	CG	47	2	0.959184
7	38847337	38847696	359	21	CG	1	4	0.2
8	107892486	107893353	867	53	CG	65	7	0.902778
15	73556715	73557631	916	59	CG	8	14	0.363636
13	79727176	79727498	322	21	CG	50	10	0.833333
22	56244055	56244229	174	12	CG	33	6	0.846154
15	62799042	62799376	334	28	CG	609	170	0.781772
19	58342260	58342539	279	19	CG	174	6	0.966667
19	54465284	54465421	137	11	CG	69	3	0.958333
16	74695206	74695342	136	8	CG	58	64	0.47541
23	45760228	45760396	168	20	CG	163	12	0.931429
19	57061806	57061979	173	13	CG	9	1	0.9
14	73191586	73191736	150	12	CG	11	6	0.647059
29	31199388	31199757	369	18	CG	114	10	0.919355
27	31905342	31905470	128	8	CHH	10	1	0.909091
27	31905342	31905470	128	8	CG	63	17	0.7875
5	82515312	82515728	416	20	CG	1	5	0.166667
26	48833410	48833550	140	8	CG	62	6	0.911765
18	40393070	40393422	352	18	CHH	2	3	0.4
18	40393070	40393422	352	18	CG	19	9	0.678571
15	22043838	22044076	238	15	CG	67	3	0.957143
20	70930105	70931104	999	44	CG	52	28	0.65
28	4132270	4132760	490	24	CG	115	7	0.942623
18	3081941	3082007	66	6	CG	11	1	0.916667
9	88494559	88495243	684	55	CG	46	3	0.938776
3	114832944	114833143	199	16	CG	53	6	0.898305
6	111286413	111286537	124	9	CG	5	0	1
3	111405505	111405687	182	15	CG	134	16	0.893333
25	24081823	24082099	276	24	CG	13	2	0.866667
7	4269378	4269577	199	12	CG	153	10	0.93865
26	21243705	21243851	146	11	CG	1	5	0.166667
3	109386872	109387262	390	27	CG	74	23	0.762887
26	16131439	16131534	95	7	CG	5	0	1
X	38859730	38860359	629	38	CG	155	14	0.91716
5	105035568	105035935	367	21	CG	31	6	0.837838
5	107850230	107850395	165	12	CG	50	18	0.735294
2	126122338	126122548	210	14	CG	17	47	0.265625
12	29388628	29388763	135	10	CG	2	8	0.2
16	76248359	76248466	107	9	CG	109	11	0.908333
13	44696975	44697133	158	18	CG	4	16	0.2
13	76404380	76404592	212	13	CG	234	23	0.910506
9	83438457	83438685	228	16	CHH	4	1	0.8
9	83438457	83438685	228	16	CG	118	18	0.867647
20	70035633	70035750	117	9	CG	134	18	0.881579
4	100161951	100162192	241	24	CG	24	1	0.96
18	4878254	4878601	347	22	CHH	2	3	0.4
18	4878254	4878601	347	22	CG	14	2	0.875
23	9036078	9036209	131	9	CG	36	2	0.947368
22	56694213	56694395	182	12	CG	27	5	0.84375
1	154525232	154525853	621	34	CG	160	26	0.860215
24	19852016	19852435	419	27	CG	60	4	0.9375
19	60124950	60125040	90	8	CG	137	7	0.951389
4	112040048	112040466	418	17	CG	11	0	1
27	1970371	1970648	277	17	CG	52	5	0.912281
8	109888163	109888510	347	17	CG	64	5	0.927536
8	66947200	66947365	165	8	CG	3	9	0.25
8	564879	565028	149	12	CHH	2	3	0.4
8	564879	565028	149	12	CG	81	7	0.920455
12	80319640	80319853	213	12	CG	4	1	0.8
18	11635343	11635627	284	16	CG	40	3	0.930233
17	59713429	59715485	2056	120	CG	16	50	0.242424
6	113375867	113376143	276	18	CG	284	48	0.855422
19	57127471	57128055	584	32	CG	189	15	0.926471
28	6389465	6389701	236	12	CG	32	11	0.744186
14	40708026	40708279	253	15	CHH	5	2	0.714286
14	40708026	40708279	253	15	CG	48	4	0.923077
12	8331648	8331760	112	11	CG	7	3	0.7
12	81997761	81999922	2161	122	CHH	8	3	0.727273
12	81997761	81999922	2161	122	CG	267	67	0.799401
6	101535137	101535327	190	15	CG	15	11	0.576923
25	40837348	40837770	422	41	CG	1	4	0.2
7	97994579	97994674	95	6	CG	4	1	0.8
14	81906442	81906618	176	12	CG	131	8	0.942446
24	42263148	42263233	85	8	CG	105	21	0.833333
18	51884822	51885135	313	15	CG	1	5	0.166667
16	21208749	21209451	702	35	CHH	2	5	0.285714
16	21208749	21209451	702	35	CG	67	11	0.858974
23	47070959	47071279	320	20	CG	122	17	0.877698
27	961044	961807	763	73	CG	168	16	0.913043
13	78617537	78617639	102	10	CG	74	25	0.747475
9	89848292	89848519	227	15	CHH	7	26	0.212121
9	89848292	89848519	227	15	CG	166	19	0.897297
26	48111605	48112115	510	39	CG	247	25	0.908088
27	42601999	42602483	484	50	CG	1	4	0.2
16	75580339	75580395	56	6	CG	45	6	0.882353
14	16986239	16986325	86	9	CG	56	3	0.949153
22	41194257	41194340	83	5	CG	18	5	0.782609
15	77478799	77479006	207	14	CG	33	20	0.622642
17	53371150	53371957	807	48	CG	4	18	0.181818
28	41835157	41835759	602	27	CG	93	39	0.704545
8	7491999	7492177	178	12	CG	37	9	0.804348
4	114612661	114613119	458	31	CG	47	13	0.783333
16	1273199	1273323	124	10	CG	3	2	0.6
19	12642653	12642826	173	11	CHH	3	5	0.375
19	12642653	12642826	173	11	CG	25	3	0.892857
22	52075729	52075934	205	10	CHH	3	15	0.166667
22	52075729	52075934	205	10	CG	179	38	0.824885
19	57353647	57353744	97	5	CG	8	26	0.235294
9	10654069	10654224	155	10	CHH	5	0	1
9	10654069	10654224	155	10	CG	78	8	0.906977
22	11639332	11639506	174	8	CG	42	10	0.807692
9	89043776	89043870	94	11	CG	11	8	0.578947
15	78660715	78660915	200	10	CHH	3	12	0.2
15	78660715	78660915	200	10	CG	129	17	0.883562
12	11367156	11367288	132	12	CG	15	19	0.441176
11	6486279	6486391	112	9	CG	5	0	1
1	148346188	148346402	214	12	CG	30	2	0.9375
4	113679754	113680223	469	27	CG	23	5	0.821429
3	116039251	116039614	363	25	CG	141	7	0.952703
10	75675569	75675796	227	15	CG	22	1	0.956522
15	77808752	77808968	216	13	CG	34	15	0.693878
13	53223180	53223269	89	6	CG	17	1	0.944444
23	47820802	47821571	769	58	CG	121	56	0.683616
25	29912558	29912904	346	16	CG	5	0	1
23	49122194	49122298	104	11	CG	5	0	1
2	71720128	71720702	574	46	CG	36	32	0.529412
3	116488543	116488778	235	19	CG	6	18	0.25
7	5762400	5763027	627	48	CG	24	1	0.96
3	111447544	111447761	217	14	CG	33	58	0.362637
26	20400322	20400479	157	17	CG	2	8	0.2
26	5392304	5392669	365	18	CG	38	55	0.408602
29	45617558	45617698	140	8	CG	12	1	0.923077
17	64058675	64058771	96	5	CG	90	13	0.873786
24	61081167	61081275	108	6	CG	53	2	0.963636
14	19007528	19007742	214	26	CG	12	0	1
15	36372046	36372178	132	7	CG	93	28	0.768595
2	115347832	115348190	358	19	CG	14	12	0.538462
24	56496703	56497256	553	25	CG	31	38	0.449275
21	61423221	61423390	169	10	CG	35	2	0.945946
6	15619108	15619416	308	15	CG	45	6	0.882353
6	15619108	15619416	308	15	CHG	7	4	0.636364
6	92124131	92124293	162	9	CG	18	2	0.9
12	19735060	19735237	177	9	CHH	3	25	0.107143
12	19735060	19735237	177	9	CG	225	41	0.845865
25	41007016	41009250	2234	120	CHH	12	44	0.214286
25	41007016	41009250	2234	120	CG	1124	273	0.804581
25	41007016	41009250	2234	120	CHG	10	17	0.37037
1	141881683	141881970	287	17	CG	10	0	1
17	71330408	71331212	804	46	CG	154	36	0.810526
17	71330408	71331212	804	46	CHG	2	3	0.4
2	71154057	71154591	534	36	CG	14	1	0.933333
12	38922734	38922900	166	12	CG	70	26	0.729167
25	2114607	2114863	256	20	CG	27	0	1
13	35233779	35233905	126	11	CG	39	3	0.928571
8	72756666	72757199	533	33	CG	368	20	0.948454
18	948227	948658	431	43	CG	322	87	0.787286
18	948227	948658	431	43	CHG	3	15	0.166667
10	95751040	95751301	261	13	CHH	2	3	0.4
10	95751040	95751301	261	13	CG	46	18	0.71875
10	31943012	31943665	653	33	CG	138	25	0.846626
28	3464064	3464300	236	17	CHH	2	3	0.4
28	3464064	3464300	236	17	CG	122	7	0.945736
1	81210229	81210504	275	16	CG	66	57	0.536585
5	108970399	108970498	99	10	CG	44	4	0.916667
19	59978672	59979290	618	37	CG	41	48	0.460674
28	3567265	3567736	471	25	CG	44	8	0.846154
28	3567265	3567736	471	25	CHG	3	5	0.375
12	79937593	79937938	345	15	CG	69	15	0.821429
X	59693983	59694095	112	8	CG	40	15	0.727273
19	55997682	55997873	191	11	CG	42	18	0.7
18	11961192	11961288	96	6	CG	3	2	0.6
3	113551669	113552185	516	36	CHH	10	2	0.833333
3	113551669	113552185	516	36	CG	318	36	0.898305
23	6990873	6990964	91	8	CG	10	0	1
4	25666053	25666717	664	51	CG	1	5	0.166667
15	77681679	77681857	178	11	CG	12	4	0.75
12	70777578	70778062	484	27	CG	20	1	0.952381
24	50091647	50092138	491	28	CG	54	49	0.524272
23	16279747	16279903	156	15	CG	24	3	0.888889
18	1006529	1007303	774	44	CG	2	10	0.166667
19	61393662	61393841	179	11	CG	9	0	1
21	66608439	66609133	694	32	CHH	2	5	0.285714
21	66608439	66609133	694	32	CG	102	7	0.93578
13	73322737	73323098	361	20	CG	38	18	0.678571
28	24606671	24606853	182	13	CHH	4	1	0.8
28	24606671	24606853	182	13	CG	57	8	0.876923
21	64384038	64384156	118	9	CG	19	3	0.863636
3	114677754	114678368	614	56	CG	20	0	1
12	360630	360771	141	8	CG	146	10	0.935897
3	18199696	18200116	420	32	CG	3	16	0.157895
22	56355910	56356066	156	19	CG	24	1	0.96
14	89062408	89062590	182	12	CG	63	11	0.851351
18	5524780	5524861	81	6	CHH	2	4	0.333333
18	5524780	5524861	81	6	CG	34	3	0.918919
25	25722835	25723088	253	10	CG	60	7	0.895522
8	103874649	103874929	280	18	CG	15	0	1
19	60070036	60070224	188	11	CG	114	9	0.926829
15	67000001	67001191	1190	85	CG	7	40	0.148936
X	70032849	70033181	332	20	CG	2	9	0.181818
22	42706767	42706953	186	10	CHH	5	7	0.416667
22	42706767	42706953	186	10	CG	77	59	0.566176
29	47307422	47307595	173	10	CG	97	26	0.788618
19	60392415	60392853	438	27	CG	100	20	0.833333
4	113083541	113084112	571	34	CHH	2	4	0.333333
4	113083541	113084112	571	34	CG	236	26	0.900763
6	112026874	112027084	210	17	CG	20	0	1
11	95813318	95813458	140	7	CG	44	20	0.6875
4	114636645	114637067	422	28	CG	3	2	0.6
14	90493631	90493990	359	39	CG	26	4	0.866667
25	40754769	40755014	245	14	CG	21	2	0.913043
5	110361177	110361444	267	17	CG	350	80	0.813953
21	54536879	54537161	282	13	CG	21	1	0.954545
5	25329870	25330001	131	18	CG	3	18	0.142857
12	17451223	17451444	221	17	CHH	7	6	0.538462
12	17451223	17451444	221	17	CG	34	22	0.607143
10	98461429	98461627	198	20	CG	10	0	1
X	74418428	74418797	369	33	CG	4	10	0.285714
27	42680097	42680413	316	32	CG	45	3	0.9375
22	56671409	56671661	252	16	CG	50	26	0.657895
25	36950079	36950601	522	31	CG	57	12	0.826087
24	61431102	61431560	458	25	CG	28	8	0.777778
24	61431102	61431560	458	25	CHG	9	2	0.818182
25	25290722	25290848	126	10	CG	55	4	0.932203
26	16440498	16440686	188	10	CG	3	2	0.6
7	75843422	75843901	479	23	CG	2	3	0.4
2	132640695	132640897	202	11	CG	26	0	1
18	58084379	58084896	517	31	CG	16	102	0.135593
X	55110318	55110506	188	13	CG	34	12	0.73913
13	79967286	79967531	245	25	CG	28	2	0.933333
11	3223167	3223484	317	22	CG	43	2	0.955556
5	36629347	36629607	260	17	CG	2	11	0.153846
6	112224149	112224333	184	10	CG	26	2	0.928571
7	4273060	4273403	343	17	CG	8	4	0.666667
X	97710614	97710978	364	22	CG	63	4	0.940299
17	45763080	45763357	277	14	CG	122	26	0.824324
27	12033826	12034221	395	24	CG	10	7	0.588235
9	89126496	89126661	165	12	CG	108	21	0.837209
8	47027263	47027710	447	22	CG	2	12	0.142857
18	34116849	34117372	523	32	CG	12	30	0.285714
5	89468193	89468514	321	20	CHH	4	1	0.8
5	89468193	89468514	321	20	CG	60	10	0.857143
14	23099851	23099967	116	8	CG	9	20	0.310345
2	133439746	133439993	247	10	CG	71	8	0.898734
2	21784847	21785035	188	9	CG	4	19	0.173913
16	47413656	47413741	85	5	CG	5	0	1
17	71035948	71036079	131	11	CG	121	17	0.876812
28	2315593	2316778	1185	57	CG	26	57	0.313253
18	7581830	7581993	163	10	CG	68	2	0.971429
25	5640499	5640628	129	11	CG	22	7	0.758621
25	232770	233108	338	20	CG	331	54	0.85974
12	81325647	81326215	568	36	CG	118	26	0.819444
21	12696672	12696876	204	10	CG	24	7	0.774194
9	29655910	29656753	843	68	CG	46	29	0.613333
8	23630	24689	1059	51	CG	62	26	0.704545
5	106944849	106945320	471	29	CG	339	39	0.896825
27	12736321	12736655	334	24	CG	8	39	0.170213
14	76424446	76425167	721	60	CG	1	9	0.1
4	89507167	89507676	509	35	CG	8	2	0.8
7	3788977	3789117	140	10	CG	85	8	0.913978
6	111960462	111961147	685	39	CG	32	8	0.8
22	53256830	53256994	164	8	CG	16	3	0.842105
18	40085602	40085781	179	8	CG	11	11	0.5
19	23736296	23736481	185	12	CG	20	5	0.8
4	112959595	112961371	1776	118	CHH	4	16	0.2
4	112959595	112961371	1776	118	CG	573	63	0.900943
21	65246663	65246940	277	13	CG	34	8	0.809524
7	5711243	5711408	165	13	CG	6	1	0.857143
12	12534427	12534719	292	22	CG	1	4	0.2
18	6825175	6825266	91	7	CG	127	15	0.894366
10	18842547	18843121	574	48	CG	2	13	0.133333
5	106613952	106614066	114	11	CG	3	2	0.6
X	59837950	59838498	548	23	CG	37	42	0.468354
23	48004514	48004821	307	15	CG	1	4	0.2
20	71006412	71006877	465	31	CG	143	26	0.846154
21	7019591	7019929	338	28	CG	54	12	0.818182
18	60663775	60664097	322	18	CG	11	4	0.733333
13	76559266	76559378	112	7	CG	57	10	0.850746
27	12656711	12657882	1171	74	CHH	3	3	0.5
27	12656711	12657882	1171	74	CG	228	23	0.908367
7	103212148	103212311	163	12	CG	22	3	0.88
6	113605331	113605545	214	16	CG	84	11	0.884211
11	103277605	103277794	189	13	CG	17	3	0.85
8	109002081	109002561	480	28	CG	131	14	0.903448
19	60093809	60094208	399	19	CG	74	2	0.973684
20	3764575	3764745	170	14	CG	13	4	0.764706
19	28044927	28045072	145	9	CG	46	1	0.978723
19	28044927	28045072	145	9	CHG	3	2	0.6
24	59650329	59650514	185	8	CG	63	19	0.768293
29	45877256	45877512	256	18	CG	14	1	0.933333
5	102817588	102817914	326	21	CG	138	23	0.857143
24	61028081	61028512	431	30	CG	70	10	0.875
28	41580720	41581436	716	37	CG	403	49	0.891593
25	36917361	36918728	1367	88	CG	168	12	0.933333
19	61805871	61806114	243	14	CG	163	7	0.958824
20	70013487	70013660	173	10	CG	117	19	0.860294
20	6892624	6892811	187	11	CG	26	6	0.8125
2	135351492	135351830	338	31	CG	32	12	0.727273
3	13933431	13933563	132	12	CG	24	1	0.96
27	40835375	40835571	196	11	CHH	8	1	0.888889
27	40835375	40835571	196	11	CG	154	30	0.836957
19	27308900	27309119	219	16	CG	47	8	0.854545
13	79489616	79489967	351	25	CG	61	47	0.564815
19	53401127	53401438	311	29	CG	46	4	0.92
6	44526721	44526907	186	13	CG	58	7	0.892308
13	4039245	4039338	93	7	CG	56	7	0.888889
6	89019091	89019232	141	7	CG	31	24	0.563636
X	117816815	117817628	813	51	CG	5	10	0.333333
27	6113573	6113733	160	9	CG	8	2	0.8
12	71102731	71103202	471	31	CG	50	3	0.943396
19	59900944	59901391	447	25	CG	3	2	0.6
19	52533910	52534394	484	27	CG	15	2	0.882353
29	2233577	2233864	287	15	CG	225	92	0.709779
18	17191697	17192117	420	31	CG	7	16	0.304348
6	111123323	111123648	325	16	CG	54	4	0.931034
27	42790870	42791314	444	25	CG	92	22	0.807018
29	43432942	43433100	158	9	CG	19	6	0.76
16	75035253	75035359	106	6	CG	85	13	0.867347
25	33278046	33278242	196	14	CG	85	56	0.602837
21	63666086	63666322	236	17	CG	36	23	0.610169
12	17296992	17297669	677	38	CG	14	14	0.5
2	133258442	133258715	273	12	CHH	8	24	0.25
2	133258442	133258715	273	12	CG	150	37	0.802139
21	61889663	61889819	156	12	CG	52	3	0.945455
8	109730798	109731072	274	15	CG	7	0	1
19	61394214	61394696	482	29	CG	8	2	0.8
9	87842007	87842227	220	16	CG	47	6	0.886792
20	2001921	2002282	361	29	CG	5	0	1
12	66685919	66686029	110	9	CG	255	57	0.817308
5	53991105	53991497	392	25	CG	5	24	0.172414
14	91724839	91725244	405	30	CG	206	25	0.891775
20	6759430	6760857	1427	95	CG	37	83	0.308333
17	68327823	68327999	176	14	CG	95	14	0.87156
23	45669064	45669424	360	17	CG	153	13	0.921687
4	112550949	112551117	168	11	CG	38	3	0.926829
12	81369368	81369944	576	30	CG	45	6	0.882353
4	114165304	114165829	525	32	CG	19	1	0.95
3	19521038	19521619	581	34	CG	3	19	0.136364
22	14453652	14454423	771	59	CG	3	11	0.214286
19	8987350	8987729	379	19	CG	52	3	0.945455
11	103329637	103329921	284	15	CG	93	29	0.762295
11	103329637	103329921	284	15	CHG	6	4	0.6
17	59886584	59888077	1493	97	CG	2	10	0.166667
14	89346700	89346802	102	10	CG	8	0	1
16	77186274	77186546	272	22	CG	4	17	0.190476
21	65011126	65011200	74	7	CG	10	0	1
11	4612738	4612947	209	11	CG	14	1	0.933333
7	105555742	105555870	128	11	CG	356	44	0.89
22	12465744	12465921	177	12	CG	4	1	0.8
10	81094210	81094382	172	11	CG	1	7	0.125
12	74430532	74431650	1118	79	CG	1	9	0.1
24	32958609	32958734	125	11	CG	11	0	1
13	9628015	9628102	87	6	CG	28	1	0.965517
23	47506126	47506656	530	28	CG	70	16	0.813953
24	61280802	61281054	252	14	CG	42	7	0.857143
29	45842123	45842225	102	7	CG	7	0	1
1	104668112	104668702	590	27	CG	1	9	0.1
13	79100269	79100516	247	16	CG	21	2	0.913043
25	6716366	6716559	193	7	CG	69	20	0.775281
5	6371397	6371551	154	10	CHH	7	2	0.777778
5	6371397	6371551	154	10	CG	49	21	0.7
13	68819239	68819658	419	16	CG	101	23	0.814516
23	46106494	46106655	161	8	CG	1	5	0.166667
18	52211054	52211634	580	40	CG	7	33	0.175
17	61789206	61790472	1266	99	CG	20	0	1
1	1784414	1784690	276	19	CG	2	8	0.2
28	38325279	38325535	256	13	CG	96	28	0.774194
17	51714080	51714553	473	35	CG	2	10	0.166667
4	109068070	109069341	1271	83	CG	8	2	0.8
29	47505337	47506223	886	51	CG	131	13	0.909722
1	151842911	151843188	277	24	CG	46	2	0.958333
1	151842911	151843188	277	24	CHG	2	3	0.4
21	66318289	66318536	247	13	CG	105	16	0.867769
21	66318289	66318536	247	13	CHG	14	2	0.875
10	23047638	23048046	408	22	CG	5	34	0.128205
10	23047638	23048046	408	22	CHG	2	3	0.4
16	76709541	76709792	251	12	CG	73	22	0.768421
1	153978033	153978262	229	13	CG	125	34	0.786164
16	61387962	61388144	182	14	CG	28	4	0.875
25	2097460	2097748	288	23	CG	11	1	0.916667
29	43984211	43984498	287	15	CG	40	5	0.888889
12	80624478	80626558	2080	141	CHH	3	3	0.5
12	80624478	80626558	2080	141	CG	141	9	0.94
16	76620484	76620653	169	12	CG	33	2	0.942857
3	114020851	114021888	1037	56	CHH	3	9	0.25
3	114020851	114021888	1037	56	CG	115	6	0.950413
11	102482239	102482644	405	23	CG	31	14	0.688889
8	71548628	71548926	298	22	CG	20	54	0.27027
7	53770528	53770638	110	9	CG	2	12	0.142857
13	22230150	22230669	519	30	CG	100	149	0.401606
12	79842821	79843035	214	9	CHH	3	10	0.230769
12	79842821	79843035	214	9	CG	59	3	0.951613
13	79586767	79587544	777	35	CHH	18	1	0.947368
13	79586767	79587544	777	35	CG	96	9	0.914286
2	71753119	71753221	102	9	CG	6	9	0.4
18	5053583	5053706	123	11	CG	78	32	0.709091
14	17814606	17815018	412	19	CHH	4	10	0.285714
14	17814606	17815018	412	19	CG	117	5	0.959016
21	65207376	65207719	343	18	CG	98	9	0.915888
24	56673262	56673442	180	12	CG	5	5	0.5
19	61518324	61518688	364	16	CG	68	15	0.819277
16	1475741	1476032	291	17	CHH	5	39	0.113636
16	1475741	1476032	291	17	CG	675	71	0.904826
12	74466295	74466738	443	21	CG	27	2	0.931034
25	36895662	36895903	241	17	CG	68	8	0.894737
1	2053971	2054141	170	10	CG	79	21	0.79
23	42786101	42786390	289	22	CG	1	6	0.142857
14	88676851	88676946	95	6	CG	137	16	0.895425
6	112222892	112223021	129	15	CG	15	3	0.833333
9	87323023	87323152	129	10	CG	22	3	0.88
22	56515273	56515980	707	40	CG	70	8	0.897436
1	152577088	152577189	101	9	CG	88	17	0.838095
24	60921823	60921940	117	8	CG	109	6	0.947826
23	3375472	3375727	255	10	CHH	5	3	0.625
23	3375472	3375727	255	10	CG	50	8	0.862069
4	114236959	114237158	199	11	CHH	14	6	0.7
4	114236959	114237158	199	11	CG	126	16	0.887324
5	67593263	67594237	974	63	CG	1	4	0.2
14	91762147	91762905	758	42	CG	34	16	0.68
20	70666205	70666424	219	17	CG	98	5	0.951456
23	13982440	13982524	84	7	CG	23	2	0.92
13	28217330	28217781	451	32	CG	1	6	0.142857
6	112380691	112380926	235	15	CG	27	3	0.9
12	81629665	81631104	1439	99	CHH	5	0	1
12	81629665	81631104	1439	99	CG	232	18	0.928
24	42341791	42341949	158	9	CG	34	6	0.85
6	113998102	113998863	761	43	CHH	3	3	0.5
6	113998102	113998863	761	43	CG	142	20	0.876543
X	77096713	77097224	511	21	CG	73	185	0.282946
26	46115083	46115135	52	5	CG	19	37	0.339286
11	104091825	104092103	278	18	CG	28	4	0.875
19	55947793	55947980	187	9	CHH	4	7	0.363636
19	55947793	55947980	187	9	CG	35	4	0.897436
17	64693535	64693643	108	9	CG	5	1	0.833333
19	57438548	57438606	58	4	CG	27	9	0.75
10	7279	7480	201	8	CG	20	35	0.363636
29	44123442	44123528	86	6	CG	12	3	0.8
10	1561802	1561888	86	8	CG	267	25	0.914384
17	62147407	62147637	230	16	CG	18	0	1
17	65148753	65148856	103	9	CG	34	8	0.809524
26	49709716	49710092	376	23	CG	277	47	0.854938
4	111519446	111519680	234	10	CG	52	29	0.641975
11	100434794	100434964	170	14	CG	27	1	0.964286
15	59183044	59183397	353	16	CG	29	29	0.5
26	48140007	48140135	128	8	CHH	11	2	0.846154
26	48140007	48140135	128	8	CG	96	17	0.849558
18	11437171	11437487	316	20	CG	40	7	0.851064
24	41784056	41784560	504	33	CG	306	45	0.871795
17	12919218	12919455	237	25	CG	107	10	0.91453
4	45735775	45735938	163	12	CG	1	9	0.1
25	36655531	36656257	726	44	CG	53	7	0.883333
10	7874047	7874768	721	55	CG	4	11	0.266667
16	73994560	73994661	101	7	CG	15	1	0.9375
22	10552736	10552879	143	15	CG	10	1	0.909091
22	55346113	55346295	182	10	CG	534	53	0.90971
12	33988368	33988620	252	24	CG	3	15	0.166667
13	76666426	76666611	185	11	CG	79	22	0.782178
10	97761073	97761564	491	41	CG	253	122	0.674667
10	97761073	97761564	491	41	CHG	7	4	0.636364
18	57586682	57586918	236	12	CG	16	1	0.941176
23	45077424	45077491	67	5	CG	44	13	0.77193
24	61017251	61018215	964	60	CG	41	10	0.803922
24	61017251	61018215	964	60	CHG	5	2	0.714286
14	88024846	88025119	273	30	CG	1628	5747	0.220746
8	7579047	7579980	933	61	CG	8	23	0.258065
10	4523895	4523995	100	9	CG	83	2	0.976471
22	53321497	53321590	93	11	CG	15	1	0.9375
18	58362618	58362935	317	23	CG	7	1	0.875
27	14642608	14643690	1082	45	CG	171	13	0.929348
28	43058404	43058728	324	14	CG	301	29	0.912121
7	6136316	6136461	145	11	CG	103	14	0.880342
19	31924685	31924783	98	8	CG	29	1	0.966667
8	108996543	108997150	607	45	CG	54	3	0.947368
15	73593379	73593679	300	13	CG	59	5	0.921875
22	29129544	29129639	95	6	CG	1	5	0.166667
4	114883866	114884562	696	40	CG	64	117	0.353591
9	12889071	12889393	322	23	CG	50	3	0.943396
11	1634352	1634528	176	10	CG	155	22	0.875706
5	109378847	109379084	237	16	CG	22	3	0.88
4	76857735	76858027	292	17	CG	61	13	0.824324
19	59589785	59590797	1012	62	CG	28	17	0.622222
10	96920229	96920593	364	17	CHH	10	3	0.769231
10	96920229	96920593	364	17	CG	149	21	0.876471
9	88150587	88150837	250	18	CG	19	1	0.95
8	107650223	107650413	190	10	CG	94	20	0.824561
7	17791680	17791771	91	8	CG	49	37	0.569767
24	37868001	37868469	468	46	CG	47	2	0.959184
6	112024115	112024500	385	24	CG	189	21	0.9
18	55447758	55447869	111	8	CG	5	4	0.555556
23	47484436	47485423	987	68	CG	85	10	0.894737
21	66072622	66072849	227	26	CHH	5	15	0.25
21	66072622	66072849	227	26	CG	105	4	0.963303
11	11410480	11410988	508	46	CG	2	10	0.166667
20	70092447	70093417	970	54	CG	55	26	0.679012
12	11236052	11236188	136	7	CG	16	5	0.761905
X	65291903	65292050	147	11	CG	23	13	0.638889
1	152865742	152866320	578	35	CG	245	45	0.844828
21	17629171	17629410	239	12	CG	1	5	0.166667
25	38431185	38431347	162	10	CHH	4	14	0.222222
25	38431185	38431347	162	10	CG	123	26	0.825503
9	88222351	88222933	582	31	CG	166	16	0.912088
18	53033611	53033708	97	5	CG	62	11	0.849315
19	32594734	32595188	454	28	CG	5	0	1
8	9025934	9026480	546	42	CG	12	30	0.285714
3	111929559	111930326	767	55	CG	3	13	0.1875
11	26065346	26065490	144	8	CG	59	18	0.766234
14	91388521	91388794	273	14	CHH	3	5	0.375
14	91388521	91388794	273	14	CG	113	37	0.753333
21	65408794	65408891	97	7	CG	35	6	0.853659
21	65408794	65408891	97	7	CHG	3	5	0.375
20	70944445	70944662	217	18	CHH	3	17	0.15
20	70944445	70944662	217	18	CG	247	47	0.840136
20	70944445	70944662	217	18	CHG	9	8	0.529412
26	49605078	49605410	332	25	CG	56	13	0.811594
25	38619521	38619996	475	21	CG	31	4	0.885714
22	12918743	12918865	122	9	CG	29	7	0.805556
1	2904641	2905485	844	37	CHH	2	3	0.4
1	2904641	2905485	844	37	CG	317	62	0.836412
4	113731907	113732150	243	14	CHH	2	5	0.285714
4	113731907	113732150	243	14	CG	113	7	0.941667
22	7513521	7513682	161	8	CG	49	3	0.942308
26	49093044	49093279	235	19	CG	9	7	0.5625
13	37084065	37085181	1116	80	CG	15	33	0.3125
6	112242653	112243262	609	33	CHH	3	8	0.272727
6	112242653	112243262	609	33	CG	108	25	0.81203
3	97697167	97697753	586	44	CG	4	23	0.148148
19	16412334	16412480	146	15	CG	2	3	0.4
11	98384784	98385326	542	25	CHH	4	1	0.8
11	98384784	98385326	542	25	CG	28	4	0.875
18	12506774	12506849	75	5	CG	31	10	0.756098
21	63992805	63993286	481	33	CG	10	0	1
25	11045936	11046182	246	16	CG	1	4	0.2
29	41190418	41191760	1342	100	CG	3	8	0.272727
23	46016196	46016531	335	25	CG	215	17	0.926724
3	29447088	29447222	134	12	CG	18	7	0.72
10	9395839	9396161	322	20	CG	7	5	0.583333
22	50248739	50250342	1603	122	CG	196	65	0.750958
26	41283723	41284389	666	42	CG	3	12	0.2
13	37996500	37996623	123	8	CG	5	5	0.5
X	22331404	22331555	151	11	CG	23	60	0.277108
19	60986223	60986945	722	48	CG	12	3	0.8
11	105062735	105062967	232	23	CG	25	0	1
1	146682935	146683086	151	10	CG	62	19	0.765432
11	4208287	4208594	307	14	CHH	3	4	0.428571
11	4208287	4208594	307	14	CG	30	6	0.833333
8	569618	570049	431	38	CG	19	1	0.95
11	11127031	11127367	336	19	CG	1	4	0.2
9	88920256	88920720	464	28	CHH	2	4	0.333333
9	88920256	88920720	464	28	CG	57	6	0.904762
6	111522040	111522242	202	11	CG	5	1	0.833333
5	109050649	109051055	406	21	CG	80	28	0.740741
8	110214470	110214609	139	12	CG	48	14	0.774194
19	46966775	46966999	224	21	CG	24	1	0.96
8	7888176	7888831	655	31	CG	89	4	0.956989
26	35661638	35662097	459	26	CG	1	8	0.111111
25	40716383	40717018	635	46	CG	37	18	0.672727
11	6447508	6447614	106	6	CG	3	7	0.3
4	107957200	107957372	172	16	CG	12	5	0.705882
3	83736531	83738303	1772	100	CG	46	51	0.474227
22	54063264	54063474	210	16	CG	15	1	0.9375
8	109796591	109797354	763	47	CG	88	10	0.897959
10	98515744	98516033	289	18	CG	135	13	0.912162
9	16886934	16887229	295	13	CG	13	10	0.565217
23	48219670	48219839	169	10	CG	134	23	0.853503
3	114426968	114427074	106	7	CG	103	8	0.927928
18	58431423	58431683	260	17	CG	47	8	0.854545
11	48787633	48787982	349	28	CG	15	59	0.202703
5	97621300	97621734	434	23	CHH	2	3	0.4
5	97621300	97621734	434	23	CG	63	5	0.926471
1	149228291	149228634	343	25	CG	92	16	0.851852
5	102907266	102907853	587	28	CG	29	10	0.74359
9	1951903	1952436	533	24	CG	74	17	0.813187
16	2146583	2146694	111	8	CG	76	17	0.817204
15	63571279	63571633	354	17	CG	50	8	0.862069
19	34264399	34264920	521	35	CG	123	36	0.773585
1	153064887	153064969	82	6	CG	33	22	0.6
20	69767927	69768110	183	13	CG	130	18	0.878378
5	108202415	108203086	671	45	CG	45	3	0.9375
22	55813437	55814010	573	41	CHH	7	6	0.538462
22	55813437	55814010	573	41	CG	85	20	0.809524
22	57764770	57765377	607	38	CG	9	1	0.9
17	66956802	66956995	193	14	CG	55	3	0.948276
19	57327299	57327515	216	11	CG	44	10	0.814815
24	60543994	60544141	147	9	CG	135	20	0.870968
19	58068277	58068449	172	10	CG	12	2	0.857143
23	48396571	48396738	167	9	CG	21	8	0.724138
5	51326611	51326897	286	20	CG	96	4	0.96
5	51326611	51326897	286	20	CHG	6	3	0.666667
5	109929023	109929199	176	13	CG	115	13	0.898438
27	40960138	40960241	103	8	CG	45	4	0.918367
16	21811223	21811389	166	11	CHH	6	0	1
16	21811223	21811389	166	11	CG	41	16	0.719298
24	59830900	59831106	206	19	CG	25	0	1
25	1220986	1221698	712	54	CG	39	3	0.928571
17	71289078	71289497	419	33	CG	79	8	0.908046
24	3657436	3657568	132	11	CG	10	5	0.666667
2	132140085	132140654	569	35	CG	29	1	0.966667
5	54416319	54417126	807	44	CG	20	22	0.47619
14	13804081	13804363	282	22	CG	152	13	0.921212
24	56735406	56735467	61	5	CG	47	1	0.979167
7	3497934	3499166	1232	95	CG	7	5	0.583333
[truncated: 42,642 more rows]
