# Supplementary material for: DNA Methylation Patterns in the Hypothalamus of Female Pubertal Goats
Source: PLoS One. 2016 Oct 27;11(10):e0165327. doi: 10.1371/journal.pone.0165327 (PMC5082945; doi:10.1371/journal.pone.0165327)
Supplement: S3 File — (XLSX) [file pone.0165327.s005.xlsx]

## Sheet: Sheet1
Prepub	X	0	0	Pub	X	0	0
Prepub	X	1	0	Pub	X	1	0
Prepub	X	2	0	Pub	X	2	0
Prepub	X	3	0	Pub	X	3	0
Prepub	X	4	0	Pub	X	4	0
Prepub	X	5	0	Pub	X	5	0
Prepub	X	6	0	Pub	X	6	0
Prepub	X	7	0	Pub	X	7	0
Prepub	X	8	0	Pub	X	8	0
Prepub	X	9	0	Pub	X	9	0
Prepub	X	10	0	Pub	X	10	0
Prepub	X	11	0	Pub	X	11	0
Prepub	X	12	0	Pub	X	12	0
Prepub	X	13	0	Pub	X	13	0
Prepub	X	14	0	Pub	X	14	0
Prepub	X	15	0	Pub	X	15	0
Prepub	X	16	0	Pub	X	16	0
Prepub	X	17	0	Pub	X	17	0
Prepub	X	18	0	Pub	X	18	0
Prepub	X	19	0	Pub	X	19	0
Prepub	X	20	0	Pub	X	20	0
Prepub	X	21	0	Pub	X	21	0
Prepub	X	22	0	Pub	X	22	0
Prepub	X	23	0	Pub	X	23	0
Prepub	X	24	0	Pub	X	24	0
Prepub	X	25	0	Pub	X	25	0
Prepub	X	26	0	Pub	X	26	0
Prepub	X	27	0	Pub	X	27	0
Prepub	X	28	0	Pub	X	28	0
Prepub	X	29	0	Pub	X	29	0
Prepub	X	30	0	Pub	X	30	0
Prepub	X	31	0	Pub	X	31	0
Prepub	X	32	0	Pub	X	32	0
Prepub	X	33	0	Pub	X	33	0
Prepub	X	34	0	Pub	X	34	0
Prepub	X	35	0	Pub	X	35	0
Prepub	X	36	0	Pub	X	36	0
Prepub	X	37	0	Pub	X	37	0
Prepub	X	38	0	Pub	X	38	0
Prepub	X	39	0	Pub	X	39	0
Prepub	X	40	0	Pub	X	40	0
Prepub	X	41	0	Pub	X	41	0
Prepub	X	42	0	Pub	X	42	0
Prepub	X	43	0	Pub	X	43	0
Prepub	X	44	0	Pub	X	44	0
Prepub	X	45	0	Pub	X	45	0
Prepub	X	46	0	Pub	X	46	0
Prepub	X	47	0	Pub	X	47	0
Prepub	X	48	0	Pub	X	48	0
Prepub	X	49	0	Pub	X	49	0
Prepub	X	50	0	Pub	X	50	0
Prepub	X	51	0	Pub	X	51	0
Prepub	X	52	0	Pub	X	52	0
Prepub	X	53	0	Pub	X	53	0
Prepub	X	54	0	Pub	X	54	0
Prepub	X	55	0	Pub	X	55	0
Prepub	X	56	0	Pub	X	56	0
Prepub	X	57	0	Pub	X	57	0
Prepub	X	58	0	Pub	X	58	0
Prepub	X	59	0	Pub	X	59	0
Prepub	X	60	0	Pub	X	60	0
Prepub	X	61	0	Pub	X	61	0
Prepub	X	62	0	Pub	X	62	0
Prepub	X	63	0	Pub	X	63	0
Prepub	X	64	0	Pub	X	64	0
Prepub	X	65	0	Pub	X	65	0
Prepub	X	66	0	Pub	X	66	0
Prepub	X	67	0	Pub	X	67	0
Prepub	X	68	0	Pub	X	68	0
Prepub	X	69	0	Pub	X	69	0
Prepub	X	70	0	Pub	X	70	0
Prepub	X	71	0	Pub	X	71	0
Prepub	X	72	0	Pub	X	72	0
Prepub	X	73	0	Pub	X	73	0
Prepub	X	74	0	Pub	X	74	0
Prepub	X	75	0	Pub	X	75	0
Prepub	X	76	0	Pub	X	76	0
Prepub	X	77	0	Pub	X	77	0
Prepub	X	78	0	Pub	X	78	0
Prepub	X	79	0	Pub	X	79	0
Prepub	X	80	0	Pub	X	80	0
Prepub	X	81	0	Pub	X	81	0
Prepub	X	82	0	Pub	X	82	0
Prepub	X	83	0	Pub	X	83	0
Prepub	X	84	0	Pub	X	84	0
Prepub	X	85	0	Pub	X	85	0
Prepub	X	86	0	Pub	X	86	0
Prepub	X	87	0	Pub	X	87	0
Prepub	X	88	0	Pub	X	88	0
Prepub	X	89	0	Pub	X	89	0
Prepub	X	90	0	Pub	X	90	0
Prepub	X	91	0	Pub	X	91	0
Prepub	X	92	0	Pub	X	92	0
Prepub	X	93	0	Pub	X	93	0
Prepub	X	94	0	Pub	X	94	0
Prepub	X	95	0	Pub	X	95	0
Prepub	X	96	0	Pub	X	96	0
Prepub	X	97	0	Pub	X	97	0
Prepub	X	98	0	Pub	X	98	0
Prepub	X	99	0	Pub	X	99	0
Prepub	X	100	0	Pub	X	100	0
Prepub	X	101	0	Pub	X	101	0
Prepub	X	102	0	Pub	X	102	0
Prepub	X	103	0	Pub	X	103	0
Prepub	X	104	0	Pub	X	104	0
Prepub	X	105	0	Pub	X	105	0
Prepub	X	106	0	Pub	X	106	0
Prepub	X	107	0	Pub	X	107	0
Prepub	X	108	0	Pub	X	108	0
Prepub	X	109	0	Pub	X	109	0
Prepub	X	110	0	Pub	X	110	0
Prepub	X	111	0	Pub	X	111	0
Prepub	X	112	0	Pub	X	112	0
Prepub	X	113	0	Pub	X	113	0
Prepub	X	114	0	Pub	X	114	0
Prepub	X	115	0	Pub	X	115	0
Prepub	X	116	0	Pub	X	116	0
Prepub	X	117	0	Pub	X	117	0
Prepub	X	118	0	Pub	X	118	0
Prepub	10	0	0.595238	Pub	10	0	0.409091
Prepub	10	1	0.620155	Pub	10	1	0.409091
Prepub	10	2	0.575342	Pub	10	2	0.357143
Prepub	10	3	0.534031	Pub	10	3	0.396226
Prepub	10	4	0.547619	Pub	10	4	0.457143
Prepub	10	5	0.547619	Pub	10	5	0.457143
Prepub	10	6	0.548387	Pub	10	6	0.457143
Prepub	10	7	0.558011	Pub	10	7	0.476923
Prepub	10	8	0.535294	Pub	10	8	0.466667
Prepub	10	9	0.538462	Pub	10	9	0.481481
Prepub	10	10	0.515873	Pub	10	10	0.479167
Prepub	10	11	0.432099	Pub	10	11	0.479167
Prepub	10	12	0.484375	Pub	10	12	0.52381
Prepub	10	13	0.552632	Pub	10	13	0.526316
Prepub	10	14	0.472222	Pub	10	14	0.425
Prepub	10	15	0.489362	Pub	10	15	0.472527
Prepub	10	16	0.517241	Pub	10	16	0.5
Prepub	10	17	0.572917	Pub	10	17	0.534247
Prepub	10	18	0.59375	Pub	10	18	0.526316
Prepub	10	19	0.59375	Pub	10	19	0.526316
Prepub	10	20	0.59375	Pub	10	20	0.526316
Prepub	10	21	0.59375	Pub	10	21	0.526316
Prepub	10	22	0.59375	Pub	10	22	0.526316
Prepub	10	23	0.623853	Pub	10	23	0.541985
Prepub	10	24	0.641304	Pub	10	24	0.615385
Prepub	10	25	0.654321	Pub	10	25	0.5875
Prepub	10	26	0.657143	Pub	10	26	0.565217
Prepub	10	27	0.65625	Pub	10	27	0.48
Prepub	10	28	0	Pub	10	28	0
Prepub	10	29	0	Pub	10	29	0
Prepub	10	30	0	Pub	10	30	0
Prepub	10	31	0	Pub	10	31	0
Prepub	10	32	0	Pub	10	32	0
Prepub	10	33	0	Pub	10	33	0
Prepub	10	34	0	Pub	10	34	0
Prepub	10	35	0	Pub	10	35	0
Prepub	10	36	0	Pub	10	36	0
Prepub	10	37	0	Pub	10	37	0
Prepub	10	38	0	Pub	10	38	0
Prepub	10	39	0	Pub	10	39	0
Prepub	10	40	0	Pub	10	40	0
Prepub	10	41	0	Pub	10	41	0
Prepub	10	42	0	Pub	10	42	0
Prepub	10	43	0	Pub	10	43	0
Prepub	10	44	0	Pub	10	44	0
Prepub	10	45	0	Pub	10	45	0
Prepub	10	46	0	Pub	10	46	0
Prepub	10	47	0	Pub	10	47	0
Prepub	10	48	0	Pub	10	48	0
Prepub	10	49	0	Pub	10	49	0
Prepub	10	50	0	Pub	10	50	0
Prepub	10	51	0	Pub	10	51	0
Prepub	10	52	0	Pub	10	52	0
Prepub	10	53	0	Pub	10	53	0
Prepub	10	54	0	Pub	10	54	0
Prepub	10	55	0	Pub	10	55	0
Prepub	10	56	0	Pub	10	56	0
Prepub	10	57	0	Pub	10	57	0
Prepub	10	58	0	Pub	10	58	0
Prepub	10	59	0	Pub	10	59	0
Prepub	10	60	0	Pub	10	60	0
Prepub	10	61	0	Pub	10	61	0
Prepub	10	62	0	Pub	10	62	0
Prepub	10	63	0	Pub	10	63	0
Prepub	10	64	0	Pub	10	64	0
Prepub	10	65	0	Pub	10	65	0
Prepub	10	66	0	Pub	10	66	0
Prepub	10	67	0	Pub	10	67	0
Prepub	10	68	0	Pub	10	68	0
Prepub	10	69	0	Pub	10	69	0
Prepub	10	70	0	Pub	10	70	0
Prepub	10	71	0	Pub	10	71	0
Prepub	10	72	0	Pub	10	72	0
Prepub	10	73	0	Pub	10	73	0
Prepub	10	74	0	Pub	10	74	0
Prepub	10	75	0	Pub	10	75	0
Prepub	10	76	0	Pub	10	76	0
Prepub	10	77	0	Pub	10	77	0
Prepub	10	78	0	Pub	10	78	0
Prepub	10	79	0	Pub	10	79	0
Prepub	10	80	0	Pub	10	80	0
Prepub	10	81	0	Pub	10	81	0
Prepub	10	82	0	Pub	10	82	0
Prepub	10	83	0	Pub	10	83	0
Prepub	10	84	0	Pub	10	84	0
Prepub	10	85	0	Pub	10	85	0
Prepub	10	86	0	Pub	10	86	0
Prepub	10	87	0	Pub	10	87	0
Prepub	10	88	0	Pub	10	88	0
Prepub	10	89	0	Pub	10	89	0
Prepub	10	90	0	Pub	10	90	0
Prepub	10	91	0	Pub	10	91	0
Prepub	10	92	0	Pub	10	92	0
Prepub	10	93	0	Pub	10	93	0
Prepub	10	94	0	Pub	10	94	0
Prepub	10	95	0	Pub	10	95	0
Prepub	10	96	0	Pub	10	96	0
Prepub	10	97	0	Pub	10	97	0
Prepub	10	98	0	Pub	10	98	0
Prepub	10	99	0	Pub	10	99	0
Prepub	10	100	0	Pub	10	100	0
Prepub	10	101	0	Pub	10	101	0
Prepub	10	102	0	Pub	10	102	0
Prepub	10	103	0	Pub	10	103	0
Prepub	10	104	0	Pub	10	104	0
Prepub	10	105	0	Pub	10	105	0
Prepub	10	106	0	Pub	10	106	0
Prepub	10	107	0	Pub	10	107	0
Prepub	10	108	0	Pub	10	108	0
Prepub	10	109	0	Pub	10	109	0
Prepub	10	110	0	Pub	10	110	0
Prepub	10	111	0	Pub	10	111	0
Prepub	10	112	0	Pub	10	112	0
Prepub	10	113	0	Pub	10	113	0
Prepub	10	114	0	Pub	10	114	0
Prepub	10	115	0	Pub	10	115	0
Prepub	10	116	0	Pub	10	116	0
Prepub	10	117	0	Pub	10	117	0
Prepub	10	118	0	Pub	10	118	0
Prepub	10	119	0	Pub	10	119	0
Prepub	10	120	0	Pub	10	120	0
Prepub	10	121	0	Pub	10	121	0
Prepub	10	122	0	Pub	10	122	0
Prepub	10	123	0	Pub	10	123	0
Prepub	10	124	0	Pub	10	124	0
Prepub	10	125	0	Pub	10	125	0
Prepub	10	126	0	Pub	10	126	0
Prepub	10	127	0	Pub	10	127	0
Prepub	10	128	0	Pub	10	128	0
Prepub	10	129	0	Pub	10	129	0
Prepub	10	130	0	Pub	10	130	0
Prepub	10	131	0	Pub	10	131	0
Prepub	10	132	0	Pub	10	132	0
Prepub	10	133	0	Pub	10	133	0
Prepub	10	134	0	Pub	10	134	0
Prepub	10	135	0	Pub	10	135	0
Prepub	10	136	0.194444	Pub	10	136	0.272727
Prepub	10	137	0.194444	Pub	10	137	0.257143
Prepub	10	138	0.246575	Pub	10	138	0.363636
Prepub	10	139	0.246575	Pub	10	139	0.363636
Prepub	10	140	0.285714	Pub	10	140	0.363636
Prepub	10	141	0.285714	Pub	10	141	0.363636
Prepub	10	142	0.285714	Pub	10	142	0.363636
Prepub	10	143	0.285714	Pub	10	143	0.363636
Prepub	10	144	0.285714	Pub	10	144	0.363636
Prepub	10	145	0.285714	Pub	10	145	0.363636
Prepub	10	146	0.354167	Pub	10	146	0.424242
Prepub	10	147	0.354167	Pub	10	147	0.55
Prepub	10	148	0.545455	Pub	10	148	0
Prepub	10	149	0.545455	Pub	10	149	0
Prepub	10	150	0	Pub	10	150	0
Prepub	10	151	0	Pub	10	151	0
Prepub	10	152	0	Pub	10	152	0
Prepub	10	153	0	Pub	10	153	0
Prepub	10	154	0	Pub	10	154	0
Prepub	10	155	0	Pub	10	155	0
Prepub	10	156	0	Pub	10	156	0
Prepub	10	157	0	Pub	10	157	0
Prepub	10	158	0	Pub	10	158	0
Prepub	10	159	0	Pub	10	159	0
Prepub	10	160	0	Pub	10	160	0
Prepub	10	161	0	Pub	10	161	0
Prepub	10	162	0	Pub	10	162	0
Prepub	10	163	0	Pub	10	163	0
Prepub	10	164	0	Pub	10	164	0
Prepub	10	165	0	Pub	10	165	0
Prepub	10	166	0	Pub	10	166	0
Prepub	10	167	0	Pub	10	167	0
Prepub	10	168	0	Pub	10	168	0
Prepub	10	169	0	Pub	10	169	0
Prepub	10	170	0	Pub	10	170	0
Prepub	10	171	0	Pub	10	171	0
Prepub	10	172	0	Pub	10	172	0
Prepub	10	173	0	Pub	10	173	0
Prepub	10	174	0	Pub	10	174	0
Prepub	10	175	0	Pub	10	175	0
Prepub	10	176	0	Pub	10	176	0
Prepub	10	177	0	Pub	10	177	0
Prepub	10	178	0	Pub	10	178	0
Prepub	10	179	0	Pub	10	179	0
Prepub	10	180	0.25	Pub	10	180	0.333333
Prepub	10	181	0.25	Pub	10	181	0.333333
Prepub	10	182	0.230769	Pub	10	182	0.5625
Prepub	10	183	0.388889	Pub	10	183	0.481481
Prepub	10	184	0.388889	Pub	10	184	0.481481
Prepub	10	185	0.388889	Pub	10	185	0.481481
Prepub	10	186	0.388889	Pub	10	186	0.481481
Prepub	10	187	0.388889	Pub	10	187	0.481481
Prepub	10	188	0.388889	Pub	10	188	0.481481
Prepub	10	189	0.388889	Pub	10	189	0.481481
Prepub	10	190	0.413043	Pub	10	190	0.52381
Prepub	10	191	0.52	Pub	10	191	0.528302
Prepub	10	192	0.571429	Pub	10	192	0.48
Prepub	10	193	0.619048	Pub	10	193	0.545455
Prepub	10	194	0.556818	Pub	10	194	0.56338
Prepub	10	195	0.556818	Pub	10	195	0.56338
Prepub	10	196	0.553191	Pub	10	196	0.511364
Prepub	10	197	0.553191	Pub	10	197	0.505376
Prepub	10	198	0.553191	Pub	10	198	0.477477
Prepub	10	199	0.553191	Pub	10	199	0.460938
Prepub	10	200	0.553191	Pub	10	200	0.503497
Prepub	10	201	0.541176	Pub	10	201	0.567742
Prepub	10	202	0.536082	Pub	10	202	0.562162
Prepub	10	203	0.55814	Pub	10	203	0.579487
Prepub	10	204	0.557692	Pub	10	204	0.589744
Prepub	10	205	0.592308	Pub	10	205	0.606178
Prepub	10	206	0.547297	Pub	10	206	0.60223
Prepub	10	207	0.612245	Pub	10	207	0.621359
Prepub	10	208	0.582569	Pub	10	208	0.610224
Prepub	10	209	0.559727	Pub	10	209	0.576
Prepub	10	210	0.53352	Pub	10	210	0.565728
Prepub	10	211	0.544335	Pub	10	211	0.560811
Prepub	10	212	0.551181	Pub	10	212	0.565111
Prepub	10	213	0.541899	Pub	10	213	0.548387
Prepub	10	214	0.54878	Pub	10	214	0.539877
Prepub	10	215	0.533113	Pub	10	215	0.521595
Prepub	10	216	0.553957	Pub	10	216	0.536496
Prepub	10	217	0.5	Pub	10	217	0.502183
Prepub	10	218	0.519231	Pub	10	218	0.531401
Prepub	10	219	0.533835	Pub	10	219	0.617188
Prepub	10	220	0.647059	Pub	10	220	0.66129
Prepub	10	221	0	Pub	10	221	0
Prepub	10	222	0	Pub	10	222	0
Prepub	10	223	0	Pub	10	223	0
Prepub	10	224	0	Pub	10	224	0
Prepub	10	225	0	Pub	10	225	0
Prepub	10	226	0	Pub	10	226	0
Prepub	10	227	0	Pub	10	227	0
Prepub	10	228	0	Pub	10	228	0
Prepub	10	229	0	Pub	10	229	0
Prepub	10	230	0	Pub	10	230	0
Prepub	10	231	0	Pub	10	231	0
Prepub	10	232	0	Pub	10	232	0
Prepub	10	233	0	Pub	10	233	0
Prepub	10	234	0	Pub	11	0	0
Prepub	10	235	0	Pub	11	1	0
Prepub	10	236	0	Pub	11	2	0
Prepub	10	237	0	Pub	11	3	0
Prepub	10	238	0	Pub	11	4	0
Prepub	10	239	0	Pub	11	5	0
Prepub	10	240	0	Pub	11	6	0
Prepub	10	241	0	Pub	11	7	0
Prepub	10	242	0	Pub	11	8	0
Prepub	11	0	0	Pub	11	9	0
Prepub	11	1	0	Pub	11	10	0
Prepub	11	2	0	Pub	11	11	0
Prepub	11	3	0	Pub	11	12	0
Prepub	11	4	0	Pub	11	13	0
Prepub	11	5	0	Pub	11	14	0
Prepub	11	6	0	Pub	11	15	0
Prepub	11	7	0	Pub	11	16	0
Prepub	11	8	0	Pub	11	17	0
Prepub	11	9	0	Pub	11	18	0
Prepub	11	10	0	Pub	11	19	0
Prepub	11	11	0	Pub	11	20	0
Prepub	11	12	0	Pub	11	21	0
Prepub	11	13	0	Pub	11	22	0
Prepub	11	14	0	Pub	11	23	0
Prepub	11	15	0	Pub	11	24	0
Prepub	11	16	0	Pub	11	25	0
Prepub	11	17	0	Pub	11	26	0
Prepub	11	18	0	Pub	11	27	0
Prepub	11	19	0	Pub	11	28	0
Prepub	11	20	0	Pub	11	29	0
Prepub	11	21	0	Pub	11	30	0
Prepub	11	22	0	Pub	11	31	0.375
Prepub	11	23	0	Pub	11	32	0.446429
Prepub	11	24	0	Pub	11	33	0.458333
Prepub	11	25	0	Pub	11	34	0.458333
Prepub	11	26	0	Pub	11	35	0.458333
Prepub	11	27	0	Pub	11	36	0.458333
Prepub	11	28	0	Pub	11	37	0.458333
Prepub	11	29	0	Pub	11	38	0.458333
Prepub	11	30	0	Pub	11	39	0.458333
Prepub	11	31	0	Pub	11	40	0.458333
Prepub	11	32	0	Pub	11	41	0.482143
Prepub	11	33	0	Pub	11	42	0.5
Prepub	11	34	0	Pub	11	43	0
Prepub	11	35	0	Pub	11	44	0
Prepub	11	36	0	Pub	11	45	0
Prepub	11	37	0	Pub	11	46	0
Prepub	11	38	0	Pub	11	47	0
Prepub	11	39	0	Pub	11	48	0
Prepub	11	40	0	Pub	11	49	0
Prepub	11	41	0	Pub	11	50	0
Prepub	11	42	0	Pub	11	51	0
Prepub	11	43	0	Pub	11	52	0
Prepub	11	44	0	Pub	11	53	0
Prepub	11	45	0	Pub	11	54	0
Prepub	11	46	0	Pub	11	55	0
Prepub	11	47	0	Pub	11	56	0
Prepub	11	48	0	Pub	11	57	0
Prepub	11	49	0	Pub	11	58	0
Prepub	11	50	0	Pub	11	59	0
Prepub	11	51	0	Pub	11	60	0
Prepub	11	52	0	Pub	11	61	0
Prepub	11	53	0	Pub	11	62	0
Prepub	11	54	0	Pub	11	63	0
Prepub	11	55	0	Pub	11	64	0
Prepub	11	56	0	Pub	11	65	0
Prepub	11	57	0	Pub	11	66	0
Prepub	11	58	0	Pub	11	67	0
Prepub	11	59	0	Pub	11	68	0
Prepub	11	60	0	Pub	11	69	0
Prepub	11	61	0	Pub	11	70	0
Prepub	11	62	0	Pub	11	71	0
Prepub	11	63	0	Pub	11	72	0
Prepub	11	64	0	Pub	11	73	0
Prepub	11	65	0	Pub	11	74	0
Prepub	11	66	0	Pub	11	75	0
Prepub	11	67	0	Pub	11	76	0
Prepub	11	68	0	Pub	11	77	0
Prepub	11	69	0	Pub	11	78	0
Prepub	11	70	0	Pub	11	79	0
Prepub	11	71	0	Pub	11	80	0
Prepub	11	72	0	Pub	11	81	0
Prepub	11	73	0	Pub	11	82	0
Prepub	11	74	0	Pub	11	83	0
Prepub	11	75	0	Pub	11	84	0
Prepub	11	76	0	Pub	11	85	0
Prepub	11	77	0	Pub	11	86	0
Prepub	11	78	0	Pub	11	87	0
Prepub	11	79	0	Pub	11	88	0
Prepub	11	80	0	Pub	11	89	0
Prepub	11	81	0	Pub	11	90	0
Prepub	11	82	0	Pub	11	91	0
Prepub	11	83	0	Pub	11	92	0
Prepub	11	84	0	Pub	11	93	0
Prepub	11	85	0	Pub	11	94	0
Prepub	11	86	0	Pub	11	95	0
Prepub	11	87	0	Pub	11	96	0
Prepub	11	88	0	Pub	11	97	0
Prepub	11	89	0	Pub	11	98	0
Prepub	11	90	0	Pub	11	99	0
Prepub	11	91	0	Pub	11	100	0
Prepub	11	92	0	Pub	11	101	0
Prepub	11	93	0	Pub	11	102	0
Prepub	11	94	0	Pub	11	103	0
Prepub	11	95	0	Pub	11	104	0
Prepub	11	96	0	Pub	11	105	0
Prepub	11	97	0	Pub	11	106	0
Prepub	11	98	0	Pub	11	107	0
Prepub	11	99	0	Pub	11	108	0
Prepub	11	100	0	Pub	11	109	0
Prepub	11	101	0	Pub	11	110	0
Prepub	11	102	0	Pub	11	111	0
Prepub	11	103	0	Pub	11	112	0
Prepub	11	104	0	Pub	11	113	0
Prepub	11	105	0	Pub	11	114	0
Prepub	11	106	0	Pub	11	115	0
Prepub	11	107	0	Pub	11	116	0
Prepub	11	108	0	Pub	11	117	0.666667
Prepub	11	109	0	Pub	11	118	0.713533
Prepub	11	110	0	Pub	11	119	0.734429
Prepub	11	111	0	Pub	11	120	0.709449
Prepub	11	112	0	Pub	11	121	0.687865
Prepub	11	113	0	Pub	11	122	0.680547
Prepub	11	114	0	Pub	11	123	0.680547
Prepub	11	115	0	Pub	11	124	0.680547
Prepub	11	116	0	Pub	11	125	0.680547
Prepub	11	117	0.526316	Pub	11	126	0.680547
Prepub	11	118	0.678621	Pub	11	127	0.682428
Prepub	11	119	0.735294	Pub	11	128	0.6625
Prepub	11	120	0.708012	Pub	11	129	0.543046
Prepub	11	121	0.674793	Pub	11	130	0.572271
Prepub	11	122	0.672	Pub	11	131	0.514706
Prepub	11	123	0.672	Pub	11	132	0
Prepub	11	124	0.672	Pub	11	133	0
Prepub	11	125	0.672	Pub	11	134	0
Prepub	11	126	0.672	Pub	11	135	0
Prepub	11	127	0.691161	Pub	11	136	0
Prepub	11	128	0.668571	Pub	11	137	0
Prepub	11	129	0.509244	Pub	11	138	0
Prepub	11	130	0.534091	Pub	11	139	0
Prepub	11	131	0.594595	Pub	11	140	0
Prepub	11	132	0	Pub	11	141	0
Prepub	11	133	0	Pub	11	142	0
Prepub	11	134	0	Pub	11	143	0
Prepub	11	135	0	Pub	11	144	0
Prepub	11	136	0	Pub	11	145	0
Prepub	11	137	0	Pub	11	146	0
Prepub	11	138	0	Pub	11	147	0
Prepub	11	139	0	Pub	11	148	0
Prepub	11	140	0	Pub	11	149	0
Prepub	11	141	0	Pub	11	150	0
Prepub	11	142	0	Pub	11	151	0
Prepub	11	143	0	Pub	11	152	0
Prepub	11	144	0	Pub	11	153	0
Prepub	11	145	0	Pub	11	154	0
Prepub	11	146	0	Pub	11	155	0
Prepub	11	147	0	Pub	11	156	0
Prepub	11	148	0	Pub	11	157	0
Prepub	11	149	0	Pub	11	158	0
Prepub	11	150	0	Pub	11	159	0
Prepub	11	151	0	Pub	11	160	0
Prepub	11	152	0	Pub	11	161	0
Prepub	11	153	0	Pub	11	162	0
Prepub	11	154	0	Pub	11	163	0
Prepub	11	155	0	Pub	11	164	0
Prepub	11	156	0	Pub	11	165	0
Prepub	11	157	0	Pub	11	166	0
Prepub	11	158	0	Pub	11	167	0
Prepub	11	159	0	Pub	11	168	0
Prepub	11	160	0	Pub	11	169	0
Prepub	11	161	0	Pub	11	170	0
Prepub	11	162	0	Pub	11	171	0
Prepub	11	163	0	Pub	11	172	0
Prepub	11	164	0	Pub	11	173	0
Prepub	11	165	0	Pub	11	174	0
Prepub	11	166	0	Pub	11	175	0
Prepub	11	167	0	Pub	11	176	0
Prepub	11	168	0	Pub	11	177	0
Prepub	11	169	0	Pub	11	178	0
Prepub	11	170	0	Pub	11	179	0
Prepub	11	171	0	Pub	11	180	0
Prepub	11	172	0	Pub	11	181	0
Prepub	11	173	0	Pub	11	182	0
Prepub	11	174	0	Pub	11	183	0
Prepub	11	175	0	Pub	11	184	0
Prepub	11	176	0	Pub	11	185	0
Prepub	11	177	0	Pub	11	186	0
Prepub	11	178	0	Pub	11	187	0
Prepub	11	179	0	Pub	11	188	0
Prepub	11	180	0	Pub	11	189	0
Prepub	11	181	0	Pub	11	190	0
Prepub	11	182	0	Pub	11	191	0
Prepub	11	183	0	Pub	11	192	0
Prepub	11	184	0	Pub	11	193	0
Prepub	11	185	0	Pub	11	194	0
Prepub	11	186	0	Pub	11	195	0
Prepub	11	187	0	Pub	11	196	0
Prepub	11	188	0	Pub	11	197	0
Prepub	11	189	0	Pub	11	198	0
Prepub	11	190	0	Pub	11	199	0
Prepub	11	191	0	Pub	11	200	0
Prepub	11	192	0	Pub	11	201	0
Prepub	11	193	0	Pub	11	202	0
Prepub	11	194	0	Pub	11	203	0
Prepub	11	195	0	Pub	11	204	0
Prepub	11	196	0	Pub	11	205	0
Prepub	11	197	0	Pub	11	206	0
Prepub	11	198	0	Pub	11	207	0
Prepub	11	199	0	Pub	11	208	0
Prepub	11	200	0	Pub	11	209	0
Prepub	11	201	0	Pub	11	210	0
Prepub	11	202	0	Pub	11	211	0
Prepub	11	203	0	Pub	11	212	0
Prepub	11	204	0	Pub	11	213	0
Prepub	11	205	0	Pub	11	214	0
Prepub	11	206	0	Pub	11	215	0
Prepub	11	207	0	Pub	11	216	0
Prepub	11	208	0	Pub	11	217	0
Prepub	11	209	0	Pub	11	218	0
Prepub	11	210	0	Pub	11	219	0
Prepub	11	211	0	Pub	11	220	0
Prepub	11	212	0	Pub	11	221	0
Prepub	11	213	0	Pub	11	222	0
Prepub	11	214	0	Pub	11	223	0
Prepub	11	215	0	Pub	11	224	0
Prepub	11	216	0	Pub	11	225	0
Prepub	11	217	0	Pub	11	226	0
Prepub	11	218	0	Pub	11	227	0
Prepub	11	219	0	Pub	11	228	0
Prepub	11	220	0	Pub	11	229	0
Prepub	11	221	0	Pub	11	230	0
Prepub	11	222	0	Pub	11	231	0
Prepub	11	223	0	Pub	11	232	0
Prepub	11	224	0	Pub	11	233	0
Prepub	11	225	0	Pub	11	234	0
Prepub	11	226	0	Pub	11	235	0
Prepub	11	227	0	Pub	11	236	0
Prepub	11	228	0	Pub	11	237	0
Prepub	11	229	0	Pub	11	238	0
Prepub	11	230	0	Pub	11	239	0
Prepub	11	231	0	Pub	11	240	0
Prepub	11	232	0	Pub	11	241	0
Prepub	11	233	0	Pub	11	242	0
Prepub	11	234	0	Pub	11	243	0
Prepub	11	235	0	Pub	11	244	0
Prepub	11	236	0	Pub	11	245	0
Prepub	11	237	0	Pub	11	246	0
Prepub	11	238	0	Pub	11	247	0
Prepub	11	239	0	Pub	11	248	0
Prepub	11	240	0	Pub	11	249	0
Prepub	11	241	0	Pub	11	250	0
Prepub	11	242	0	Pub	11	251	0
Prepub	11	243	0	Pub	11	252	0
Prepub	11	244	0	Pub	11	253	0
Prepub	11	245	0	Pub	11	254	0
Prepub	11	246	0	Pub	11	255	0
Prepub	11	247	0	Pub	11	256	0
Prepub	11	248	0	Pub	11	257	0
Prepub	11	249	0	Pub	11	258	0
Prepub	11	250	0	Pub	11	259	0
Prepub	11	251	0	Pub	11	260	0
Prepub	11	252	0	Pub	11	261	0
Prepub	11	253	0	Pub	11	262	0
Prepub	11	254	0	Pub	11	263	0
Prepub	11	255	0	Pub	11	264	0
Prepub	11	256	0	Pub	11	265	0
Prepub	11	257	0	Pub	11	266	0
Prepub	11	258	0	Pub	11	267	0
Prepub	11	259	0	Pub	11	268	0
Prepub	11	260	0	Pub	11	269	0
Prepub	11	261	0	Pub	12	0	0
Prepub	11	262	0	Pub	12	1	0
Prepub	11	263	0	Pub	12	2	0
Prepub	11	264	0	Pub	12	3	0
Prepub	11	265	0	Pub	12	4	0
Prepub	11	266	0	Pub	12	5	0
Prepub	11	267	0	Pub	12	6	0
Prepub	11	268	0	Pub	12	7	0
Prepub	11	269	0	Pub	12	8	0
Prepub	11	270	0	Pub	12	9	0
Prepub	11	271	0	Pub	12	10	0
Prepub	11	272	0	Pub	12	11	0
Prepub	11	273	0	Pub	12	12	0
Prepub	11	274	0	Pub	12	13	0
Prepub	11	275	0	Pub	12	14	0
Prepub	11	276	0	Pub	12	15	0
Prepub	11	277	0	Pub	12	16	0
Prepub	11	278	0	Pub	12	17	0
Prepub	11	279	0	Pub	12	18	0
Prepub	11	280	0	Pub	12	19	0
Prepub	12	0	0	Pub	12	20	0
Prepub	12	1	0	Pub	12	21	0
Prepub	12	2	0	Pub	12	22	0
Prepub	12	3	0	Pub	12	23	0
Prepub	12	4	0	Pub	12	24	0
Prepub	12	5	0	Pub	12	25	0
Prepub	12	6	0	Pub	12	26	0
Prepub	12	7	0	Pub	12	27	0
Prepub	12	8	0	Pub	12	28	0
Prepub	12	9	0	Pub	12	29	0
Prepub	12	10	0	Pub	12	30	0
Prepub	12	11	0	Pub	12	31	0
Prepub	12	12	0	Pub	12	32	0
Prepub	12	13	0	Pub	12	33	0
Prepub	12	14	0	Pub	12	34	0
Prepub	12	15	0	Pub	12	35	0
Prepub	12	16	0	Pub	12	36	0
Prepub	12	17	0	Pub	12	37	0
Prepub	12	18	0	Pub	12	38	0
Prepub	12	19	0	Pub	12	39	0
Prepub	12	20	0	Pub	12	40	0
Prepub	12	21	0	Pub	12	41	0
Prepub	12	22	0	Pub	12	42	0
Prepub	12	23	0	Pub	12	43	0
Prepub	12	24	0	Pub	12	44	0
Prepub	12	25	0	Pub	12	45	0
Prepub	12	26	0	Pub	12	46	0
Prepub	12	27	0	Pub	12	47	0
Prepub	12	28	0	Pub	12	48	0
Prepub	12	29	0	Pub	12	49	0
Prepub	12	30	0	Pub	12	50	0
Prepub	12	31	0	Pub	12	51	0
Prepub	12	32	0	Pub	12	52	0
Prepub	12	33	0	Pub	12	53	0
Prepub	12	34	0	Pub	12	54	0
Prepub	12	35	0	Pub	12	55	0
Prepub	12	36	0	Pub	12	56	0
Prepub	12	37	0	Pub	12	57	0
Prepub	12	38	0	Pub	12	58	0
Prepub	12	39	0	Pub	12	59	0
Prepub	12	40	0	Pub	12	60	0
Prepub	12	41	0	Pub	12	61	0
Prepub	12	42	0	Pub	12	62	0
Prepub	12	43	0	Pub	12	63	0
Prepub	12	44	0	Pub	12	64	0
Prepub	12	45	0	Pub	12	65	0
Prepub	12	46	0	Pub	12	66	0
Prepub	12	47	0	Pub	12	67	0
Prepub	12	48	0	Pub	12	68	0
Prepub	12	49	0	Pub	12	69	0
Prepub	12	50	0	Pub	12	70	0
Prepub	12	51	0	Pub	12	71	0
Prepub	12	52	0	Pub	12	72	0
Prepub	12	53	0	Pub	12	73	0
Prepub	12	54	0	Pub	12	74	0
Prepub	12	55	0	Pub	12	75	0
Prepub	12	56	0	Pub	12	76	0
Prepub	12	57	0	Pub	12	77	0
Prepub	12	58	0	Pub	12	78	0
Prepub	12	59	0	Pub	12	79	0
Prepub	12	60	0	Pub	12	80	0
Prepub	12	61	0	Pub	12	81	0
Prepub	12	62	0	Pub	12	82	0
Prepub	12	63	0	Pub	12	83	0
Prepub	12	64	0	Pub	12	84	0
Prepub	12	65	0	Pub	12	85	0
Prepub	12	66	0	Pub	12	86	0
Prepub	12	67	0	Pub	12	87	0
Prepub	12	68	0	Pub	12	88	0
Prepub	12	69	0	Pub	12	89	0
Prepub	12	70	0	Pub	12	90	0
Prepub	12	71	0	Pub	12	91	0
Prepub	12	72	0	Pub	12	92	0
Prepub	12	73	0	Pub	12	93	0
Prepub	12	74	0	Pub	12	94	0
Prepub	12	75	0	Pub	12	95	0
Prepub	12	76	0	Pub	12	96	0
Prepub	12	77	0	Pub	12	97	0
Prepub	12	78	0	Pub	12	98	0
Prepub	12	79	0	Pub	12	99	0
Prepub	12	80	0	Pub	12	100	0
Prepub	12	81	0	Pub	12	101	0
Prepub	12	82	0	Pub	12	102	0
Prepub	12	83	0	Pub	12	103	0
Prepub	12	84	0	Pub	12	104	0
Prepub	12	85	0	Pub	12	105	0
Prepub	12	86	0	Pub	12	106	0
Prepub	12	87	0	Pub	12	107	0
Prepub	12	88	0	Pub	12	108	0
Prepub	12	89	0	Pub	12	109	0
Prepub	12	90	0	Pub	12	110	0
Prepub	12	91	0	Pub	12	111	0
Prepub	12	92	0	Pub	12	112	0
Prepub	12	93	0	Pub	12	113	0
Prepub	12	94	0	Pub	12	114	0
Prepub	12	95	0	Pub	12	115	0
Prepub	12	96	0	Pub	12	116	0
Prepub	12	97	0	Pub	12	117	0
Prepub	12	98	0	Pub	12	118	0
Prepub	12	99	0	Pub	12	119	0
Prepub	12	100	0	Pub	12	120	0
Prepub	12	101	0	Pub	12	121	0
Prepub	12	102	0	Pub	12	122	0
Prepub	12	103	0	Pub	12	123	0
Prepub	12	104	0	Pub	12	124	0
Prepub	12	105	0	Pub	12	125	0
Prepub	12	106	0	Pub	12	126	0
Prepub	12	107	0	Pub	12	127	0
Prepub	12	108	0	Pub	12	128	0
Prepub	12	109	0	Pub	12	129	0
Prepub	12	110	0	Pub	12	130	0
Prepub	12	111	0	Pub	12	131	0
Prepub	12	112	0	Pub	12	132	0
Prepub	12	113	0	Pub	12	133	0
Prepub	12	114	0	Pub	12	134	0
Prepub	12	115	0	Pub	12	135	0
Prepub	12	116	0	Pub	12	136	0
Prepub	12	117	0	Pub	12	137	0
Prepub	12	118	0	Pub	12	138	0
Prepub	12	119	0	Pub	12	139	0
Prepub	12	120	0	Pub	12	140	0
Prepub	12	121	0	Pub	12	141	0
Prepub	12	122	0	Pub	12	142	0
Prepub	12	123	0	Pub	12	143	0
Prepub	12	124	0	Pub	12	144	0
Prepub	12	125	0	Pub	12	145	0
Prepub	12	126	0	Pub	12	146	0
Prepub	12	127	0	Pub	12	147	0
Prepub	12	128	0	Pub	12	148	0
Prepub	12	129	0	Pub	12	149	0
Prepub	12	130	0	Pub	12	150	0
Prepub	12	131	0	Pub	12	151	0
Prepub	12	132	0	Pub	12	152	0
Prepub	12	133	0	Pub	12	153	0
Prepub	12	134	0	Pub	12	154	0
Prepub	12	135	0	Pub	12	155	0
Prepub	12	136	0	Pub	12	156	0
Prepub	12	137	0	Pub	12	157	0
Prepub	12	138	0	Pub	12	158	0
Prepub	12	139	0	Pub	12	159	0
Prepub	12	140	0	Pub	12	160	0
Prepub	12	141	0	Pub	12	161	0
Prepub	12	142	0	Pub	12	162	0
Prepub	12	143	0	Pub	12	163	0
Prepub	12	144	0	Pub	12	164	0
Prepub	12	145	0	Pub	12	165	0
Prepub	12	146	0	Pub	12	166	0
Prepub	12	147	0	Pub	12	167	0
Prepub	12	148	0	Pub	12	168	0
Prepub	12	149	0	Pub	12	169	0
Prepub	12	150	0	Pub	12	170	0
Prepub	12	151	0	Pub	12	171	0
Prepub	12	152	0	Pub	12	172	0
Prepub	12	153	0	Pub	12	173	0
Prepub	12	154	0	Pub	12	174	0
Prepub	12	155	0	Pub	12	175	0
Prepub	12	156	0	Pub	12	176	0
Prepub	12	157	0	Pub	12	177	0
Prepub	12	158	0	Pub	12	178	0
Prepub	12	159	0	Pub	12	179	0
Prepub	12	160	0	Pub	12	180	0
Prepub	12	161	0	Pub	12	181	0
Prepub	12	162	0	Pub	12	182	0
Prepub	12	163	0	Pub	12	183	0
Prepub	12	164	0	Pub	12	184	0
Prepub	12	165	0	Pub	12	185	0
Prepub	12	166	0	Pub	12	186	0
Prepub	12	167	0	Pub	12	187	0
Prepub	12	168	0	Pub	12	188	0
Prepub	12	169	0	Pub	12	189	0
Prepub	12	170	0	Pub	12	190	0
Prepub	12	171	0	Pub	12	191	0
Prepub	12	172	0	Pub	12	192	0
Prepub	12	173	0	Pub	12	193	0
Prepub	12	174	0	Pub	12	194	0
Prepub	12	175	0	Pub	12	195	0
Prepub	12	176	0	Pub	12	196	0
Prepub	12	177	0	Pub	12	197	0
Prepub	12	178	0	Pub	12	198	0
Prepub	12	179	0	Pub	12	199	0
Prepub	12	180	0	Pub	12	200	0
Prepub	12	181	0	Pub	12	201	0
Prepub	12	182	0	Pub	12	202	0
Prepub	12	183	0	Pub	12	203	0
Prepub	12	184	0	Pub	12	204	0
Prepub	12	185	0	Pub	12	205	0
Prepub	12	186	0	Pub	12	206	0
Prepub	12	187	0	Pub	12	207	0
Prepub	12	188	0	Pub	12	208	0
Prepub	12	189	0	Pub	12	209	0
Prepub	12	190	0	Pub	12	210	0
Prepub	12	191	0	Pub	12	211	0
Prepub	12	192	0	Pub	12	212	0
Prepub	12	193	0	Pub	12	213	0
Prepub	12	194	0	Pub	12	214	0
Prepub	12	195	0	Pub	12	215	0
Prepub	12	196	0	Pub	12	216	0
Prepub	12	197	0	Pub	12	217	0
Prepub	12	198	0	Pub	12	218	0
Prepub	12	199	0	Pub	12	219	0
Prepub	12	200	0	Pub	12	220	0
Prepub	12	201	0	Pub	12	221	0
Prepub	12	202	0	Pub	12	222	0
Prepub	12	203	0	Pub	12	223	0
Prepub	12	204	0	Pub	12	224	0
Prepub	12	205	0	Pub	12	225	0
Prepub	12	206	0	Pub	12	226	0
Prepub	12	207	0	Pub	12	227	0
Prepub	12	208	0	Pub	12	228	0
Prepub	12	209	0	Pub	12	229	0
Prepub	12	210	0	Pub	12	230	0
Prepub	12	211	0	Pub	12	231	0
Prepub	12	212	0	Pub	12	232	0
Prepub	12	213	0	Pub	12	233	0
Prepub	12	214	0	Pub	12	234	0
Prepub	12	215	0	Pub	12	235	0
Prepub	12	216	0	Pub	12	236	0
Prepub	12	217	0	Pub	12	237	0
Prepub	12	218	0	Pub	12	238	0
Prepub	12	219	0	Pub	12	239	0
Prepub	12	220	0	Pub	12	240	0
Prepub	12	221	0	Pub	12	241	0
Prepub	12	222	0	Pub	12	242	0
Prepub	12	223	0	Pub	12	243	0
Prepub	12	224	0	Pub	12	244	0
Prepub	12	225	0	Pub	12	245	0
Prepub	12	226	0	Pub	12	246	0
Prepub	12	227	0	Pub	12	247	0
Prepub	12	228	0	Pub	12	248	0
Prepub	12	229	0	Pub	12	249	0
Prepub	12	230	0	Pub	12	250	0
Prepub	12	231	0	Pub	12	251	0
Prepub	12	232	0	Pub	12	252	0
Prepub	12	233	0	Pub	12	253	0
Prepub	12	234	0	Pub	12	254	0
Prepub	12	235	0	Pub	12	255	0
Prepub	12	236	0	Pub	12	256	0
Prepub	12	237	0	Pub	12	257	0
Prepub	12	238	0	Pub	12	258	0
Prepub	12	239	0	Pub	12	259	0
Prepub	12	240	0	Pub	12	260	0
Prepub	12	241	0	Pub	12	261	0
Prepub	12	242	0	Pub	12	262	0
Prepub	12	243	0	Pub	12	263	0
Prepub	12	244	0	Pub	12	264	0
Prepub	12	245	0	Pub	12	265	0
Prepub	12	246	0	Pub	12	266	0
Prepub	12	247	0	Pub	12	267	0
Prepub	12	248	0	Pub	12	268	0
Prepub	12	249	0	Pub	12	269	0
Prepub	12	250	0	Pub	12	270	0
Prepub	12	251	0	Pub	12	271	0
Prepub	12	252	0	Pub	12	272	0
Prepub	12	253	0	Pub	12	273	0
Prepub	12	254	0	Pub	12	274	0
Prepub	12	255	0	Pub	12	275	0
Prepub	12	256	0	Pub	12	276	0
Prepub	12	257	0	Pub	12	277	0
Prepub	12	258	0	Pub	12	278	0
Prepub	12	259	0	Pub	12	279	0
Prepub	12	260	0	Pub	12	280	0
Prepub	12	261	0	Pub	12	281	0
Prepub	12	262	0	Pub	12	282	0
Prepub	12	263	0	Pub	12	283	0
Prepub	12	264	0	Pub	12	284	0
Prepub	12	265	0	Pub	12	285	0
Prepub	12	266	0	Pub	12	286	0
Prepub	12	267	0	Pub	12	287	0
Prepub	12	268	0	Pub	12	288	0
Prepub	12	269	0	Pub	12	289	0
Prepub	12	270	0	Pub	12	290	0
Prepub	12	271	0	Pub	12	291	0
Prepub	12	272	0	Pub	12	292	0
Prepub	12	273	0	Pub	12	293	0
Prepub	12	274	0	Pub	12	294	0
Prepub	12	275	0	Pub	12	295	0
Prepub	12	276	0	Pub	12	296	0
Prepub	12	277	0	Pub	12	297	0
Prepub	12	278	0	Pub	12	298	0
Prepub	12	279	0	Pub	12	299	0
Prepub	12	280	0	Pub	12	300	0
Prepub	12	281	0	Pub	12	301	0
Prepub	12	282	0	Pub	12	302	0
Prepub	12	283	0	Pub	12	303	0
Prepub	12	284	0	Pub	13	0	0
Prepub	12	285	0	Pub	13	1	0
Prepub	12	286	0	Pub	13	2	0
Prepub	12	287	0	Pub	13	3	0
Prepub	12	288	0	Pub	13	4	0
Prepub	12	289	0	Pub	13	5	0
Prepub	12	290	0	Pub	13	6	0
Prepub	12	291	0	Pub	13	7	0
Prepub	12	292	0	Pub	13	8	0
Prepub	12	293	0	Pub	13	9	0
Prepub	12	294	0	Pub	13	10	0
Prepub	12	295	0	Pub	13	11	0
Prepub	12	296	0	Pub	13	12	0
Prepub	12	297	0	Pub	13	13	0
Prepub	12	298	0	Pub	13	14	0
Prepub	12	299	0	Pub	13	15	0
Prepub	12	300	0	Pub	13	16	0
Prepub	12	301	0	Pub	13	17	0
Prepub	12	302	0	Pub	13	18	0
Prepub	12	303	0	Pub	13	19	0
Prepub	12	304	0	Pub	13	20	0
Prepub	12	305	0	Pub	13	21	0
Prepub	12	306	0	Pub	13	22	0
Prepub	12	307	0	Pub	13	23	0
Prepub	12	308	0	Pub	13	24	0
Prepub	12	309	0	Pub	13	25	0
Prepub	12	310	0	Pub	13	26	0
Prepub	12	311	0	Pub	13	27	0
Prepub	12	312	0	Pub	13	28	0
Prepub	12	313	0	Pub	13	29	0
Prepub	12	314	0	Pub	13	30	0
Prepub	12	315	0	Pub	13	31	0
Prepub	12	316	0	Pub	13	32	0
Prepub	12	317	0	Pub	13	33	0
Prepub	13	0	0	Pub	13	34	0
Prepub	13	1	0	Pub	13	35	0
Prepub	13	2	0	Pub	13	36	0
Prepub	13	3	0	Pub	13	37	0
Prepub	13	4	0	Pub	13	38	0
Prepub	13	5	0	Pub	13	39	0
Prepub	13	6	0	Pub	13	40	0
Prepub	13	7	0	Pub	13	41	0
Prepub	13	8	0	Pub	13	42	0
Prepub	13	9	0	Pub	13	43	0
Prepub	13	10	0	Pub	13	44	0
Prepub	13	11	0	Pub	13	45	0
Prepub	13	12	0	Pub	13	46	0
Prepub	13	13	0	Pub	13	47	0
Prepub	13	14	0	Pub	13	48	0
Prepub	13	15	0	Pub	13	49	0
Prepub	13	16	0	Pub	13	50	0
Prepub	13	17	0	Pub	13	51	0
Prepub	13	18	0	Pub	13	52	0
Prepub	13	19	0	Pub	13	53	0
Prepub	13	20	0	Pub	13	54	0
Prepub	13	21	0	Pub	13	55	0
Prepub	13	22	0	Pub	13	56	0
Prepub	13	23	0	Pub	13	57	0
Prepub	13	24	0	Pub	13	58	0
Prepub	13	25	0	Pub	13	59	0
Prepub	13	26	0	Pub	13	60	0
Prepub	13	27	0	Pub	13	61	0
Prepub	13	28	0	Pub	13	62	0
Prepub	13	29	0	Pub	13	63	0
Prepub	13	30	0	Pub	13	64	0
Prepub	13	31	0	Pub	13	65	0
Prepub	13	32	0	Pub	13	66	0
Prepub	13	33	0	Pub	13	67	0
Prepub	13	34	0	Pub	13	68	0
Prepub	13	35	0	Pub	13	69	0
Prepub	13	36	0	Pub	13	70	0
Prepub	13	37	0	Pub	13	71	0
Prepub	13	38	0	Pub	13	72	0
Prepub	13	39	0	Pub	13	73	0
Prepub	13	40	0	Pub	13	74	0
Prepub	13	41	0	Pub	13	75	0
Prepub	13	42	0	Pub	13	76	0
Prepub	13	43	0	Pub	13	77	0
Prepub	13	44	0	Pub	13	78	0
Prepub	13	45	0	Pub	13	79	0
Prepub	13	46	0	Pub	13	80	0
Prepub	13	47	0	Pub	13	81	0
Prepub	13	48	0	Pub	13	82	0
Prepub	13	49	0	Pub	13	83	0
Prepub	13	50	0	Pub	13	84	0
Prepub	13	51	0	Pub	13	85	0
Prepub	13	52	0	Pub	13	86	0
Prepub	13	53	0	Pub	13	87	0
Prepub	13	54	0	Pub	13	88	0
Prepub	13	55	0	Pub	13	89	0
Prepub	13	56	0	Pub	13	90	0
Prepub	13	57	0	Pub	13	91	0
Prepub	13	58	0	Pub	13	92	0
Prepub	13	59	0	Pub	13	93	0
Prepub	13	60	0	Pub	13	94	0
Prepub	13	61	0	Pub	13	95	0
Prepub	13	62	0	Pub	13	96	0
Prepub	13	63	0	Pub	13	97	0
Prepub	13	64	0	Pub	13	98	0
Prepub	13	65	0	Pub	13	99	0
Prepub	13	66	0	Pub	13	100	0
Prepub	13	67	0	Pub	13	101	0
Prepub	13	68	0	Pub	13	102	0
Prepub	13	69	0	Pub	13	103	0
Prepub	13	70	0	Pub	13	104	0
Prepub	13	71	0	Pub	13	105	0
Prepub	13	72	0	Pub	13	106	0
Prepub	13	73	0	Pub	13	107	0
Prepub	13	74	0	Pub	13	108	0
Prepub	13	75	0	Pub	13	109	0
Prepub	13	76	0	Pub	13	110	0
Prepub	13	77	0	Pub	13	111	0
Prepub	13	78	0	Pub	13	112	0
Prepub	13	79	0	Pub	13	113	0
Prepub	13	80	0	Pub	13	114	0
Prepub	13	81	0	Pub	13	115	0
Prepub	13	82	0	Pub	13	116	0
Prepub	13	83	0	Pub	13	117	0
Prepub	13	84	0	Pub	13	118	0
Prepub	13	85	0	Pub	13	119	0
Prepub	13	86	0	Pub	13	120	0
Prepub	13	87	0	Pub	13	121	0
Prepub	13	88	0	Pub	13	122	0
Prepub	13	89	0	Pub	13	123	0
Prepub	13	90	0	Pub	13	124	0
Prepub	13	91	0	Pub	13	125	0
Prepub	13	92	0	Pub	13	126	0
Prepub	13	93	0	Pub	13	127	0
Prepub	13	94	0	Pub	13	128	0
Prepub	13	95	0	Pub	13	129	0
Prepub	13	96	0	Pub	13	130	0
Prepub	13	97	0	Pub	13	131	0
Prepub	13	98	0	Pub	13	132	0
Prepub	13	99	0	Pub	13	133	0
Prepub	13	100	0	Pub	13	134	0
Prepub	13	101	0	Pub	13	135	0
Prepub	13	102	0	Pub	13	136	0
Prepub	13	103	0	Pub	13	137	0
Prepub	13	104	0	Pub	13	138	0
Prepub	13	105	0	Pub	13	139	0
Prepub	13	106	0	Pub	13	140	0
Prepub	13	107	0	Pub	13	141	0
Prepub	13	108	0	Pub	13	142	0
Prepub	13	109	0	Pub	13	143	0
Prepub	13	110	0	Pub	13	144	0
Prepub	13	111	0	Pub	13	145	0
Prepub	13	112	0	Pub	13	146	0
Prepub	13	113	0	Pub	13	147	0
Prepub	13	114	0	Pub	13	148	0
Prepub	13	115	0	Pub	13	149	0
Prepub	13	116	0	Pub	13	150	0
Prepub	13	117	0	Pub	13	151	0
Prepub	13	118	0	Pub	13	152	0
Prepub	13	119	0	Pub	13	153	0
Prepub	13	120	0	Pub	13	154	0
Prepub	13	121	0	Pub	13	155	0
Prepub	13	122	0	Pub	13	156	0
Prepub	13	123	0	Pub	13	157	0
Prepub	13	124	0	Pub	13	158	0
Prepub	13	125	0	Pub	13	159	0
Prepub	13	126	0	Pub	13	160	0
Prepub	13	127	0	Pub	13	161	0
Prepub	13	128	0	Pub	13	162	0
Prepub	13	129	0	Pub	13	163	0
Prepub	13	130	0	Pub	13	164	0
Prepub	13	131	0	Pub	13	165	0
Prepub	13	132	0	Pub	13	166	0
Prepub	13	133	0	Pub	13	167	0
Prepub	13	134	0	Pub	13	168	0
Prepub	13	135	0	Pub	13	169	0
Prepub	13	136	0	Pub	13	170	0
Prepub	13	137	0	Pub	13	171	0
Prepub	13	138	0	Pub	13	172	0
Prepub	13	139	0	Pub	13	173	0
Prepub	13	140	0	Pub	13	174	0
Prepub	13	141	0	Pub	13	175	0
Prepub	13	142	0	Pub	13	176	0
Prepub	13	143	0	Pub	13	177	0
Prepub	13	144	0	Pub	13	178	0
Prepub	13	145	0	Pub	13	179	0
Prepub	13	146	0	Pub	13	180	0
Prepub	13	147	0	Pub	13	181	0
Prepub	13	148	0	Pub	13	182	0
Prepub	13	149	0	Pub	13	183	0
Prepub	13	150	0	Pub	13	184	0
Prepub	13	151	0	Pub	13	185	0
Prepub	13	152	0	Pub	13	186	0
Prepub	13	153	0	Pub	13	187	0
Prepub	13	154	0	Pub	13	188	0
Prepub	13	155	0	Pub	13	189	0
Prepub	13	156	0	Pub	13	190	0
Prepub	13	157	0	Pub	13	191	0
Prepub	13	158	0	Pub	13	192	0
Prepub	13	159	0	Pub	13	193	0
Prepub	13	160	0	Pub	13	194	0
Prepub	13	161	0	Pub	13	195	0
Prepub	13	162	0	Pub	13	196	0
Prepub	13	163	0	Pub	13	197	0
Prepub	13	164	0	Pub	13	198	0
Prepub	13	165	0	Pub	13	199	0
Prepub	13	166	0	Pub	13	200	0
Prepub	13	167	0	Pub	13	201	0
Prepub	13	168	0	Pub	13	202	0
Prepub	13	169	0	Pub	13	203	0
Prepub	13	170	0	Pub	13	204	0
Prepub	13	171	0	Pub	13	205	0
Prepub	13	172	0	Pub	13	206	0
Prepub	13	173	0	Pub	13	207	0
Prepub	13	174	0	Pub	13	208	0
Prepub	13	175	0	Pub	13	209	0
Prepub	13	176	0	Pub	13	210	0
Prepub	13	177	0	Pub	13	211	0
Prepub	13	178	0	Pub	13	212	0
Prepub	13	179	0	Pub	13	213	0
Prepub	13	180	0	Pub	13	214	0
Prepub	13	181	0	Pub	13	215	0
Prepub	13	182	0	Pub	13	216	0
Prepub	13	183	0	Pub	13	217	0
Prepub	13	184	0	Pub	13	218	0
Prepub	13	185	0	Pub	13	219	0
Prepub	13	186	0	Pub	13	220	0
Prepub	13	187	0	Pub	13	221	0
Prepub	13	188	0	Pub	13	222	0
Prepub	13	189	0	Pub	13	223	0
Prepub	13	190	0	Pub	13	224	0
Prepub	13	191	0	Pub	13	225	0
Prepub	13	192	0	Pub	13	226	0
Prepub	13	193	0	Pub	13	227	0
Prepub	13	194	0	Pub	14	0	0
Prepub	13	195	0	Pub	14	1	0
Prepub	13	196	0	Pub	14	2	0
Prepub	13	197	0	Pub	14	3	0
Prepub	13	198	0	Pub	14	4	0
Prepub	13	199	0	Pub	14	5	0
Prepub	13	200	0	Pub	14	6	0
Prepub	13	201	0	Pub	14	7	0
Prepub	13	202	0	Pub	14	8	0
Prepub	13	203	0	Pub	14	9	0
Prepub	13	204	0	Pub	14	10	0
Prepub	13	205	0	Pub	14	11	0
Prepub	13	206	0	Pub	14	12	0
Prepub	13	207	0	Pub	14	13	0
Prepub	13	208	0	Pub	14	14	0
Prepub	13	209	0	Pub	14	15	0
Prepub	13	210	0	Pub	14	16	0
Prepub	13	211	0	Pub	14	17	0
Prepub	13	212	0	Pub	14	18	0
Prepub	13	213	0	Pub	14	19	0
Prepub	13	214	0	Pub	14	20	0
Prepub	13	215	0	Pub	14	21	0
Prepub	13	216	0	Pub	14	22	0
Prepub	13	217	0	Pub	14	23	0
Prepub	13	218	0	Pub	14	24	0
Prepub	13	219	0	Pub	14	25	0
Prepub	13	220	0	Pub	14	26	0
Prepub	13	221	0	Pub	14	27	0
Prepub	13	222	0	Pub	14	28	0
Prepub	13	223	0	Pub	14	29	0
Prepub	13	224	0	Pub	14	30	0
Prepub	13	225	0	Pub	14	31	0
Prepub	13	226	0	Pub	14	32	0
Prepub	13	227	0	Pub	14	33	0
Prepub	13	228	0	Pub	14	34	0
Prepub	13	229	0	Pub	14	35	0
Prepub	13	230	0	Pub	14	36	0
Prepub	13	231	0	Pub	14	37	0
Prepub	13	232	0	Pub	14	38	0
Prepub	13	233	0	Pub	14	39	0
Prepub	13	234	0	Pub	14	40	0
Prepub	13	235	0	Pub	14	41	0
Prepub	13	236	0	Pub	14	42	0
Prepub	13	237	0	Pub	14	43	0
Prepub	13	238	0	Pub	14	44	0
Prepub	13	239	0	Pub	14	45	0
Prepub	13	240	0	Pub	14	46	0
Prepub	14	0	0	Pub	14	47	0
Prepub	14	1	0	Pub	14	48	0
Prepub	14	2	0	Pub	14	49	0
Prepub	14	3	0	Pub	14	50	0
Prepub	14	4	0	Pub	14	51	0
Prepub	14	5	0	Pub	14	52	0
Prepub	14	6	0	Pub	14	53	0
Prepub	14	7	0	Pub	14	54	0
Prepub	14	8	0	Pub	14	55	0
Prepub	14	9	0	Pub	14	56	0
Prepub	14	10	0	Pub	14	57	0
Prepub	14	11	0	Pub	14	58	0
Prepub	14	12	0	Pub	14	59	0
Prepub	14	13	0	Pub	14	60	0
Prepub	14	14	0	Pub	14	61	0
Prepub	14	15	0	Pub	14	62	0
Prepub	14	16	0	Pub	14	63	0
Prepub	14	17	0	Pub	14	64	0
Prepub	14	18	0	Pub	14	65	0
Prepub	14	19	0	Pub	14	66	0
Prepub	14	20	0	Pub	14	67	0
Prepub	14	21	0	Pub	14	68	0
Prepub	14	22	0	Pub	14	69	0
Prepub	14	23	0	Pub	14	70	0
Prepub	14	24	0	Pub	14	71	0
Prepub	14	25	0	Pub	14	72	0
Prepub	14	26	0	Pub	14	73	0
Prepub	14	27	0	Pub	14	74	0
Prepub	14	28	0	Pub	14	75	0
Prepub	14	29	0	Pub	14	76	0
Prepub	14	30	0	Pub	14	77	0
Prepub	14	31	0	Pub	14	78	0
Prepub	14	32	0	Pub	14	79	0
Prepub	14	33	0	Pub	14	80	0
Prepub	14	34	0	Pub	14	81	0
Prepub	14	35	0	Pub	14	82	0
Prepub	14	36	0	Pub	14	83	0
Prepub	14	37	0	Pub	14	84	0
Prepub	14	38	0	Pub	14	85	0
Prepub	14	39	0	Pub	14	86	0
Prepub	14	40	0	Pub	14	87	0
Prepub	14	41	0	Pub	14	88	0
Prepub	14	42	0	Pub	14	89	0
Prepub	14	43	0	Pub	14	90	0
Prepub	14	44	0	Pub	14	91	0
Prepub	14	45	0	Pub	14	92	0
Prepub	14	46	0	Pub	14	93	0
Prepub	14	47	0	Pub	14	94	0
Prepub	14	48	0	Pub	14	95	0
Prepub	14	49	0	Pub	14	96	0
Prepub	14	50	0	Pub	14	97	0
Prepub	14	51	0	Pub	14	98	0
Prepub	14	52	0	Pub	14	99	0
Prepub	14	53	0	Pub	14	100	0
Prepub	14	54	0	Pub	14	101	0
Prepub	14	55	0	Pub	14	102	0
Prepub	14	56	0	Pub	14	103	0
Prepub	14	57	0	Pub	14	104	0
Prepub	14	58	0	Pub	14	105	0
Prepub	14	59	0	Pub	14	106	0
Prepub	14	60	0	Pub	14	107	0
Prepub	14	61	0	Pub	14	108	0
Prepub	14	62	0	Pub	14	109	0
Prepub	14	63	0	Pub	14	110	0
Prepub	14	64	0	Pub	14	111	0
Prepub	14	65	0	Pub	14	112	0
Prepub	14	66	0	Pub	14	113	0
Prepub	14	67	0	Pub	14	114	0
Prepub	14	68	0	Pub	14	115	0
Prepub	14	69	0	Pub	14	116	0
Prepub	14	70	0	Pub	14	117	0
Prepub	14	71	0	Pub	14	118	0
Prepub	14	72	0	Pub	14	119	0
Prepub	14	73	0	Pub	14	120	0
Prepub	14	74	0	Pub	14	121	0
Prepub	14	75	0	Pub	14	122	0
Prepub	14	76	0	Pub	14	123	0
Prepub	14	77	0	Pub	14	124	0
Prepub	14	78	0	Pub	14	125	0
Prepub	14	79	0	Pub	14	126	0
Prepub	14	80	0	Pub	14	127	0
Prepub	14	81	0	Pub	14	128	0
Prepub	14	82	0	Pub	14	129	0
Prepub	14	83	0	Pub	14	130	0
Prepub	14	84	0	Pub	14	131	0
Prepub	14	85	0	Pub	14	132	0
Prepub	14	86	0	Pub	14	133	0
Prepub	14	87	0	Pub	14	134	0
Prepub	14	88	0	Pub	14	135	0
Prepub	14	89	0	Pub	14	136	0
Prepub	14	90	0	Pub	14	137	0
Prepub	14	91	0	Pub	14	138	0
Prepub	14	92	0	Pub	14	139	0
Prepub	14	93	0	Pub	14	140	0
Prepub	14	94	0	Pub	14	141	0
Prepub	14	95	0	Pub	14	142	0
Prepub	14	96	0	Pub	14	143	0
Prepub	14	97	0	Pub	14	144	0
Prepub	14	98	0	Pub	14	145	0
Prepub	14	99	0	Pub	14	146	0
Prepub	14	100	0	Pub	14	147	0
Prepub	14	101	0	Pub	14	148	0
Prepub	14	102	0	Pub	14	149	0
Prepub	14	103	0	Pub	14	150	0
Prepub	14	104	0	Pub	14	151	0
Prepub	14	105	0	Pub	14	152	0
Prepub	14	106	0	Pub	14	153	0
Prepub	14	107	0	Pub	14	154	0
Prepub	14	108	0	Pub	14	155	0
Prepub	14	109	0	Pub	14	156	0
Prepub	14	110	0	Pub	14	157	0
Prepub	14	111	0	Pub	14	158	0
Prepub	14	112	0	Pub	14	159	0
Prepub	14	113	0	Pub	14	160	0
Prepub	14	114	0	Pub	14	161	0
Prepub	14	115	0	Pub	14	162	0
Prepub	14	116	0	Pub	14	163	0
Prepub	14	117	0	Pub	14	164	0
Prepub	14	118	0	Pub	14	165	0
Prepub	14	119	0	Pub	14	166	0
Prepub	14	120	0	Pub	14	167	0
Prepub	14	121	0	Pub	14	168	0
Prepub	14	122	0	Pub	14	169	0
Prepub	14	123	0	Pub	14	170	0
Prepub	14	124	0	Pub	14	171	0
Prepub	14	125	0	Pub	14	172	0
Prepub	14	126	0	Pub	14	173	0
Prepub	14	127	0	Pub	14	174	0
Prepub	14	128	0	Pub	14	175	0
Prepub	14	129	0	Pub	14	176	0
Prepub	14	130	0	Pub	14	177	0
Prepub	14	131	0	Pub	14	178	0
Prepub	14	132	0	Pub	14	179	0
Prepub	14	133	0	Pub	14	180	0
Prepub	14	134	0	Pub	14	181	0
Prepub	14	135	0	Pub	14	182	0
Prepub	14	136	0	Pub	14	183	0
Prepub	14	137	0	Pub	14	184	0
Prepub	14	138	0	Pub	14	185	0
Prepub	14	139	0	Pub	14	186	0
Prepub	14	140	0	Pub	14	187	0
Prepub	14	141	0	Pub	14	188	0
Prepub	14	142	0	Pub	14	189	0
Prepub	14	143	0	Pub	14	190	0
Prepub	14	144	0	Pub	14	191	0
Prepub	14	145	0	Pub	14	192	0
Prepub	14	146	0	Pub	14	193	0
Prepub	14	147	0	Pub	14	194	0
Prepub	14	148	0	Pub	14	195	0
Prepub	14	149	0	Pub	14	196	0
Prepub	14	150	0	Pub	14	197	0
Prepub	14	151	0	Pub	14	198	0
Prepub	14	152	0	Pub	14	199	0
Prepub	14	153	0	Pub	14	200	0
Prepub	14	154	0	Pub	15	0	0
Prepub	14	155	0	Pub	15	1	0
Prepub	14	156	0	Pub	15	2	0
Prepub	14	157	0	Pub	15	3	0
Prepub	14	158	0	Pub	15	4	0
Prepub	14	159	0	Pub	15	5	0
Prepub	14	160	0	Pub	15	6	0
Prepub	14	161	0	Pub	15	7	0
Prepub	14	162	0	Pub	15	8	0
Prepub	14	163	0	Pub	15	9	0
Prepub	14	164	0	Pub	15	10	0
Prepub	14	165	0	Pub	15	11	0
Prepub	14	166	0	Pub	15	12	0
Prepub	14	167	0	Pub	15	13	0
Prepub	14	168	0	Pub	15	14	0
Prepub	14	169	0	Pub	15	15	0
Prepub	14	170	0	Pub	15	16	0
Prepub	14	171	0	Pub	15	17	0
Prepub	14	172	0	Pub	15	18	0
Prepub	14	173	0	Pub	15	19	0
Prepub	14	174	0	Pub	15	20	0
Prepub	14	175	0	Pub	15	21	0
Prepub	14	176	0	Pub	15	22	0
Prepub	14	177	0	Pub	15	23	0
Prepub	14	178	0	Pub	15	24	0
Prepub	14	179	0	Pub	15	25	0
Prepub	14	180	0	Pub	15	26	0
Prepub	14	181	0	Pub	15	27	0
Prepub	14	182	0	Pub	15	28	0
Prepub	14	183	0	Pub	15	29	0
Prepub	14	184	0	Pub	15	30	0
Prepub	14	185	0	Pub	15	31	0
Prepub	14	186	0	Pub	15	32	0
Prepub	14	187	0	Pub	15	33	0
Prepub	14	188	0	Pub	15	34	0
Prepub	14	189	0	Pub	15	35	0
Prepub	14	190	0	Pub	15	36	0
Prepub	14	191	0	Pub	15	37	0
Prepub	14	192	0	Pub	15	38	0
Prepub	14	193	0	Pub	15	39	0
Prepub	14	194	0	Pub	15	40	0
Prepub	14	195	0	Pub	15	41	0
Prepub	14	196	0	Pub	15	42	0
Prepub	14	197	0	Pub	15	43	0
Prepub	14	198	0	Pub	15	44	0
Prepub	14	199	0	Pub	15	45	0
Prepub	14	200	0	Pub	15	46	0
Prepub	14	201	0	Pub	15	47	0
Prepub	14	202	0	Pub	15	48	0
Prepub	14	203	0	Pub	15	49	0
Prepub	14	204	0	Pub	15	50	0
Prepub	14	205	0	Pub	15	51	0
Prepub	14	206	0	Pub	15	52	0
Prepub	14	207	0	Pub	15	53	0
Prepub	14	208	0	Pub	15	54	0
Prepub	14	209	0	Pub	15	55	0
Prepub	14	210	0	Pub	15	56	0
Prepub	14	211	0	Pub	15	57	0
Prepub	14	212	0	Pub	15	58	0
Prepub	14	213	0	Pub	15	59	0
Prepub	14	214	0	Pub	15	60	0
Prepub	15	0	0	Pub	15	61	0
Prepub	15	1	0	Pub	15	62	0
Prepub	15	2	0	Pub	15	63	0
Prepub	15	3	0	Pub	15	64	0
Prepub	15	4	0	Pub	15	65	0
Prepub	15	5	0	Pub	15	66	0
Prepub	15	6	0	Pub	15	67	0
Prepub	15	7	0	Pub	15	68	0
Prepub	15	8	0	Pub	15	69	0
Prepub	15	9	0	Pub	15	70	0
Prepub	15	10	0	Pub	15	71	0
Prepub	15	11	0	Pub	15	72	0
Prepub	15	12	0	Pub	15	73	0
Prepub	15	13	0	Pub	15	74	0
Prepub	15	14	0	Pub	15	75	0
Prepub	15	15	0	Pub	15	76	0
Prepub	15	16	0	Pub	15	77	0
Prepub	15	17	0	Pub	15	78	0
Prepub	15	18	0	Pub	15	79	0
Prepub	15	19	0	Pub	15	80	0
Prepub	15	20	0	Pub	15	81	0
Prepub	15	21	0	Pub	15	82	0
Prepub	15	22	0	Pub	15	83	0
Prepub	15	23	0	Pub	15	84	0
Prepub	15	24	0	Pub	15	85	0
Prepub	15	25	0	Pub	15	86	0
Prepub	15	26	0	Pub	15	87	0
Prepub	15	27	0	Pub	15	88	0
Prepub	15	28	0	Pub	15	89	0
Prepub	15	29	0	Pub	15	90	0
Prepub	15	30	0	Pub	15	91	0
Prepub	15	31	0	Pub	15	92	0
Prepub	15	32	0	Pub	15	93	0
Prepub	15	33	0	Pub	15	94	0
Prepub	15	34	0	Pub	15	95	0
Prepub	15	35	0	Pub	15	96	0
Prepub	15	36	0	Pub	15	97	0
Prepub	15	37	0	Pub	15	98	0
Prepub	15	38	0	Pub	15	99	0
Prepub	15	39	0	Pub	15	100	0
Prepub	15	40	0	Pub	15	101	0
Prepub	15	41	0	Pub	15	102	0
Prepub	15	42	0	Pub	15	103	0
Prepub	15	43	0	Pub	15	104	0
Prepub	15	44	0	Pub	15	105	0
Prepub	15	45	0	Pub	15	106	0
Prepub	15	46	0	Pub	15	107	0
Prepub	15	47	0	Pub	15	108	0
Prepub	15	48	0	Pub	15	109	0
Prepub	15	49	0	Pub	15	110	0
Prepub	15	50	0	Pub	15	111	0
Prepub	15	51	0	Pub	15	112	0
Prepub	15	52	0	Pub	15	113	0
Prepub	15	53	0	Pub	15	114	0
Prepub	15	54	0	Pub	15	115	0
Prepub	15	55	0	Pub	15	116	0
Prepub	15	56	0	Pub	15	117	0
Prepub	15	57	0	Pub	15	118	0
Prepub	15	58	0	Pub	15	119	0
Prepub	15	59	0	Pub	15	120	0
Prepub	15	60	0	Pub	15	121	0
Prepub	15	61	0	Pub	15	122	0
Prepub	15	62	0	Pub	15	123	0
Prepub	15	63	0	Pub	15	124	0
Prepub	15	64	0	Pub	15	125	0
Prepub	15	65	0	Pub	15	126	0
Prepub	15	66	0	Pub	15	127	0
Prepub	15	67	0	Pub	15	128	0
Prepub	15	68	0	Pub	15	129	0
Prepub	15	69	0	Pub	15	130	0
Prepub	15	70	0	Pub	15	131	0
Prepub	15	71	0	Pub	15	132	0
Prepub	15	72	0	Pub	15	133	0
Prepub	15	73	0	Pub	15	134	0
Prepub	15	74	0	Pub	15	135	0
Prepub	15	75	0	Pub	15	136	0
Prepub	15	76	0	Pub	15	137	0
Prepub	15	77	0	Pub	15	138	0
Prepub	15	78	0	Pub	15	139	0
Prepub	15	79	0	Pub	15	140	0
Prepub	15	80	0	Pub	15	141	0
Prepub	15	81	0	Pub	15	142	0
Prepub	15	82	0	Pub	15	143	0
Prepub	15	83	0	Pub	15	144	0
Prepub	15	84	0	Pub	15	145	0
Prepub	15	85	0	Pub	15	146	0
Prepub	15	86	0	Pub	15	147	0
Prepub	15	87	0	Pub	15	148	0
Prepub	15	88	0	Pub	15	149	0
Prepub	15	89	0	Pub	15	150	0
Prepub	15	90	0	Pub	15	151	0
Prepub	15	91	0	Pub	15	152	0
Prepub	15	92	0	Pub	15	153	0
Prepub	15	93	0	Pub	15	154	0
Prepub	15	94	0	Pub	15	155	0
Prepub	15	95	0	Pub	15	156	0
Prepub	15	96	0	Pub	15	157	0
Prepub	15	97	0	Pub	15	158	0
Prepub	15	98	0	Pub	15	159	0
Prepub	15	99	0	Pub	15	160	0
Prepub	15	100	0	Pub	15	161	0
Prepub	15	101	0	Pub	15	162	0
Prepub	15	102	0	Pub	15	163	0
Prepub	15	103	0	Pub	16	0	0
Prepub	15	104	0	Pub	16	1	0
Prepub	15	105	0	Pub	16	2	0
Prepub	15	106	0	Pub	16	3	0
Prepub	15	107	0	Pub	16	4	0
Prepub	15	108	0	Pub	16	5	0
Prepub	15	109	0	Pub	16	6	0
Prepub	15	110	0	Pub	16	7	0
Prepub	15	111	0	Pub	16	8	0
Prepub	15	112	0	Pub	16	9	0
Prepub	15	113	0	Pub	16	10	0
Prepub	15	114	0	Pub	16	11	0
Prepub	15	115	0	Pub	16	12	0
Prepub	15	116	0	Pub	16	13	0
Prepub	15	117	0	Pub	16	14	0
Prepub	15	118	0	Pub	16	15	0
Prepub	15	119	0	Pub	16	16	0
Prepub	15	120	0	Pub	16	17	0
Prepub	15	121	0	Pub	16	18	0
Prepub	15	122	0	Pub	16	19	0
Prepub	15	123	0	Pub	16	20	0
Prepub	15	124	0	Pub	16	21	0
Prepub	15	125	0	Pub	16	22	0
Prepub	15	126	0	Pub	16	23	0
Prepub	15	127	0	Pub	16	24	0
Prepub	15	128	0	Pub	16	25	0
Prepub	15	129	0	Pub	16	26	0
Prepub	15	130	0	Pub	16	27	0
Prepub	15	131	0	Pub	16	28	0
Prepub	15	132	0	Pub	16	29	0
Prepub	15	133	0	Pub	16	30	0
Prepub	15	134	0	Pub	16	31	0
Prepub	15	135	0	Pub	16	32	0
Prepub	15	136	0	Pub	16	33	0
Prepub	15	137	0	Pub	16	34	0
Prepub	15	138	0	Pub	16	35	0
Prepub	15	139	0	Pub	16	36	0
Prepub	15	140	0	Pub	16	37	0
Prepub	15	141	0	Pub	16	38	0
Prepub	15	142	0	Pub	16	39	0
Prepub	15	143	0	Pub	16	40	0
Prepub	15	144	0	Pub	16	41	0
Prepub	15	145	0	Pub	16	42	0
Prepub	15	146	0	Pub	16	43	0
Prepub	15	147	0	Pub	16	44	0
Prepub	15	148	0	Pub	16	45	0
Prepub	15	149	0	Pub	16	46	0
Prepub	15	150	0	Pub	16	47	0
Prepub	15	151	0	Pub	16	48	0
Prepub	15	152	0	Pub	16	49	0
Prepub	15	153	0	Pub	16	50	0
Prepub	15	154	0	Pub	16	51	0
Prepub	15	155	0	Pub	16	52	0
Prepub	15	156	0	Pub	16	53	0
Prepub	15	157	0	Pub	16	54	0
Prepub	15	158	0	Pub	16	55	0
Prepub	15	159	0	Pub	16	56	0
Prepub	15	160	0	Pub	16	57	0
Prepub	15	161	0	Pub	16	58	0
Prepub	15	162	0	Pub	16	59	0
Prepub	15	163	0	Pub	16	60	0
Prepub	15	164	0	Pub	16	61	0
Prepub	15	165	0	Pub	16	62	0
Prepub	15	166	0	Pub	16	63	0
Prepub	15	167	0	Pub	16	64	0
Prepub	15	168	0	Pub	16	65	0
Prepub	15	169	0	Pub	16	66	0
Prepub	15	170	0	Pub	16	67	0
Prepub	16	0	0	Pub	16	68	0
Prepub	16	1	0	Pub	16	69	0
Prepub	16	2	0	Pub	16	70	0
Prepub	16	3	0	Pub	16	71	0
Prepub	16	4	0	Pub	16	72	0
Prepub	16	5	0	Pub	16	73	0
Prepub	16	6	0	Pub	16	74	0
Prepub	16	7	0	Pub	16	75	0
Prepub	16	8	0	Pub	16	76	0
Prepub	16	9	0	Pub	16	77	0
Prepub	16	10	0	Pub	16	78	0
Prepub	16	11	0	Pub	16	79	0
Prepub	16	12	0	Pub	16	80	0
Prepub	16	13	0	Pub	16	81	0
Prepub	16	14	0	Pub	16	82	0
Prepub	16	15	0	Pub	16	83	0
Prepub	16	16	0	Pub	16	84	0
Prepub	16	17	0	Pub	16	85	0
Prepub	16	18	0	Pub	16	86	0
Prepub	16	19	0	Pub	16	87	0
Prepub	16	20	0	Pub	16	88	0
Prepub	16	21	0	Pub	16	89	0
Prepub	16	22	0	Pub	16	90	0
Prepub	16	23	0	Pub	16	91	0
Prepub	16	24	0	Pub	16	92	0
Prepub	16	25	0	Pub	16	93	0
Prepub	16	26	0	Pub	16	94	0
Prepub	16	27	0	Pub	16	95	0
Prepub	16	28	0	Pub	16	96	0
Prepub	16	29	0	Pub	16	97	0
Prepub	16	30	0	Pub	16	98	0
Prepub	16	31	0	Pub	16	99	0
Prepub	16	32	0	Pub	16	100	0
Prepub	16	33	0	Pub	16	101	0
Prepub	16	34	0	Pub	16	102	0
Prepub	16	35	0	Pub	16	103	0
Prepub	16	36	0	Pub	16	104	0
Prepub	16	37	0	Pub	16	105	0
Prepub	16	38	0	Pub	16	106	0
Prepub	16	39	0	Pub	16	107	0
Prepub	16	40	0	Pub	16	108	0
Prepub	16	41	0	Pub	16	109	0
Prepub	16	42	0	Pub	16	110	0
Prepub	16	43	0	Pub	16	111	0
Prepub	16	44	0	Pub	16	112	0
Prepub	16	45	0	Pub	16	113	0
Prepub	16	46	0	Pub	16	114	0
Prepub	16	47	0	Pub	16	115	0
Prepub	16	48	0	Pub	16	116	0
Prepub	16	49	0	Pub	16	117	0
Prepub	16	50	0	Pub	16	118	0
Prepub	16	51	0	Pub	16	119	0
Prepub	16	52	0	Pub	16	120	0
Prepub	16	53	0	Pub	16	121	0
Prepub	16	54	0	Pub	16	122	0
Prepub	16	55	0	Pub	16	123	0
Prepub	16	56	0	Pub	16	124	0
Prepub	16	57	0	Pub	16	125	0
Prepub	16	58	0	Pub	16	126	0
Prepub	16	59	0	Pub	16	127	0
Prepub	16	60	0	Pub	16	128	0
Prepub	16	61	0	Pub	16	129	0
Prepub	16	62	0	Pub	16	130	0
Prepub	16	63	0	Pub	16	131	0
Prepub	16	64	0	Pub	16	132	0
Prepub	16	65	0	Pub	16	133	0
Prepub	16	66	0	Pub	16	134	0
Prepub	16	67	0	Pub	16	135	0
Prepub	16	68	0	Pub	16	136	0
Prepub	16	69	0	Pub	16	137	0
Prepub	16	70	0	Pub	16	138	0
Prepub	16	71	0	Pub	16	139	0
Prepub	16	72	0	Pub	16	140	0
Prepub	16	73	0	Pub	16	141	0
Prepub	16	74	0	Pub	16	142	0
Prepub	16	75	0	Pub	16	143	0
Prepub	16	76	0	Pub	16	144	0
Prepub	16	77	0	Pub	16	145	0
Prepub	16	78	0	Pub	16	146	0
Prepub	16	79	0	Pub	16	147	0
Prepub	16	80	0	Pub	16	148	0
Prepub	16	81	0	Pub	16	149	0
Prepub	16	82	0	Pub	16	150	0
Prepub	16	83	0	Pub	16	151	0
Prepub	16	84	0	Pub	16	152	0
Prepub	16	85	0	Pub	16	153	0
Prepub	16	86	0	Pub	16	154	0
Prepub	16	87	0	Pub	16	155	0
Prepub	16	88	0	Pub	16	156	0
Prepub	16	89	0	Pub	16	157	0
Prepub	16	90	0	Pub	16	158	0
Prepub	16	91	0	Pub	16	159	0
Prepub	16	92	0	Pub	16	160	0
Prepub	16	93	0	Pub	16	161	0
Prepub	16	94	0	Pub	16	162	0
Prepub	16	95	0	Pub	16	163	0
Prepub	16	96	0	Pub	16	164	0
Prepub	16	97	0	Pub	16	165	0
Prepub	16	98	0	Pub	16	166	0
Prepub	16	99	0	Pub	16	167	0
Prepub	16	100	0	Pub	16	168	0
Prepub	16	101	0	Pub	16	169	0
Prepub	16	102	0	Pub	16	170	0
Prepub	16	103	0	Pub	16	171	0
Prepub	16	104	0	Pub	16	172	0
Prepub	16	105	0	Pub	16	173	0
Prepub	16	106	0	Pub	16	174	0
Prepub	16	107	0	Pub	16	175	0
Prepub	16	108	0	Pub	16	176	0
Prepub	16	109	0	Pub	16	177	0
Prepub	16	110	0	Pub	16	178	0
Prepub	16	111	0	Pub	16	179	0
Prepub	16	112	0	Pub	16	180	0
Prepub	16	113	0	Pub	16	181	0
Prepub	16	114	0	Pub	16	182	0
Prepub	16	115	0	Pub	16	183	0
Prepub	16	116	0	Pub	16	184	0
Prepub	16	117	0	Pub	16	185	0
Prepub	16	118	0	Pub	16	186	0
Prepub	16	119	0	Pub	16	187	0
Prepub	16	120	0	Pub	16	188	0
Prepub	16	121	0	Pub	16	189	0
Prepub	16	122	0	Pub	16	190	0
Prepub	16	123	0	Pub	16	191	0
Prepub	16	124	0	Pub	16	192	0
Prepub	16	125	0	Pub	17	0	0
Prepub	16	126	0	Pub	17	1	0
Prepub	16	127	0	Pub	17	2	0
Prepub	16	128	0	Pub	17	3	0
Prepub	16	129	0	Pub	17	4	0
Prepub	16	130	0	Pub	17	5	0
Prepub	16	131	0	Pub	17	6	0
Prepub	16	132	0	Pub	17	7	0
Prepub	16	133	0	Pub	17	8	0
Prepub	16	134	0	Pub	17	9	0
Prepub	16	135	0	Pub	17	10	0
Prepub	16	136	0	Pub	17	11	0
Prepub	16	137	0	Pub	17	12	0
Prepub	16	138	0	Pub	17	13	0
Prepub	16	139	0	Pub	17	14	0
Prepub	16	140	0	Pub	17	15	0
Prepub	16	141	0	Pub	17	16	0
Prepub	16	142	0	Pub	17	17	0
Prepub	16	143	0	Pub	17	18	0
Prepub	16	144	0	Pub	17	19	0
Prepub	16	145	0	Pub	17	20	0
Prepub	16	146	0	Pub	17	21	0
Prepub	16	147	0	Pub	17	22	0
Prepub	16	148	0	Pub	17	23	0
Prepub	16	149	0	Pub	17	24	0
Prepub	16	150	0	Pub	17	25	0
Prepub	16	151	0	Pub	17	26	0
Prepub	16	152	0	Pub	17	27	0
Prepub	16	153	0	Pub	17	28	0
Prepub	16	154	0	Pub	17	29	0
Prepub	16	155	0	Pub	17	30	0
Prepub	16	156	0	Pub	17	31	0
Prepub	16	157	0	Pub	17	32	0
Prepub	16	158	0	Pub	17	33	0
Prepub	16	159	0	Pub	17	34	0
Prepub	16	160	0	Pub	17	35	0
Prepub	16	161	0	Pub	17	36	0
Prepub	16	162	0	Pub	17	37	0
Prepub	16	163	0	Pub	17	38	0
Prepub	16	164	0	Pub	17	39	0
Prepub	16	165	0	Pub	17	40	0
Prepub	16	166	0	Pub	17	41	0
Prepub	16	167	0	Pub	17	42	0
Prepub	16	168	0	Pub	17	43	0
Prepub	16	169	0	Pub	17	44	0
Prepub	16	170	0	Pub	17	45	0
Prepub	16	171	0	Pub	17	46	0
Prepub	16	172	0	Pub	17	47	0
Prepub	16	173	0	Pub	17	48	0
Prepub	16	174	0	Pub	17	49	0
Prepub	16	175	0	Pub	17	50	0
Prepub	16	176	0	Pub	17	51	0
Prepub	16	177	0	Pub	17	52	0
Prepub	16	178	0	Pub	17	53	0
Prepub	16	179	0	Pub	17	54	0
Prepub	16	180	0	Pub	17	55	0
Prepub	16	181	0	Pub	17	56	0
Prepub	16	182	0	Pub	17	57	0
Prepub	16	183	0	Pub	17	58	0
Prepub	16	184	0	Pub	17	59	0
Prepub	16	185	0	Pub	17	60	0
Prepub	16	186	0	Pub	17	61	0
Prepub	16	187	0	Pub	17	62	0
Prepub	16	188	0	Pub	17	63	0
Prepub	16	189	0	Pub	17	64	0
Prepub	16	190	0	Pub	17	65	0
Prepub	16	191	0	Pub	17	66	0
Prepub	16	192	0	Pub	17	67	0
Prepub	16	193	0	Pub	17	68	0
Prepub	16	194	0	Pub	17	69	0
Prepub	16	195	0	Pub	17	70	0
Prepub	16	196	0	Pub	17	71	0
Prepub	16	197	0	Pub	17	72	0
Prepub	16	198	0	Pub	17	73	0
Prepub	16	199	0	Pub	17	74	0
Prepub	17	0	0	Pub	17	75	0
Prepub	17	1	0	Pub	17	76	0
Prepub	17	2	0	Pub	17	77	0
Prepub	17	3	0	Pub	17	78	0
Prepub	17	4	0	Pub	17	79	0
Prepub	17	5	0	Pub	17	80	0
Prepub	17	6	0	Pub	17	81	0
Prepub	17	7	0	Pub	17	82	0
Prepub	17	8	0	Pub	17	83	0
Prepub	17	9	0	Pub	17	84	0
Prepub	17	10	0	Pub	17	85	0
Prepub	17	11	0	Pub	17	86	0
Prepub	17	12	0	Pub	17	87	0
Prepub	17	13	0	Pub	17	88	0
Prepub	17	14	0	Pub	17	89	0
Prepub	17	15	0	Pub	17	90	0
Prepub	17	16	0	Pub	17	91	0
Prepub	17	17	0	Pub	17	92	0
Prepub	17	18	0	Pub	17	93	0
Prepub	17	19	0	Pub	17	94	0
Prepub	17	20	0	Pub	17	95	0
Prepub	17	21	0	Pub	17	96	0
Prepub	17	22	0	Pub	17	97	0
Prepub	17	23	0	Pub	17	98	0
Prepub	17	24	0	Pub	17	99	0
Prepub	17	25	0	Pub	17	100	0
Prepub	17	26	0	Pub	17	101	0
Prepub	17	27	0	Pub	17	102	0
Prepub	17	28	0	Pub	17	103	0
Prepub	17	29	0	Pub	17	104	0
Prepub	17	30	0	Pub	17	105	0
Prepub	17	31	0	Pub	17	106	0
Prepub	17	32	0	Pub	17	107	0
Prepub	17	33	0	Pub	17	108	0
Prepub	17	34	0	Pub	17	109	0
Prepub	17	35	0	Pub	17	110	0
Prepub	17	36	0	Pub	17	111	0
Prepub	17	37	0	Pub	17	112	0
Prepub	17	38	0	Pub	17	113	0
Prepub	17	39	0	Pub	17	114	0
Prepub	17	40	0	Pub	17	115	0
Prepub	17	41	0	Pub	17	116	0
Prepub	17	42	0	Pub	17	117	0
Prepub	17	43	0	Pub	17	118	0
Prepub	17	44	0	Pub	17	119	0
Prepub	17	45	0	Pub	17	120	0
Prepub	17	46	0	Pub	17	121	0
Prepub	17	47	0	Pub	17	122	0
Prepub	17	48	0	Pub	17	123	0
Prepub	17	49	0	Pub	17	124	0
Prepub	17	50	0	Pub	17	125	0
Prepub	17	51	0	Pub	17	126	0
Prepub	17	52	0	Pub	17	127	0
Prepub	17	53	0	Pub	17	128	0
Prepub	17	54	0	Pub	17	129	0
Prepub	17	55	0	Pub	17	130	0
Prepub	17	56	0	Pub	17	131	0
Prepub	17	57	0	Pub	17	132	0
Prepub	17	58	0	Pub	17	133	0
Prepub	17	59	0	Pub	17	134	0
Prepub	17	60	0	Pub	17	135	0
Prepub	17	61	0	Pub	17	136	0
Prepub	17	62	0	Pub	17	137	0
Prepub	17	63	0	Pub	17	138	0
Prepub	17	64	0	Pub	17	139	0
Prepub	17	65	0	Pub	17	140	0
Prepub	17	66	0	Pub	17	141	0
Prepub	17	67	0	Pub	17	142	0
Prepub	17	68	0	Pub	17	143	0
Prepub	17	69	0	Pub	17	144	0
Prepub	17	70	0	Pub	17	145	0
Prepub	17	71	0	Pub	17	146	0
Prepub	17	72	0	Pub	17	147	0
Prepub	17	73	0	Pub	17	148	0
Prepub	17	74	0	Pub	17	149	0
Prepub	17	75	0	Pub	17	150	0
Prepub	17	76	0	Pub	17	151	0
Prepub	17	77	0	Pub	17	152	0
Prepub	17	78	0	Pub	17	153	0
Prepub	17	79	0	Pub	17	154	0
Prepub	17	80	0	Pub	17	155	0
Prepub	17	81	0	Pub	17	156	0
Prepub	17	82	0	Pub	17	157	0
Prepub	17	83	0	Pub	17	158	0
Prepub	17	84	0	Pub	17	159	0
Prepub	17	85	0	Pub	17	160	0
Prepub	17	86	0	Pub	17	161	0
Prepub	17	87	0	Pub	17	162	0
Prepub	17	88	0	Pub	17	163	0
Prepub	17	89	0	Pub	17	164	0
Prepub	17	90	0	Pub	17	165	0
Prepub	17	91	0	Pub	17	166	0
Prepub	17	92	0	Pub	17	167	0
Prepub	17	93	0	Pub	17	168	0
Prepub	17	94	0	Pub	17	169	0
Prepub	17	95	0	Pub	17	170	0
Prepub	17	96	0	Pub	17	171	0
Prepub	17	97	0	Pub	17	172	0
Prepub	17	98	0	Pub	17	173	0
Prepub	17	99	0	Pub	17	174	0
Prepub	17	100	0	Pub	17	175	0
Prepub	17	101	0	Pub	17	176	0
Prepub	17	102	0	Pub	17	177	0
Prepub	17	103	0	Pub	17	178	0
Prepub	17	104	0	Pub	17	179	0
Prepub	17	105	0	Pub	17	180	0
Prepub	17	106	0	Pub	17	181	0
Prepub	17	107	0	Pub	17	182	0
Prepub	17	108	0	Pub	17	183	0
Prepub	17	109	0	Pub	17	184	0
Prepub	17	110	0	Pub	17	185	0
Prepub	17	111	0	Pub	17	186	0
Prepub	17	112	0	Pub	17	187	0
Prepub	17	113	0	Pub	17	188	0
Prepub	17	114	0	Pub	17	189	0
Prepub	17	115	0	Pub	17	190	0
Prepub	17	116	0	Pub	17	191	0
Prepub	17	117	0	Pub	17	192	0
Prepub	17	118	0	Pub	17	193	0
Prepub	17	119	0	Pub	17	194	0
Prepub	17	120	0	Pub	17	195	0
Prepub	17	121	0	Pub	17	196	0
Prepub	17	122	0	Pub	17	197	0
Prepub	17	123	0	Pub	17	198	0
Prepub	17	124	0	Pub	17	199	0
Prepub	17	125	0	Pub	17	200	0
Prepub	17	126	0	Pub	17	201	0
Prepub	17	127	0	Pub	17	202	0
Prepub	17	128	0	Pub	17	203	0
Prepub	17	129	0	Pub	17	204	0
Prepub	17	130	0	Pub	17	205	0
Prepub	17	131	0	Pub	17	206	0
Prepub	17	132	0	Pub	17	207	0
Prepub	17	133	0	Pub	17	208	0
Prepub	17	134	0	Pub	17	209	0
Prepub	17	135	0	Pub	17	210	0
Prepub	17	136	0	Pub	17	211	0
Prepub	17	137	0	Pub	17	212	0
Prepub	17	138	0	Pub	17	213	0
Prepub	17	139	0	Pub	17	214	0
Prepub	17	140	0	Pub	17	215	0
Prepub	17	141	0	Pub	17	216	0
Prepub	17	142	0	Pub	17	217	0
Prepub	17	143	0	Pub	17	218	0
Prepub	17	144	0	Pub	17	219	0
Prepub	17	145	0	Pub	17	220	0
Prepub	17	146	0	Pub	17	221	0
Prepub	17	147	0	Pub	17	222	0
Prepub	17	148	0	Pub	17	223	0
Prepub	17	149	0	Pub	17	224	0
Prepub	17	150	0	Pub	17	225	0
Prepub	17	151	0	Pub	17	226	0
Prepub	17	152	0	Pub	17	227	0
Prepub	17	153	0	Pub	17	228	0
Prepub	17	154	0	Pub	17	229	0
Prepub	17	155	0	Pub	17	230	0
Prepub	17	156	0	Pub	17	231	0
Prepub	17	157	0	Pub	17	232	0
Prepub	17	158	0	Pub	17	233	0
Prepub	17	159	0	Pub	17	234	0
Prepub	17	160	0	Pub	17	235	0
Prepub	17	161	0	Pub	17	236	0
Prepub	17	162	0	Pub	17	237	0
Prepub	17	163	0	Pub	17	238	0
Prepub	17	164	0	Pub	17	239	0
Prepub	17	165	0	Pub	17	240	0
Prepub	17	166	0	Pub	17	241	0
Prepub	17	167	0	Pub	17	242	0
Prepub	17	168	0	Pub	18	0	0
Prepub	17	169	0	Pub	18	1	0
Prepub	17	170	0	Pub	18	2	0
Prepub	17	171	0	Pub	18	3	0
Prepub	17	172	0	Pub	18	4	0
Prepub	17	173	0	Pub	18	5	0
Prepub	17	174	0	Pub	18	6	0
Prepub	17	175	0	Pub	18	7	0
Prepub	17	176	0	Pub	18	8	0
Prepub	17	177	0	Pub	18	9	0
Prepub	17	178	0	Pub	18	10	0
Prepub	17	179	0	Pub	18	11	0
Prepub	17	180	0	Pub	18	12	0
Prepub	17	181	0	Pub	18	13	0
Prepub	17	182	0	Pub	18	14	0
Prepub	17	183	0	Pub	18	15	0
Prepub	17	184	0	Pub	18	16	0
Prepub	17	185	0	Pub	18	17	0
Prepub	17	186	0	Pub	18	18	0
Prepub	17	187	0	Pub	18	19	0
Prepub	17	188	0	Pub	18	20	0
Prepub	17	189	0	Pub	18	21	0
Prepub	17	190	0	Pub	18	22	0
Prepub	17	191	0	Pub	18	23	0
Prepub	17	192	0	Pub	18	24	0
Prepub	17	193	0	Pub	18	25	0
Prepub	17	194	0	Pub	18	26	0
Prepub	17	195	0	Pub	18	27	0
Prepub	17	196	0	Pub	18	28	0
Prepub	17	197	0	Pub	18	29	0
Prepub	17	198	0	Pub	18	30	0
Prepub	17	199	0	Pub	18	31	0
Prepub	17	200	0	Pub	18	32	0
Prepub	17	201	0	Pub	18	33	0
Prepub	17	202	0	Pub	18	34	0
Prepub	17	203	0	Pub	18	35	0
Prepub	17	204	0	Pub	18	36	0
Prepub	17	205	0	Pub	18	37	0
Prepub	17	206	0	Pub	18	38	0
Prepub	17	207	0	Pub	18	39	0
Prepub	17	208	0	Pub	18	40	0
Prepub	17	209	0	Pub	18	41	0
Prepub	17	210	0	Pub	18	42	0
Prepub	17	211	0	Pub	18	43	0
[truncated: 5,428 more rows]
