# Supplementary material for: DNA Methylation Patterns in the Hypothalamus of Female Pubertal Goats
Source: PLoS One. 2016 Oct 27;11(10):e0165327. doi: 10.1371/journal.pone.0165327 (PMC5082945; doi:10.1371/journal.pone.0165327)
Supplement: S4 File — (XLS) [file pone.0165327.s006.xls]

## Sheet: Sheet1
DMR id	Chrom	DMR start	DMR end	mC sites	Pub methyLevel	Prepub methyLevel	Pub depth	Prepub depth	pvalue
DMR_1_106665337	1	106665337	106666311	14	0.0693069	0.1875	7.21429	6.85714	0.0175095
DMR_1_108401677	1	108401677	108402220	12	0.112903	0.273973	10.3333	6.08333	0.0058231
DMR_1_135925088	1	135925088	135925969	13	0.269663	0.0784314	6.84615	7.84615	0.000448144
DMR_1_138977794	1	138977794	138977948	17	0.05	0.152941	7.05882	5	0.0149988
DMR_1_141515820	1	141515820	141515903	13	0.126761	0.0153846	5.46154	5	0.0182352
DMR_1_141652278	1	141652278	141652833	11	0.0340909	0.138462	8	5.90909	0.0297357
DMR_1_142359911	1	142359911	142360907	15	0.0666667	0.186047	9	8.6	0.00468758
DMR_1_142371819	1	142371819	142371959	20	0.103774	0.212121	5.3	6.6	0.0336677
DMR_1_42159181	1	42159181	42159495	53	0.00505051	0.110256	14.9434	7.35849	1.67e-17
DMR_2_106193999	2	106193999	106194583	18	0.0531915	0.153846	5.22222	5.05556	0.0294266
DMR_2_113606349	2	113606349	113606476	21	0.0190476	0.140449	15	8.47619	2.09e-07
DMR_2_116113467	2	116113467	116113990	15	0.0245902	0.127451	8.13333	6.8	0.00352758
DMR_2_124690155	2	124690155	124691083	22	0.194118	0.0874317	7.72727	8.31818	0.00518159
DMR_2_127786988	2	127786988	127787052	14	0.0266667	0.138889	5.35714	5.14286	0.0157344
DMR_2_127957747	2	127957747	127957850	17	0.0776699	0.190083	6.05882	7.11765	0.0191616
DMR_2_129395238	2	129395238	129396216	54	0.0586735	0.168254	7.25926	5.83333	4.17e-06
DMR_2_133670246	2	133670246	133670812	67	0.0678643	0.183223	7.47761	6.76119	6.01e-08
DMR_2_133821926	2	133821926	133822041	23	0.25	0.0740741	5.04348	5.86957	0.000180333
DMR_2_134674059	2	134674059	134674667	39	0.201754	0.0995475	5.84615	5.66667	0.00354284
DMR_2_1633021	2	1633021	1633797	34	0.0528634	0.154812	6.67647	7.02941	0.000415457
DMR_2_36514896	2	36514896	36515887	29	0.00425532	0.109244	8.10345	8.2069	2.16e-07
DMR_2_69837693	2	69837693	69838450	14	0.0277778	0.132653	5.14286	7	0.025792
DMR_2_71925168	2	71925168	71925653	29	0.231293	0.092233	5.06897	7.10345	0.000441163
DMR_2_93296007	2	93296007	93296106	16	0.110092	0.241758	6.8125	5.6875	0.0223089
DMR_3_103415235	3	103415235	103415271	10	0.0384615	0.2	5.2	5	0.0139982
DMR_3_109758116	3	109758116	109758193	11	0.220588	0.0545455	6.18182	5	0.0104287
DMR_3_112421300	3	112421300	112421538	59	0.137519	0.035461	11.339	9.55932	1.34e-10
DMR_3_115879391	3	115879391	115879800	42	0.070922	0.171254	6.71429	7.78571	0.000194996
DMR_3_15208506	3	15208506	15208665	10	0.288136	0.115942	5.9	6.9	0.0240194
DMR_3_39308892	3	39308892	39308967	20	0.119718	0.00649351	7.1	7.7	2.78e-05
DMR_3_47388183	3	47388183	47388450	39	0.0137615	0.165975	5.58974	6.17949	2.71e-09
DMR_3_47453977	3	47453977	47454043	10	0.313433	0.142857	6.7	5.6	0.0331451
DMR_3_65715151	3	65715151	65715226	20	0.125	0.00787402	5.2	6.35	0.000336554
DMR_3_66902117	3	66902117	66903103	17	0.209677	0.0862069	10.9412	10.2353	0.00109155
DMR_3_78658277	3	78658277	78658905	29	0.181395	0.0684211	7.41379	6.55172	0.000914197
DMR_3_94445847	3	94445847	94446356	19	0.234177	0.108527	8.31579	6.78947	0.00788068
DMR_3_94837422	3	94837422	94838257	29	0.20915	0.0732984	5.27586	6.58621	0.000363585
DMR_4_109032770	4	109032770	109033769	10	0.207547	0.0545455	5.3	5.5	0.0224021
DMR_4_109790387	4	109790387	109790464	16	0.204082	0.0967742	6.125	7.75	0.0333333
DMR_4_111236158	4	111236158	111237045	11	0.25974	0.115385	7	7.09091	0.0243443
DMR_4_114772853	4	114772853	114773041	23	0.0652174	0.183007	6	6.65217	0.00264438
DMR_4_63623022	4	63623022	63623349	54	0.0413625	0.149682	7.61111	5.81481	5e-07
DMR_4_63623022	4	63623022	63623631	55	0.0408654	0.147335	7.56364	5.8	5.23e-07
DMR_4_66132431	4	66132431	66132479	10	0	0.176471	5.2	5.1	0.00121222
DMR_4_72106194	4	72106194	72106251	13	0.0147059	0.215385	5.23077	5	0.000197643
DMR_5_103115068	5	103115068	103115234	29	0.168498	0.0672646	9.41379	7.68966	0.000561863
DMR_5_108436329	5	108436329	108436515	14	0.231707	0.0898876	5.85714	6.35714	0.0123737
DMR_5_110478555	5	110478555	110478651	27	0.143713	0.318519	6.18519	5	0.000441561
DMR_5_21293747	5	21293747	21294297	14	0.155556	0.0549451	6.42857	6.5	0.0308022
DMR_5_28976380	5	28976380	28976537	28	0.148649	0.038835	7.92857	7.35714	0.000110916
DMR_5_31340352	5	31340352	31340472	18	0.0932203	0.2	6.55556	5	0.0419768
DMR_5_32810269	5	32810269	32810473	45	0.140394	0.0384615	9.02222	6.35556	4.07e-06
DMR_5_5297707	5	5297707	5298535	21	0.130137	0.0262009	6.95238	10.9048	0.00016094
DMR_5_54170694	5	54170694	54171080	19	0.137615	0.016129	5.73684	6.52632	0.000543913
DMR_5_56048774	5	56048774	56048936	40	0.107011	0.00328947	6.775	7.6	2.49e-09
DMR_5_56647435	5	56647435	56647975	20	0.188235	0.0675676	8.5	7.4	0.00151206
DMR_5_67484790	5	67484790	67484849	14	0.136986	0.0285714	5.21429	5	0.0313643
DMR_5_70748272	5	70748272	70748311	10	0.237288	0.0918367	5.9	9.8	0.0187294
DMR_5_71678389	5	71678389	71678618	32	0.203593	0.0748663	5.21875	5.84375	0.000530284
DMR_5_97506182	5	97506182	97507117	22	0.191176	0.0860927	6.18182	6.86364	0.0149108
DMR_6_110672799	6	110672799	110672871	13	0.0490196	0.15942	7.84615	5.30769	0.0292541
DMR_6_110802674	6	110802674	110802717	15	0.194805	0.078125	5.13333	8.53333	0.0162073
DMR_6_113916081	6	113916081	113916144	12	0.214286	0.0843373	5.83333	6.91667	0.0357008
DMR_6_18594070	6	18594070	18594754	25	0.131579	0.0147059	6.08	5.44	0.000195195
DMR_6_43254918	6	43254918	43254963	10	0.211538	0.08	5.2	7.5	0.037741
DMR_6_56103108	6	56103108	56104105	13	0.169231	0.0574713	5	6.69231	0.0333386
DMR_6_98492967	6	98492967	98493577	26	0.0732984	0.194969	7.34615	6.11538	0.00114166
DMR_6_98782293	6	98782293	98783292	13	0.376238	0.181818	7.76923	6.76923	0.00364531
DMR_6_99728480	6	99728480	99729004	30	0.206061	0.0542986	5.5	7.36667	1.02e-05
DMR_7_104536181	7	104536181	104537073	47	0.0890208	0.2	7.17021	7.02128	6.05e-05
DMR_7_11494393	7	11494393	11494625	38	0.273171	0.112	5.39474	6.57895	1.69e-05
DMR_7_12144272	7	12144272	12145230	12	0.078125	0.21875	10.6667	5.33333	0.00959135
DMR_7_12709467	7	12709467	12710465	67	0.0429594	0.162946	6.25373	6.68657	3.66e-09
DMR_7_17214311	7	17214311	17214391	16	0.0661157	0.176101	7.5625	9.9375	0.00670231
DMR_7_2722006	7	2722006	2722112	21	0.047619	0.175439	5	5.42857	0.00288614
DMR_7_34610972	7	34610972	34611724	19	0.0935252	0.230088	7.31579	5.94737	0.00460718
DMR_7_49447980	7	49447980	49448944	48	0.0363636	0.164234	8.02083	5.70833	2.04e-08
DMR_7_5552281	7	5552281	5552586	36	0.0925926	0.207254	6	5.36111	0.0012184
DMR_7_64561455	7	64561455	64561579	28	0.0417827	0.143911	12.8214	9.67857	9.61e-06
DMR_8_106661508	8	106661508	106662492	26	0.15625	0.0530973	7.38462	8.69231	0.000534417
DMR_8_110202386	8	110202386	110203254	19	0.220183	0.106796	5.73684	5.42105	0.0278665
DMR_8_23662467	8	23662467	23662524	12	0.0149254	0.133333	5.58333	5	0.0129198
DMR_8_51244297	8	51244297	51244459	29	0	0.101796	11.5862	11.5172	2.17e-11
DMR_8_61128457	8	61128457	61129167	13	0.166667	0.0487805	6.92308	6.30769	0.0152773
DMR_8_61729045	8	61729045	61729614	16	0.166667	0.0597015	7.125	12.5625	0.00301891
DMR_8_76648351	8	76648351	76648515	12	0.0277778	0.128571	6	5.83333	0.0297978
DMR_8_7949816	8	7949816	7950660	32	0.0955056	0.197368	5.5625	7.125	0.00521987
DMR_8_82588064	8	82588064	82589047	54	0.124161	0.0233645	5.51852	7.92593	1.06e-07
DMR_8_84821933	8	84821933	84821996	20	0.136691	0.0119048	6.95	8.4	1.25e-05
DMR_8_89132652	8	89132652	89132847	11	0.161017	0.0447761	10.7273	6.09091	0.0187904
DMR_8_95405597	8	95405597	95406454	15	0.166667	0.0608696	6.8	7.66667	0.0165585
DMR_9_2211926	9	2211926	2212668	11	0.0363636	0.157143	5	6.36364	0.0376701
DMR_9_29054843	9	29054843	29055779	23	0.198675	0.0895522	6.56522	5.82609	0.0116133
DMR_9_46397300	9	46397300	46398031	45	0.0361842	0.154856	6.75556	8.46667	1.8e-07
DMR_9_82951292	9	82951292	82952278	16	0.206349	0.080402	7.875	12.4375	0.00193622
DMR_9_83670024	9	83670024	83670928	19	0.0855263	0.214953	8	5.63158	0.00358935
DMR_10_16150097	10	16150097	16150714	15	0.0240964	0.133333	5.53333	5	0.0138515
DMR_10_16511404	10	16511404	16511934	12	0.233333	0.0810811	5	6.16667	0.0161385
DMR_10_1895034	10	1895034	1895574	47	0.141618	0.0375427	7.3617	6.23404	4.46e-06
DMR_10_19093356	10	19093356	19093412	13	0.0654206	0.195652	8.23077	7.07692	0.00899441
DMR_10_73053143	10	73053143	73053519	16	0.0581395	0.186813	5.375	5.6875	0.0116022
DMR_10_746361	10	746361	746560	18	0.0471698	0.149533	5.88889	5.94444	0.019698
DMR_10_77776036	10	77776036	77776154	12	0	0.104478	6.16667	5.58333	0.00460193
DMR_10_82443580	10	82443580	82444550	22	0.037594	0.183908	6.04545	7.90909	6.6e-05
DMR_10_91201555	10	91201555	91201602	15	0.127907	0.0106383	5.73333	12.5333	7.79e-05
DMR_10_98545208	10	98545208	98545829	77	0.0542056	0.156134	6.94805	6.98701	4.64e-08
DMR_11_1025345	11	1025345	1026336	20	0.103448	0.208	5.8	6.25	0.0332644
DMR_11_20094957	11	20094957	20095071	15	0.0428571	0.15	9.33333	10.6667	0.00190486
DMR_11_6005768	11	6005768	6006761	19	0.247475	0.115207	10.4211	11.4211	0.000497074
DMR_11_65269444	11	65269444	65269612	29	0.129032	0.0197531	7.48276	13.9655	7.45e-08
DMR_11_69259392	11	69259392	69259592	15	0.217949	0.0595238	5.2	5.6	0.00499655
DMR_11_71853267	11	71853267	71853434	19	0.0105263	0.136054	5	7.73684	0.000317695
DMR_11_7434094	11	7434094	7434157	14	0.125	0	8	5	0.00103789
DMR_11_79724289	11	79724289	79724823	23	0.217391	0.103286	6	9.26087	0.00522882
DMR_11_84547491	11	84547491	84548353	20	0.0955414	0.2	7.85	6.25	0.015807
DMR_11_89846	11	89846	89895	10	0.144928	0.040404	6.9	9.9	0.0221546
DMR_12_15641935	12	15641935	15642136	41	0.0233766	0.128065	9.39024	8.95122	2e-08
DMR_12_1797802	12	1797802	1798228	76	0.127135	0.0236794	6.93421	7.22368	2.91e-11
DMR_12_4996321	12	4996321	4996538	21	0.189394	0.0576923	6.28571	7.42857	0.000776012
DMR_12_51693633	12	51693633	51693803	10	0.0491803	0.18	6.1	5	0.0339825
DMR_12_54910249	12	54910249	54910503	50	0.0897833	0.194268	6.46	6.28	0.000160223
DMR_12_65075559	12	65075559	65075586	10	0.1	0	5	5.2	0.0254378
DMR_12_81441255	12	81441255	81442147	36	0.207048	0.103448	6.30556	6.44444	0.00280946
DMR_12_9556912	12	9556912	9557158	56	0.0791855	0.185751	7.89286	7.01786	4.66e-06
DMR_13_12220339	13	12220339	12220681	26	0.0645161	0.235294	7.15385	5.88462	7.89e-06
DMR_13_29584047	13	29584047	29584195	19	0.0490196	0.169118	5.36842	7.15789	0.00425638
DMR_13_44301008	13	44301008	44301065	16	0.107527	0.216783	5.8125	8.9375	0.0349867
DMR_13_51994389	13	51994389	51994472	11	0.136364	0.0285714	6	6.36364	0.0274347
DMR_13_52649685	13	52649685	52649875	39	0.0825688	0.194444	5.58974	7.38462	0.000357517
DMR_13_55057764	13	55057764	55058759	31	0.176923	0.0738007	8.3871	8.74194	0.000344082
DMR_13_56958027	13	56958027	56958600	40	0.0769231	0.178295	5.525	6.45	0.00106963
DMR_13_59057559	13	59057559	59057612	12	0.0123457	0.164179	6.75	5.58333	0.00123969
DMR_13_65818505	13	65818505	65818553	14	0.0930233	0.216495	6.14286	6.92857	0.0260442
DMR_13_70631676	13	70631676	70632655	18	0.22807	0.1	6.33333	5	0.0238246
DMR_13_74936529	13	74936529	74937225	29	0.0685714	0.17284	6.03448	5.58621	0.00385438
DMR_13_76431003	13	76431003	76431789	12	0.043956	0.151515	7.58333	5.5	0.0244556
DMR_13_76598758	13	76598758	76599198	32	0.0633484	0.164634	6.90625	5.125	0.0022914
DMR_13_77594868	13	77594868	77595004	21	0.185185	0.0756303	5.14286	5.66667	0.016608
DMR_14_13243646	14	13243646	13244572	15	0.153846	0.0485437	6.06667	6.86667	0.0160049
DMR_14_14898413	14	14898413	14898545	18	0.0495868	0.166667	6.72222	5	0.00905634
DMR_14_27317537	14	27317537	27318508	25	0.156463	0.0506329	5.88	9.48	0.000799221
DMR_14_30136869	14	30136869	30136899	10	0.0185185	0.16	5.4	5	0.0133995
DMR_14_30393221	14	30393221	30393255	17	0.0117647	0.130435	5	5.41176	0.00268317
DMR_14_43745725	14	43745725	43746822	27	0.203846	0.095	9.62963	7.40741	0.00175241
DMR_14_57272058	14	57272058	57272333	61	0.0722348	0.175589	7.2623	7.65574	2.04e-06
DMR_14_74338517	14	74338517	74338673	19	0.197917	0.079646	5.05263	5.94737	0.0146145
DMR_15_21523661	15	21523661	21523739	19	0.00657895	0.115789	8	5	0.000151294
DMR_15_23952462	15	23952462	23953457	20	0.172727	0.0695652	5.5	5.75	0.0230864
DMR_15_28297200	15	28297200	28297270	24	0.208633	0.0516129	5.79167	6.45833	6.86e-05
DMR_15_29153412	15	29153412	29153749	11	0.204545	0.0675676	8	6.72727	0.0136151
DMR_15_29897795	15	29897795	29898328	18	0.245033	0.122222	8.38889	5	0.0293927
DMR_15_35078957	15	35078957	35079030	12	0.242857	0.0722892	5.83333	6.91667	0.0055293
DMR_15_36936355	15	36936355	36937261	44	0.181818	0.0759494	5.5	5.38636	0.000605567
DMR_15_41809600	15	41809600	41809674	20	0.221591	0.1	8.8	6.5	0.0054508
DMR_15_50958811	15	50958811	50958965	22	0.144068	0	5.36364	5.04545	9.25e-06
DMR_15_71157585	15	71157585	71158569	14	0.106195	0.224719	8.07143	6.35714	0.0317574
DMR_15_77810114	15	77810114	77810212	17	0.0927835	0.205882	5.70588	6	0.0297964
DMR_16_26992405	16	26992405	26993399	11	0.0897436	0.236559	7.09091	8.45455	0.0135629
DMR_16_2972624	16	2972624	2972833	34	0.0550847	0.169435	6.94118	8.85294	4.3e-05
DMR_16_38731986	16	38731986	38732897	37	0.124324	0.0153846	5	7.02703	2.32e-06
DMR_16_56978537	16	56978537	56979686	79	0.156322	0.0536278	5.50633	8.02532	3.48e-08
DMR_17_45352667	17	45352667	45353502	18	0.255556	0.0841121	5	5.94444	0.00164511
DMR_17_4976462	17	4976462	4977063	43	0.0745614	0.205128	5.30233	5.44186	5.07e-05
DMR_17_52688852	17	52688852	52689628	27	0.204893	0.0930233	12.1111	6.37037	0.00144814
DMR_17_57598411	17	57598411	57599065	10	0.0769231	0.194805	7.8	7.7	0.0365937
DMR_17_59583755	17	59583755	59584745	11	0.0285714	0.171429	6.36364	6.36364	0.00897405
DMR_17_59690816	17	59690816	59690940	22	0.176991	0.0546875	5.13636	5.81818	0.00361986
DMR_17_62493257	17	62493257	62493797	18	0.162162	0.0338983	6.16667	6.55556	0.001247
DMR_17_65660587	17	65660587	65660681	13	0.202899	0.0833333	5.30769	6.46154	0.0365141
DMR_18_10555984	18	10555984	10556857	19	0.234694	0.115789	5.15789	5	0.037517
DMR_18_17727314	18	17727314	17727367	11	0.0933333	0.230769	6.81818	11.8182	0.0143476
DMR_18_18721749	18	18721749	18721872	23	0.156522	0.0300752	5	5.78261	0.000550001
DMR_18_20161656	18	20161656	20161736	25	0.170213	0.0691824	7.52	6.36	0.00511181
DMR_18_2024632	18	2024632	2025269	10	0.144231	0.0338983	10.4	5.9	0.0320162
DMR_18_21949435	18	21949435	21950163	44	0.0272374	0.138462	5.84091	5.90909	3.82e-06
DMR_18_24469593	18	24469593	24469693	26	0.100719	0	5.34615	5.69231	2.74e-05
DMR_18_37500906	18	37500906	37501189	21	0.107438	0.231405	5.7619	5.7619	0.0157
DMR_18_41927210	18	41927210	41927245	12	0.107143	0.232558	7	7.16667	0.0406286
DMR_18_44307189	18	44307189	44308188	37	0.0140056	0.114754	9.64865	6.59459	1.2e-07
DMR_18_47106913	18	47106913	47107302	56	0.206406	0.0855457	10.0357	6.05357	9.19e-07
DMR_18_57365844	18	57365844	57366042	16	0.0125	0.141414	5	6.1875	0.00190266
DMR_19_11758203	19	11758203	11758305	12	0	0.126761	7.83333	5.91667	0.000372252
DMR_19_13409908	19	13409908	13410262	16	0.05	0.163043	5	5.75	0.0264149
DMR_19_16279139	19	16279139	16280134	17	0.12766	0.256881	5.52941	6.41176	0.0224104
DMR_19_17255509	19	17255509	17255647	19	0.104167	0.213115	5.05263	6.42105	0.0424382
DMR_19_17380163	19	17380163	17380275	25	0.105023	0.210526	8.76	6.84	0.00441576
DMR_19_17947368	19	17947368	17947474	18	0.0666667	0.191257	5	10.1667	0.00653742
DMR_19_19849003	19	19849003	19849115	12	0.010989	0.12	7.58333	6.25	0.00562625
DMR_19_19853451	19	19853451	19854442	29	0.0574713	0.18232	6	6.24138	0.000298121
DMR_19_26111656	19	26111656	26111820	16	0.1875	0.0786517	5	5.5625	0.041246
DMR_19_31726017	19	31726017	31726289	55	0.0414201	0.151737	9.21818	9.94545	8.36e-10
DMR_19_35630328	19	35630328	35630468	24	0.126506	0.025	6.91667	8.33333	0.000169569
DMR_19_35874746	19	35874746	35874931	33	0.104762	0.211618	9.54545	7.30303	0.000746882
DMR_19_45518599	19	45518599	45519487	17	0.0974026	0.208333	9.05882	5.64706	0.0233514
DMR_19_55266561	19	55266561	55267160	35	0.0501931	0.154639	7.4	5.54286	0.00027645
DMR_19_55634005	19	55634005	55634066	11	0.205479	0.0833333	6.63636	10.9091	0.0253112
DMR_19_59868634	19	59868634	59868873	17	0.0888889	0.207921	5.29412	5.94118	0.026334
DMR_19_62093508	19	62093508	62093940	19	0.194175	0.088	5.42105	6.57895	0.0314339
DMR_19_7766313	19	7766313	7766571	24	0.10219	0.205882	5.70833	5.66667	0.0192897
DMR_20_17217016	20	17217016	17217414	62	0.0735294	0.176322	8.77419	6.40323	1.75e-06
DMR_20_2449213	20	2449213	2449988	16	0.0795455	0.204082	5.5	6.125	0.021054
DMR_20_25265020	20	25265020	25265051	11	0.145455	0.038835	5	9.36364	0.0249126
DMR_20_25696354	20	25696354	25696794	15	0.00925926	0.123457	7.2	5.4	0.00105023
DMR_20_32760421	20	32760421	32760519	19	0.113333	0	7.89474	5.57895	0.000130849
DMR_20_39167479	20	39167479	39168032	31	0.0625	0.168367	10.8387	6.32258	0.000159299
DMR_20_58701173	20	58701173	58701307	15	0.193182	0.0846154	5.86667	8.66667	0.0233162
DMR_20_69023720	20	69023720	69024549	24	0.139073	0.0242424	6.29167	6.875	0.000225451
DMR_20_69782836	20	69782836	69783100	52	0.0691589	0.171134	10.2885	9.32692	5e-07
DMR_21_11758034	21	11758034	11758979	65	0.14011	0.0386598	5.6	5.96923	9.84e-07
DMR_21_13357	21	13357	14295	27	0.0909091	0.212766	7.33333	6.96296	0.000959675
DMR_21_17363220	21	17363220	17364133	10	0.0196078	0.150943	5.1	5.3	0.0314561
DMR_21_22966865	21	22966865	22966973	22	0.211864	0.0449438	5.36364	8.09091	1.54e-05
DMR_21_57027517	21	57027517	57027675	16	0.225	0.103448	5	5.4375	0.0372145
DMR_21_57754917	21	57754917	57755716	41	0.12844	0.288793	13.2927	11.3171	3.44e-10
DMR_21_59760911	21	59760911	59760949	11	0.115385	0	7.09091	7.09091	0.00305989
DMR_21_60807628	21	60807628	60808476	15	0.106667	0	5	5.13333	0.00287915
DMR_21_66114384	21	66114384	66114471	17	0.231183	0.113208	10.9412	6.23529	0.0130622
DMR_22_20510292	22	20510292	20511328	57	0.167183	0.0645161	5.66667	6.52632	2.03e-05
DMR_22_51647748	22	51647748	51647853	19	0.215278	0.0480769	7.57895	5.47368	0.000187379
DMR_22_6327888	22	6327888	6328879	17	0.0629921	0.179856	7.47059	8.17647	0.00475837
DMR_23_19600699	23	19600699	19601695	38	0.169355	0.0588235	6.52632	11.1842	7.25e-06
DMR_23_24847474	23	24847474	24848464	10	0.0344828	0.168317	5.8	10.1	0.0113832
DMR_23_38742940	23	38742940	38743913	59	0.126783	0.265517	10.6949	9.83051	1.09e-09
DMR_23_42403113	23	42403113	42404095	21	0.0620155	0.203008	6.14286	6.33333	0.000910681
DMR_23_47526594	23	47526594	47526749	14	0.0428571	0.174419	5	6.14286	0.0115558
DMR_23_9250250	23	9250250	9250952	12	0.157143	0.039604	5.83333	8.41667	0.0116165
DMR_24_2199898	24	2199898	2199954	16	0.0857143	0.207207	6.5625	6.9375	0.0130871
DMR_24_3819611	24	3819611	3820603	37	0.213805	0.089172	16.0541	12.7297	1.86e-08
DMR_24_42206941	24	42206941	42207573	20	0.160714	0.0551181	5.6	6.35	0.010263
DMR_24_49707100	24	49707100	49707346	14	0.142857	0.0136986	5	5.21429	0.00401645
DMR_24_61091207	24	61091207	61092203	13	0.155556	0.040404	6.92308	7.61538	0.0113364
DMR_24_7414657	24	7414657	7414702	15	0	0.103448	6.8	5.8	0.000733914
DMR_25_10302413	25	10302413	10303059	19	0.210526	0.0990991	5	5.84211	0.0315889
DMR_25_14365332	25	14365332	14366306	10	0.191489	0.05	9.4	6	0.0150258
DMR_25_227768	25	227768	228384	20	0.0769231	0.178218	5.2	5.05	0.0358622
DMR_25_26505292	25	26505292	26505406	28	0.0497238	0.152709	6.46429	7.25	0.00123406
DMR_25_3050139	25	3050139	3051125	28	0.204545	0.0978261	7.85714	6.57143	0.00366694
DMR_25_34682078	25	34682078	34683244	40	0.0933852	0.224359	6.425	7.8	2.37e-05
DMR_25_36119856	25	36119856	36120360	18	0.0504202	0.206186	6.61111	5.38889	0.000593191
DMR_25_39937725	25	39937725	39938650	20	0.262821	0.118644	7.8	5.9	0.00363007
DMR_25_41222263	25	41222263	41222300	10	0.169811	0	5.3	5	0.00276408
DMR_25_7679571	25	7679571	7679819	44	0.021148	0.134328	7.52273	6.09091	8.19e-08
DMR_26_18771424	26	18771424	18772149	17	0.0990099	0.221154	5.94118	6.11765	0.022084
DMR_26_36312936	26	36312936	36313987	43	0.070922	0.174603	6.55814	5.86047	0.000273205
DMR_26_36540412	26	36540412	36540515	12	0.111111	0.235849	8.25	8.83333	0.0266779
DMR_26_37253531	26	37253531	37254161	21	0.179104	0.0616438	6.38095	6.95238	0.00274944
DMR_26_49668282	26	49668282	49668372	16	0.146067	0.317757	5.5625	6.6875	0.00684147
DMR_27_12543878	27	12543878	12544595	16	0.0731707	0.1875	5.125	5	0.0361731
DMR_27_24692148	27	24692148	24693109	20	0.0758621	0.178862	7.25	6.15	0.0145296
DMR_27_38192155	27	38192155	38192650	67	0.130326	0.0302267	5.95522	5.92537	1.56e-07
DMR_28_11265632	28	11265632	11266631	69	0.0917431	0.197561	6.31884	5.94203	1.3e-05
DMR_28_31382312	28	31382312	31382773	78	0.166016	0.0654362	6.5641	7.64103	1.63e-07
DMR_28_32760131	28	32760131	32760177	16	0.130435	0.025	5.75	5	0.0122653
DMR_28_38070520	28	38070520	38070662	11	0	0.107692	5	5.90909	0.0151144
DMR_28_6378741	28	6378741	6379660	17	0.195238	0.0839161	12.3529	8.41176	0.00388183
DMR_29_41422329	29	41422329	41423396	70	0.0545852	0.155242	6.54286	7.08571	3.38e-07
DMR_29_4392015	29	4392015	4392137	17	0	0.121739	8.35294	6.76471	8.12e-06
DMR_29_8287655	29	8287655	8287753	13	0.0853659	0.210526	6.30769	5.84615	0.0405365
DMR_29_8885909	29	8885909	8886714	89	0.0752315	0.180583	9.70787	11.573	9.39e-12
DMR_X_119691622	X	119691622	119692043	21	0.0654762	0.195122	8	7.80952	0.000502741
DMR_X_12234593	X	12234593	12234665	13	0.219512	0.0520833	6.30769	7.38462	0.00129586
DMR_X_14266608	X	14266608	14266735	33	0.159624	0.0451977	6.45455	5.36364	0.000246066
DMR_X_54372479	X	54372479	54372548	11	0	0.111111	6	5.72727	0.00553551
DMR_X_57628511	X	57628511	57629439	12	0.230769	0.0454545	5.41667	5.5	0.00218491
DMR_X_65187494	X	65187494	65188360	18	0.0666667	0.186813	5.83333	5.05556	0.015129
DMR_X_67244917	X	67244917	67244987	21	0.214286	0.0659898	6	9.38095	0.000113989
DMR_X_92497152	X	92497152	92497856	63	0.0756501	0.188525	6.71429	5.80952	3.21e-06
