# Supplementary material for: DNA Methylation Patterns in the Hypothalamus of Female Pubertal Goats
Source: PLoS One. 2016 Oct 27;11(10):e0165327. doi: 10.1371/journal.pone.0165327 (PMC5082945; doi:10.1371/journal.pone.0165327)
Supplement: S5 File — (XLSX) [file pone.0165327.s007.xlsx]

## Sheet: Sheet1
DMR id	Chrom	DMR start	DMR end	mC sites	Group2 methyLevel	Group1 methyLevel	Group1 depth	Group2 depth	p-value	methyLevel ratio	methyLevel difference	Stat	Gene id	Regions
DMR_18_24469593	18	24469593	24469693	26	0	0.100719	5.34615	5.69231	2.74e-05	-	0.100719	Hyper	102189149	intron
DMR_20_32760421	20	32760421	32760519	19	0	0.113333	7.89474	5.57895	0.00013085	-	0.113333	Hyper	102179239	intron
DMR_24_7414657	24	7414657	7414702	15	0.103448	0	6.8	5.8	0.00073391	0	-0.10345	Hypo	102168222	intron
DMR_10_77776036	10	77776036	77776154	12	0.104478	0	6.16667	5.58333	0.00460193	0	-0.10448	Hypo	102178363	intron
DMR_28_38070520	28	38070520	38070662	11	0.107692	0	5	5.90909	0.0151144	0	-0.10769	Hypo	102187919	intron
DMR_X_54372479	X	54372479	54372548	11	0.111111	0	6	5.72727	0.00553551	0	-0.11111	Hypo	102190311	intron
DMR_19_11758203	19	11758203	11758305	12	0.126761	0	7.83333	5.91667	0.00037225	0	-0.12676	Hypo	102190816	intron
