# Supplementary material for: DNA Methylation Patterns in the Hypothalamus of Female Pubertal Goats
Source: PLoS One. 2016 Oct 27;11(10):e0165327. doi: 10.1371/journal.pone.0165327 (PMC5082945; doi:10.1371/journal.pone.0165327)
Supplement: S6 File — (XLS) [file pone.0165327.s008.xls]

## Sheet: mRNA_Pub_vs_Prepub.isoforms.fil
transcript_id	gene_id		length	Pub_FPKM	Prepub_FPKM	log2(foldchange)	pvalue	qvalue	GeneDescription	GoId	GoDescription	KoId	KeggDescription
XM_005701580.2	102179937		3114	0.0202814	0.844205	-5.37936	0.0403	0.902062	SLA class II histocompatibility antigen%2C DQ haplotype D alpha chain-like	GO:0006955,GO:0002376,GO:0042611,GO:0019882,GO:0042613,GO:0005886,GO:0044459,GO:0005575,GO:0071944,GO:0043234,GO:0016020,GO:0032991,GO:0050896,GO:0044425,GO:0005623,GO:0044464,GO:0008150	immune response,immune system process,MHC protein complex,antigen processing and presentation,MHC class II protein complex,plasma membrane,plasma membrane part,cellular_component,cell periphery,protein complex,membrane,macromolecular complex,response to stimulus,membrane part,cell,cell part,biological_process	chx05150,chx04145,chx05322,chx05164,chx05140,chx04612,chx04514,chx04672,chx05168,chx05320,chx05166,chx05332,chx04940,chx05323,chx05330,chx05416,chx05321,chx05310,chx05145,chx05152	Staphylococcus aureus infection,Phagosome,Systemic lupus erythematosus,Influenza A,Leishmaniasis,Antigen processing and presentation,Cell adhesion molecules (CAMs),Intestinal immune network for IgA production,Herpes simplex infection,Autoimmune thyroid disease,HTLV-I infection,Graft-versus-host disease,Type I diabetes mellitus,Rheumatoid arthritis,Allograft rejection,Viral myocarditis,Inflammator…
XM_005680005.2	102179450		1238	0.194818	1.74485	-3.1629	0.04505	0.959482	Ras homolog enriched in brain like 1%2C transcript variant X2	GO:0005488,GO:0005575,GO:0043167,GO:0016787,GO:0003674,GO:0003924,GO:0016818,GO:0017111,GO:0016462,GO:0044699,GO:0005525,GO:0032561,GO:0019001,GO:0016817,GO:0044763,GO:0005524,GO:0032559,GO:0035639,GO:0001883,GO:0032549,GO:0032550,GO:0030554,GO:0032555,GO:0032553,GO:0007264,GO:0001882,GO:0017076,GO:0043168,GO:0035556,GO:0000166,GO:1901265,GO:0036094,GO:0050896,GO:0007154,GO:0023052,GO:0044700,GO:…	binding,cellular_component,ion binding,hydrolase activity,molecular_function,GTPase activity,hydrolase activity, acting on acid anhydrides, in phosphorus-containing anhydrides,nucleoside-triphosphatase activity,pyrophosphatase activity,single-organism process,GTP binding,guanyl ribonucleotide binding,guanyl nucleotide binding,hydrolase activity, acting on acid anhydrides,single-organism cellular …	--	--
XM_005691034.2	102189979		3019	0.676611	5.54782	-3.03552	0.01575	0.553994	digestive organ expansion factor homolog (zebrafish)%2C transcript variant X2	GO:0005515,GO:0005488,GO:0005575,GO:0003674,GO:0043234,GO:0031369,GO:0005852,GO:0006413,GO:0003743,GO:0032991,GO:0005634,GO:0008135,GO:0019538,GO:0005737,GO:0043231,GO:0043227,GO:0044444,GO:0071704,GO:0044424,GO:0005623,GO:0044464,GO:0003723,GO:1901363,GO:0097159,GO:0005622,GO:0003676,GO:0008152,GO:0043229,GO:0043226,GO:0044238,GO:0008150,GO:0043170,GO:0010467,GO:1901576,GO:0006412,GO:0044249,GO:…	protein binding,binding,cellular_component,molecular_function,protein complex,translation initiation factor binding,eukaryotic translation initiation factor 3 complex,translational initiation,translation initiation factor activity,macromolecular complex,nucleus,translation factor activity, nucleic acid binding,protein metabolic process,cytoplasm,intracellular membrane-bounded organelle,membrane-b…	--	--
XM_005687825.2	102186409		651	1.09988	8.02879	-2.86783	5e-05	0.00630842	60S ribosomal protein L17	GO:0005575,GO:0003674,GO:0005198,GO:0032991,GO:0043228,GO:0043232,GO:0019538,GO:0005737,GO:0044444,GO:0071704,GO:0044424,GO:0005623,GO:0044464,GO:0003735,GO:0005622,GO:0005840,GO:0008152,GO:0043229,GO:0043226,GO:0044238,GO:0008150,GO:0030529,GO:0043170,GO:0010467,GO:1901576,GO:0006412,GO:0044249,GO:0009058,GO:0044237,GO:0044267,GO:0034645,GO:0009987,GO:0009059,GO:0044260	cellular_component,molecular_function,structural molecule activity,macromolecular complex,non-membrane-bounded organelle,intracellular non-membrane-bounded organelle,protein metabolic process,cytoplasm,cytoplasmic part,organic substance metabolic process,intracellular part,cell,cell part,structural constituent of ribosome,intracellular,ribosome,metabolic process,intracellular organelle,organelle,…	chx03010	Ribosome
XM_013975050.1	106503629		1646	0.406378	2.73016	-2.74809	0.0452	0.960035	uncharacterized LOC106503629%2C transcript variant X2	--	--	--	--
XM_013973968.1	102184105		1176	0.151272	0.959209	-2.6647	0.0049	0.251111	BOLA class I histocompatibility antigen%2C alpha chain BL3-7-like	GO:0006955,GO:0002376,GO:0042611,GO:0019882,GO:0042612,GO:0005886,GO:0044459,GO:0005575,GO:0071944,GO:0043234,GO:0016020,GO:0032991,GO:0050896,GO:0044425,GO:0005623,GO:0044464,GO:0008150	immune response,immune system process,MHC protein complex,antigen processing and presentation,MHC class I protein complex,plasma membrane,plasma membrane part,cellular_component,cell periphery,protein complex,membrane,macromolecular complex,response to stimulus,membrane part,cell,cell part,biological_process	chx04145,chx04612,chx04514,chx05168,chx05320,chx05166,chx05332,chx04940,chx05330,chx05416,chx05203,chx05169,chx04144	Phagosome,Antigen processing and presentation,Cell adhesion molecules (CAMs),Herpes simplex infection,Autoimmune thyroid disease,HTLV-I infection,Graft-versus-host disease,Type I diabetes mellitus,Allograft rejection,Viral myocarditis,Viral carcinogenesis,Epstein-Barr virus infection,Endocytosis
NM_001285584.1	100861227		1952	0.119376	0.711183	-2.57471	0.00105	0.0788859	oviductin	GO:0016043,GO:0016787,GO:0003674,GO:0016798,GO:0022402,GO:0000917,GO:0032506,GO:0090529,GO:0007049,GO:0000910,GO:0004553,GO:0071840,GO:0022607,GO:0044699,GO:0044763,GO:0051301,GO:0005975,GO:0044085,GO:0003824,GO:0071704,GO:0008152,GO:0044238,GO:0008150,GO:0009987	cellular component organization,hydrolase activity,molecular_function,hydrolase activity, acting on glycosyl bonds,cell cycle process,barrier septum assembly,cytokinetic process,cell septum assembly,cell cycle,cytokinesis,hydrolase activity, hydrolyzing O-glycosyl compounds,cellular component organization or biogenesis,cellular component assembly,single-organism process,single-organism cellular p…	--	--
XM_013971729.1	102191455		2384	0.364817	2.0647	-2.50069	5e-05	0.00630842	zinc finger protein 154-like	GO:0005488,GO:0043169,GO:0046872,GO:0005575,GO:0043167,GO:0003674,GO:0043565,GO:0044699,GO:0044763,GO:0001071,GO:0003700,GO:0003677,GO:0006950,GO:0035556,GO:0033554,GO:0046914,GO:0044271,GO:0019438,GO:0006974,GO:0050896,GO:0006355,GO:0007154,GO:0051252,GO:2001141,GO:0018130,GO:1901362,GO:0023052,GO:0044700,GO:0006281,GO:0010468,GO:2000112,GO:0006351,GO:0010556,GO:0031326,GO:0009889,GO:0060255,GO:…	binding,cation binding,metal ion binding,cellular_component,ion binding,molecular_function,sequence-specific DNA binding,single-organism process,single-organism cellular process,nucleic acid binding transcription factor activity,sequence-specific DNA binding transcription factor activity,DNA binding,response to stress,intracellular signal transduction,cellular response to stress,transition metal …	--	--
XM_013976205.1	102182574		4929	0.237743	1.27176	-2.41935	0.02875	0.779709	Alport syndrome%2C mental retardation%2C midface hypoplasia and elliptocytosis chromosomal region gene 1%2C transcript variant X3	--	--	--	--
XM_005692142.2	102183996		455	18.8754	98.5327	-2.38409	5e-05	0.00630842	agouti related neuropeptide	GO:0005576,GO:0009755,GO:0032870,GO:0071495,GO:0071310,GO:0009719,GO:0009725,GO:0042221,GO:0070887,GO:0010033,GO:0005575,GO:0044699,GO:0044763,GO:0050896,GO:0007154,GO:0023052,GO:0044700,GO:0007165,GO:0051716,GO:0065007,GO:0008150,GO:0050789,GO:0050794,GO:0009987	extracellular region,hormone-mediated signaling pathway,cellular response to hormone stimulus,cellular response to endogenous stimulus,cellular response to organic substance,response to endogenous stimulus,response to hormone stimulus,response to chemical stimulus,cellular response to chemical stimulus,response to organic substance,cellular_component,single-organism process,single-organism cellul…	chx04920	Adipocytokine signaling pathway
XM_013970163.1	102190057		2269	2.04342	10.2027	-2.31989	0.0006	0.0519739	regulator of G-protein signaling 7%2C transcript variant X3	GO:0023021,GO:0038032,GO:0045744,GO:0048585,GO:0008277,GO:0009968,GO:0010648,GO:0023057,GO:0005834,GO:0019897,GO:0031234,GO:0005886,GO:0009898,GO:0044459,GO:0005575,GO:0003674,GO:0019898,GO:0071944,GO:0043234,GO:0048519,GO:0048523,GO:0044699,GO:0044763,GO:0010646,GO:0016020,GO:0023051,GO:0048583,GO:0009966,GO:0035556,GO:0032991,GO:0050896,GO:0007154,GO:0023052,GO:0044700,GO:0044425,GO:0007165,GO:…	termination of signal transduction,termination of G-protein coupled receptor signaling pathway,negative regulation of G-protein coupled receptor protein signaling pathway,negative regulation of response to stimulus,regulation of G-protein coupled receptor protein signaling pathway,negative regulation of signal transduction,negative regulation of cell communication,negative regulation of signaling…	--	--
XM_005677924.2	102185327		1901	0.131556	0.589577	-2.164	0.00275	0.166687	prokineticin 1	--	--	--	--
XM_013977047.1	102183143		843	0.21512	0.886546	-2.04305	0.0307	0.812657	guanylate-binding protein 6-like	GO:0005488,GO:0043167,GO:0016787,GO:0003674,GO:0003924,GO:0016818,GO:0017111,GO:0016462,GO:0005525,GO:0032561,GO:0019001,GO:0016817,GO:0035639,GO:0001883,GO:0032549,GO:0032550,GO:0032555,GO:0032553,GO:0001882,GO:0017076,GO:0043168,GO:0000166,GO:1901265,GO:0036094,GO:0003824,GO:1901363,GO:0097159	binding,ion binding,hydrolase activity,molecular_function,GTPase activity,hydrolase activity, acting on acid anhydrides, in phosphorus-containing anhydrides,nucleoside-triphosphatase activity,pyrophosphatase activity,GTP binding,guanyl ribonucleotide binding,guanyl nucleotide binding,hydrolase activity, acting on acid anhydrides,purine ribonucleoside triphosphate binding,purine nucleoside binding…	--	--
XM_005686711.2	102191341		666	0.985215	3.63417	-1.88311	0.00145	0.102941	antimicrobial peptide NK-lysin-like%2C transcript variant X1	GO:0006629,GO:0044710,GO:0071704,GO:0008152,GO:0044238,GO:0008150	lipid metabolic process,single-organism metabolic process,organic substance metabolic process,metabolic process,primary metabolic process,biological_process	--	--
XM_013976974.1	102180664		937	0.469852	1.56597	-1.73678	0.0111	0.44815	boLa class II histocompatibility antigen%2C DQB*0101 beta chain-like	--	--	chx05150,chx04145,chx05322,chx05164,chx05140,chx04612,chx04514,chx04672,chx05168,chx05320,chx05166,chx05332,chx04940,chx05323,chx05330,chx05416,chx05321,chx05310,chx05145,chx05152	Staphylococcus aureus infection,Phagosome,Systemic lupus erythematosus,Influenza A,Leishmaniasis,Antigen processing and presentation,Cell adhesion molecules (CAMs),Intestinal immune network for IgA production,Herpes simplex infection,Autoimmune thyroid disease,HTLV-I infection,Graft-versus-host disease,Type I diabetes mellitus,Rheumatoid arthritis,Allograft rejection,Viral myocarditis,Inflammator…
XM_013970333.1	102170078		700	0.573864	1.79124	-1.64217	0.00935	0.398276	membrane cofactor protein-like	--	--	chx04610,chx05162	Complement and coagulation cascades,Measles
XM_005686772.2	102168459		798	3.17479	9.55958	-1.59028	5e-05	0.00630842	lithostathine-like	GO:0005488,GO:0030246,GO:0003674	binding,carbohydrate binding,molecular_function	--	--
XM_005701209.2	102172615		2281	0.370822	1.08155	-1.54431	0.00325	0.190047	guanylate-binding protein 4	GO:0005488,GO:0043169,GO:0046872,GO:0043167,GO:0016787,GO:0003674,GO:0003924,GO:0016818,GO:0017111,GO:0016462,GO:0005525,GO:0032561,GO:0019001,GO:0016817,GO:0035639,GO:0001883,GO:0032549,GO:0032550,GO:0032555,GO:0032553,GO:0001882,GO:0017076,GO:0043168,GO:0000166,GO:1901265,GO:0036094,GO:0003824,GO:1901363,GO:0097159	binding,cation binding,metal ion binding,ion binding,hydrolase activity,molecular_function,GTPase activity,hydrolase activity, acting on acid anhydrides, in phosphorus-containing anhydrides,nucleoside-triphosphatase activity,pyrophosphatase activity,GTP binding,guanyl ribonucleotide binding,guanyl nucleotide binding,hydrolase activity, acting on acid anhydrides,purine ribonucleoside triphosphate …	--	--
XM_005679525.2	102173529		2173	0.246375	0.708641	-1.5242	0.0021	0.135798	RAB19%2C member RAS oncogene family	GO:0005515,GO:0005488,GO:0044765,GO:0030001,GO:0005575,GO:0000041,GO:0043167,GO:0022857,GO:0046873,GO:0016787,GO:0046915,GO:0003674,GO:0005215,GO:0009308,GO:0022891,GO:0003924,GO:0051179,GO:0044106,GO:0007049,GO:0015075,GO:0016818,GO:0032403,GO:0006826,GO:0008324,GO:0017111,GO:0006812,GO:0022892,GO:0006576,GO:0016462,GO:0044699,GO:0072511,GO:0005525,GO:0032561,GO:0006810,GO:0051234,GO:0019001,GO:…	protein binding,binding,single-organism transport,metal ion transport,cellular_component,transition metal ion transport,ion binding,transmembrane transporter activity,metal ion transmembrane transporter activity,hydrolase activity,transition metal ion transmembrane transporter activity,molecular_function,transporter activity,amine metabolic process,substrate-specific transmembrane transporter act…	--	--
XM_005679293.2	102175460		539	37.7943	107.731	-1.51119	0.0069	0.317195	neuropeptide Y%2C transcript variant X2	GO:0005576,GO:0005515,GO:0005102,GO:0005488,GO:0005179,GO:0005575,GO:0003674	extracellular region,protein binding,receptor binding,binding,hormone activity,cellular_component,molecular_function	chx04920,chx04024,chx05034	Adipocytokine signaling pathway,cAMP signaling pathway,Alcoholism
XM_005701052.2	102174285		7121	0.74909	2.13481	-1.5109	0.0354	0.865064	RALBP1 associated Eps domain containing 2%2C transcript variant X2	GO:0005509,GO:0005488,GO:0043169,GO:0046872,GO:0043167,GO:0003674	calcium ion binding,binding,cation binding,metal ion binding,ion binding,molecular_function	--	--
XM_005678019.1	102169350		1777	0.202519	0.566713	-1.48456	0.01075	0.435534	alpha-amylase 2B	GO:0005488,GO:0043169,GO:0043167,GO:0003674,GO:0005975,GO:0003824,GO:0071704,GO:0008152,GO:0044238,GO:0008150	binding,cation binding,ion binding,molecular_function,carbohydrate metabolic process,catalytic activity,organic substance metabolic process,metabolic process,primary metabolic process,biological_process	chx00500,chx04973,chx01100	Starch and sucrose metabolism,Carbohydrate digestion and absorption,Metabolic pathways
XM_005676635.1	102168218		949	0.274883	0.753153	-1.45412	0.0329	0.834725	transmembrane 4 L six family member 20	GO:0005575,GO:0016020,GO:0044425,GO:0016021,GO:0031224	cellular_component,membrane,membrane part,integral to membrane,intrinsic to membrane	--	--
XM_005686930.1	102187325		767	1.01069	2.6561	-1.39398	0.0023	0.145094	calcium and integrin binding family member 4	GO:0005576,GO:0005509,GO:0031012,GO:0044421,GO:0005578,GO:0005488,GO:0043169,GO:0046872,GO:0005575,GO:0043167,GO:0003674,GO:0044699,GO:0044763,GO:0050896,GO:0007154,GO:0023052,GO:0044700,GO:0007165,GO:0051716,GO:0065007,GO:0008150,GO:0050789,GO:0050794,GO:0009987	extracellular region,calcium ion binding,extracellular matrix,extracellular region part,proteinaceous extracellular matrix,binding,cation binding,metal ion binding,cellular_component,ion binding,molecular_function,single-organism process,single-organism cellular process,response to stimulus,cell communication,signaling,single organism signaling,signal transduction,cellular response to stimulus,bi…	--	--
XM_013973648.1	102179895		7858	3.90063	6.75244	-1.37835	0.00295	0.174705	prickle homolog 2%2C transcript variant X2	GO:0005488,GO:0043169,GO:0046872,GO:0043167,GO:0003674,GO:0046914,GO:0008270	binding,cation binding,metal ion binding,ion binding,molecular_function,transition metal ion binding,zinc ion binding	chx04310	Wnt signaling pathway
XR_001296839.1	102179131		2016	3.89289	9.95963	-1.35525	0.02955	0.793985	ras homolog family member T1%2C transcript variant X7	GO:0005509,GO:0005488,GO:0043169,GO:0046872,GO:0003684,GO:0005575,GO:0043167,GO:0016787,GO:0003674,GO:0006289,GO:0009308,GO:0003924,GO:0044106,GO:0016818,GO:0017111,GO:0006576,GO:0016462,GO:0044699,GO:0005525,GO:0032561,GO:0019001,GO:0016817,GO:0044763,GO:1901564,GO:0000049,GO:0005524,GO:0032559,GO:0003677,GO:0006950,GO:0035639,GO:0001883,GO:0032549,GO:0032550,GO:0030554,GO:0032555,GO:0032553,GO:…	calcium ion binding,binding,cation binding,metal ion binding,damaged DNA binding,cellular_component,ion binding,hydrolase activity,molecular_function,nucleotide-excision repair,amine metabolic process,GTPase activity,cellular amine metabolic process,hydrolase activity, acting on acid anhydrides, in phosphorus-containing anhydrides,nucleoside-triphosphatase activity,cellular biogenic amine metabol…	--	--
XM_013975335.1	102177111		1950	0.972113	2.39603	-1.30145	0.0324	0.830383	NUF2%2C NDC80 kinetochore complex component%2C transcript variant X1	GO:0000775,GO:0044765,GO:0005575,GO:0016043,GO:0044427,GO:0022402,GO:0051179,GO:0007049,GO:0005694,GO:0000280,GO:0007067,GO:0006996,GO:0071840,GO:0043234,GO:0048285,GO:0017119,GO:0000278,GO:0044699,GO:0006810,GO:0051234,GO:0044763,GO:0006891,GO:0048193,GO:0051641,GO:0032991,GO:0043228,GO:0043232,GO:0046907,GO:0016192,GO:0051649,GO:0044431,GO:0044446,GO:0005794,GO:0044422,GO:0005737,GO:0043231,GO:…	chromosome, centromeric region,single-organism transport,cellular_component,cellular component organization,chromosomal part,cell cycle process,localization,cell cycle,chromosome,nuclear division,mitosis,organelle organization,cellular component organization or biogenesis,protein complex,organelle fission,Golgi transport complex,mitotic cell cycle,single-organism process,transport,establishment o…	--	--
XM_005684187.2	102174120		4671	2.07384	5.03066	-1.27844	0.02225	0.676977	spleen tyrosine kinase%2C transcript variant X1	GO:0005515,GO:0005488,GO:0005575,GO:0043167,GO:0003674,GO:0006468,GO:0004672,GO:0016310,GO:0016020,GO:0005975,GO:0016773,GO:0006629,GO:0016301,GO:0005524,GO:0032559,GO:0008653,GO:0009103,GO:0035639,GO:0044723,GO:0001883,GO:0032549,GO:0032550,GO:0030554,GO:0032555,GO:0032553,GO:0001882,GO:0016051,GO:0017076,GO:0043168,GO:0044710,GO:0006796,GO:0000166,GO:1901265,GO:0033692,GO:0006793,GO:0008610,GO:…	protein binding,binding,cellular_component,ion binding,molecular_function,protein phosphorylation,protein kinase activity,phosphorylation,membrane,carbohydrate metabolic process,phosphotransferase activity, alcohol group as acceptor,lipid metabolic process,kinase activity,ATP binding,adenyl ribonucleotide binding,lipopolysaccharide metabolic process,lipopolysaccharide biosynthetic process,purine …	chx04151,chx04380,chx04064,chx04611,chx05152,chx05203,chx05169,chx04662,chx04650,chx04666,chx04664	PI3K-Akt signaling pathway,Osteoclast differentiation,NF-kappa B signaling pathway,Platelet activation,Tuberculosis,Viral carcinogenesis,Epstein-Barr virus infection,B cell receptor signaling pathway,Natural killer cell mediated cytotoxicity,Fc gamma R-mediated phagocytosis,Fc epsilon RI signaling pathway
XM_005699672.2	102183768		910	2.14393	5.02915	-1.23006	0.02435	0.716458	coiled-coil domain containing 179%2C transcript variant X2	--	--	--	--
XM_013968226.1	102190141		1954	5.12591	11.9773	-1.22442	0.03185	0.824301	mitochondrial translational initiation factor 3%2C transcript variant X2	GO:0005488,GO:0003674,GO:0006413,GO:0003743,GO:0008135,GO:0019538,GO:0071704,GO:0003723,GO:1901363,GO:0097159,GO:0003676,GO:0008152,GO:0044238,GO:0008150,GO:0043170,GO:0010467,GO:1901576,GO:0006412,GO:0044249,GO:0009058,GO:0044237,GO:0044267,GO:0034645,GO:0009987,GO:0009059,GO:0044260	binding,molecular_function,translational initiation,translation initiation factor activity,translation factor activity, nucleic acid binding,protein metabolic process,organic substance metabolic process,RNA binding,heterocyclic compound binding,organic cyclic compound binding,nucleic acid binding,metabolic process,primary metabolic process,biological_process,macromolecule metabolic process,gene e…	--	--
XM_013972714.1	102178570		383	1.90468	4.42393	-1.21578	0.03905	0.901654	family with sequence similarity 159%2C member B	--	--	--	--
XM_005684061.2	102190690		1949	0.481031	1.1149	-1.21271	0.0397	0.902062	aquaporin 7%2C transcript variant X1	GO:0005575,GO:0003674,GO:0005215,GO:0051179,GO:0006810,GO:0051234,GO:0016020,GO:0008150	cellular_component,molecular_function,transporter activity,localization,transport,establishment of localization,membrane,biological_process	chx03320	PPAR signaling pathway
XM_013968977.1	102189051		456	5.17405	11.9614	-1.20902	0.00135	0.0967292	WAP four-disulfide core domain 2	GO:0005576,GO:0030414,GO:0061134,GO:0004857,GO:0005575,GO:0030234,GO:0003674	extracellular region,peptidase inhibitor activity,peptidase regulator activity,enzyme inhibitor activity,cellular_component,enzyme regulator activity,molecular_function	--	--
XM_005699271.1	102176854		846	0.725435	1.67565	-1.2078	0.017	0.582087	DPY30 domain containing 1	GO:0005515,GO:0005488,GO:0051082,GO:0005575,GO:0003674,GO:0051179,GO:0008430,GO:0030176,GO:0005783,GO:0044699,GO:0006810,GO:0051234,GO:0031227,GO:0044763,GO:0016020,GO:0031301,GO:0031300,GO:0005789,GO:0042175,GO:0033036,GO:0034613,GO:0070727,GO:0051641,GO:0044432,GO:0071702,GO:0046907,GO:0051649,GO:0006886,GO:0008104,GO:0044425,GO:0016021,GO:0044446,GO:0031224,GO:0044422,GO:0005737,GO:0043231,GO:…	protein binding,binding,unfolded protein binding,cellular_component,molecular_function,localization,selenium binding,integral to endoplasmic reticulum membrane,endoplasmic reticulum,single-organism process,transport,establishment of localization,intrinsic to endoplasmic reticulum membrane,single-organism cellular process,membrane,integral to organelle membrane,intrinsic to organelle membrane,endo…	--	--
XM_013969034.1	102171014		1825	0.618303	1.42786	-1.20746	0.02855	0.779283	coiled-coil domain containing 173%2C transcript variant X1	--	--	--	--
XM_013968873.1	102174316		2557	3.73744	8.57201	-1.19758	0.04465	0.952711	copine I%2C transcript variant X4	GO:0005515,GO:0005488,GO:0042221,GO:0003674,GO:0009636,GO:0046677,GO:0050896,GO:1901363,GO:0097159,GO:0003676,GO:0008150	protein binding,binding,response to chemical stimulus,molecular_function,response to toxic substance,response to antibiotic,response to stimulus,heterocyclic compound binding,organic cyclic compound binding,nucleic acid binding,biological_process	--	--
XM_013976901.1	102184332		926	0.589006	1.30719	-1.15012	0.04115	0.911543	GTPase IMAP family member 1	GO:0005515,GO:0005488,GO:0016775,GO:0005575,GO:0043167,GO:0016787,GO:0003674,GO:0006109,GO:0004673,GO:0003924,GO:0051179,GO:0007049,GO:0008134,GO:0016818,GO:0000160,GO:0017111,GO:0016462,GO:0044699,GO:0005525,GO:0000155,GO:0032561,GO:0006810,GO:0051234,GO:0019001,GO:0004672,GO:0016817,GO:0044763,GO:0007059,GO:0016020,GO:0051301,GO:0005975,GO:0016773,GO:0016301,GO:0005524,GO:0032559,GO:0003677,GO:…	protein binding,binding,phosphotransferase activity, nitrogenous group as acceptor,cellular_component,ion binding,hydrolase activity,molecular_function,regulation of carbohydrate metabolic process,protein histidine kinase activity,GTPase activity,localization,cell cycle,transcription factor binding,hydrolase activity, acting on acid anhydrides, in phosphorus-containing anhydrides,phosphorelay sig…	--	--
XM_005682045.2	102175568		2335	8.20889	17.3535	-1.07996	0.00025	0.0260258	RUN and FYVE domain containing 1%2C transcript variant X1	GO:0005515,GO:0005488,GO:0043169,GO:0046872,GO:0043167,GO:0003674,GO:0019205,GO:0016301,GO:0016151,GO:0004017,GO:0019201,GO:0046914,GO:0016776,GO:0006464,GO:0036211,GO:0016772,GO:0003824,GO:0043412,GO:0008270,GO:0019538,GO:0071704,GO:0008152,GO:0044238,GO:0016740,GO:0008150,GO:0043170,GO:0044237,GO:0044267,GO:0009987,GO:0044260	protein binding,binding,cation binding,metal ion binding,ion binding,molecular_function,nucleobase-containing compound kinase activity,kinase activity,nickel cation binding,adenylate kinase activity,nucleotide kinase activity,transition metal ion binding,phosphotransferase activity, phosphate group as acceptor,cellular protein modification process,protein modification process,transferase activity…	chx04144	Endocytosis
XM_013962647.1	102180098		1093	0.527396	1.10426	-1.06612	0.038	0.891081	golgin subfamily A member 6-like protein 2	GO:0008081,GO:0044711,GO:0044283,GO:0008770,GO:0016787,GO:0003674,GO:0042578,GO:0016053,GO:0046394,GO:0072330,GO:0032787,GO:0006633,GO:0006631,GO:0016788,GO:0006629,GO:0044710,GO:0008610,GO:0019752,GO:0043436,GO:0006082,GO:0044281,GO:0003824,GO:0044255,GO:0071704,GO:0008152,GO:0044238,GO:0008150,GO:1901576,GO:0044249,GO:0009058,GO:0044237,GO:0009987	phosphoric diester hydrolase activity,single-organism biosynthetic process,small molecule biosynthetic process,[acyl-carrier-protein] phosphodiesterase activity,hydrolase activity,molecular_function,phosphoric ester hydrolase activity,organic acid biosynthetic process,carboxylic acid biosynthetic process,monocarboxylic acid biosynthetic process,monocarboxylic acid metabolic process,fatty acid bio…	--	--
XM_013968151.1	102179108		645	0.882219	1.83625	-1.05755	0.04175	0.917828	siah E3 ubiquitin protein ligase family member 3	GO:0044707,GO:0007275,GO:0032501,GO:0005575,GO:0032502,GO:0006508,GO:0044699,GO:0009056,GO:1901575,GO:0044248,GO:0005634,GO:0030163,GO:0019538,GO:0044257,GO:0051603,GO:0043231,GO:0043227,GO:0071704,GO:0009057,GO:0044424,GO:0005623,GO:0044464,GO:0006511,GO:0019941,GO:0043632,GO:0005622,GO:0044265,GO:0008152,GO:0043229,GO:0043226,GO:0044238,GO:0008150,GO:0043170,GO:0044237,GO:0044267,GO:0009987,GO:…	single-multicellular organism process,multicellular organismal development,multicellular organismal process,cellular_component,developmental process,proteolysis,single-organism process,catabolic process,organic substance catabolic process,cellular catabolic process,nucleus,protein catabolic process,protein metabolic process,cellular protein catabolic process,proteolysis involved in cellular prote…	--	--
XM_005691837.2	102184273		2258	0.485573	1.00146	-1.04434	0.00685	0.315521	dynein%2C axonemal%2C assembly factor 1	GO:0005515,GO:0005488,GO:0003674	protein binding,binding,molecular_function	--	--
XM_005701407.2	102170310		1177	2.10575	4.3194	-1.0365	0.0194	0.625515	C-C motif chemokine 15%2C transcript variant X1	GO:0005576,GO:0005515,GO:0005102,GO:0006955,GO:0002376,GO:0005488,GO:0005125,GO:0008009,GO:0042379,GO:0005126,GO:0001664,GO:0005575,GO:0003674,GO:0050896,GO:0008150	extracellular region,protein binding,receptor binding,immune response,immune system process,binding,cytokine activity,chemokine activity,chemokine receptor binding,cytokine receptor binding,G-protein coupled receptor binding,cellular_component,molecular_function,response to stimulus,biological_process	chx04062	Chemokine signaling pathway
XM_005692106.2	102175150		1004	0.863565	1.74292	-1.01313	0.01755	0.591325	CKLF-like MARVEL transmembrane domain containing 2	GO:0005575,GO:0016020	cellular_component,membrane	--	--
XM_005696569.2	102177850		2465	1.83986	3.68743	-1.00302	0.04275	0.925785	heat shock 70 kDa protein 1-like%2C transcript variant X2	GO:0048856,GO:0044767,GO:0016043,GO:0016787,GO:0003674,GO:0032502,GO:0000902,GO:0032989,GO:0071840,GO:0044699,GO:0044763,GO:0009653,GO:0005975,GO:0016773,GO:0048869,GO:0016772,GO:0003824,GO:0071704,GO:0008152,GO:0044238,GO:0016740,GO:0008150,GO:0009987	anatomical structure development,single-organism developmental process,cellular component organization,hydrolase activity,molecular_function,developmental process,cell morphogenesis,cellular component morphogenesis,cellular component organization or biogenesis,single-organism process,single-organism cellular process,anatomical structure morphogenesis,carbohydrate metabolic process,phosphotransfer…	chx05164,chx04612,chx05162,chx05145,chx05134,chx05169,chx04010,chx04915,chx04144,chx04141,chx03040	Influenza A,Antigen processing and presentation,Measles,Toxoplasmosis,Legionellosis,Epstein-Barr virus infection,MAPK signaling pathway,Estrogen signaling pathway,Endocytosis,Protein processing in endoplasmic reticulum,Spliceosome
XM_005690496.2	102180613		2124	2.93743	5.87202	-0.999303	0.04195	0.91984	BRO1 domain and CAAX motif containing%2C transcript variant X6	--	--	--	--
XM_005701823.1	102186109		889	0.735606	1.45544	-0.98445	0.0401	0.902062	disintegrin and metalloproteinase domain-containing protein 5-like	GO:0008237,GO:0004222,GO:0070011,GO:0008233,GO:0004175,GO:0016787,GO:0003674,GO:0006508,GO:0003824,GO:0019538,GO:0071704,GO:0008152,GO:0044238,GO:0008150,GO:0043170	metallopeptidase activity,metalloendopeptidase activity,peptidase activity, acting on L-amino acid peptides,peptidase activity,endopeptidase activity,hydrolase activity,molecular_function,proteolysis,catalytic activity,protein metabolic process,organic substance metabolic process,metabolic process,primary metabolic process,biological_process,macromolecule metabolic process	--	--
XM_013972110.1	102179702		1915	2.1639	4.26107	-0.97758	0.0002	0.0213963	myeloid-associated differentiation marker-like 2	GO:0005575,GO:0016020	cellular_component,membrane	--	--
XM_005680551.2	102180921		1473	5.78441	11.2664	-0.961782	5e-05	0.00630842	glycosyltransferase 8 domain containing 2%2C transcript variant X1	GO:0003674,GO:0016757,GO:0003824,GO:0016740	molecular_function,transferase activity, transferring glycosyl groups,catalytic activity,transferase activity	--	--
XM_013965458.1	102178270		1762	0.442144	0.854897	-0.951234	0.02755	0.764126	polo-like kinase 5	GO:0005515,GO:0005488,GO:0043167,GO:0003674,GO:0006468,GO:0004672,GO:0016310,GO:0016773,GO:0016301,GO:0005524,GO:0032559,GO:0035639,GO:0001883,GO:0032549,GO:0032550,GO:0030554,GO:0032555,GO:0032553,GO:0001882,GO:0017076,GO:0043168,GO:0006796,GO:0000166,GO:1901265,GO:0006793,GO:0006464,GO:0036211,GO:0036094,GO:0016772,GO:0003824,GO:0043412,GO:0019538,GO:0071704,GO:1901363,GO:0097159,GO:0008152,GO:…	protein binding,binding,ion binding,molecular_function,protein phosphorylation,protein kinase activity,phosphorylation,phosphotransferase activity, alcohol group as acceptor,kinase activity,ATP binding,adenyl ribonucleotide binding,purine ribonucleoside triphosphate binding,purine nucleoside binding,ribonucleoside binding,purine ribonucleoside binding,adenyl nucleotide binding,purine ribonucleoti…	--	--
XM_013974822.1	102174447		1991	0.892194	1.72073	-0.947587	0.0052	0.260168	peptidyl arginine deiminase%2C type IV	GO:0005509,GO:0005488,GO:0043169,GO:0046872,GO:0005575,GO:0044711,GO:0044283,GO:0043167,GO:0016787,GO:0003674,GO:0018193,GO:0000052,GO:0018101,GO:0018195,GO:0019240,GO:0006575,GO:0042398,GO:0016053,GO:0046394,GO:1901607,GO:0016813,GO:1901566,GO:0008652,GO:0004668,GO:1901564,GO:1901605,GO:0044710,GO:0006464,GO:0036211,GO:0019752,GO:0043436,GO:0006082,GO:0044281,GO:0003824,GO:0043412,GO:0006520,GO:…	calcium ion binding,binding,cation binding,metal ion binding,cellular_component,single-organism biosynthetic process,small molecule biosynthetic process,ion binding,hydrolase activity,molecular_function,peptidyl-amino acid modification,citrulline metabolic process,peptidyl-citrulline biosynthetic process from peptidyl-arginine,peptidyl-arginine modification,citrulline biosynthetic process,cellula…	--	--
XM_013965365.1	102189204		4361	2.8079	5.37076	-0.935636	0.03635	0.875379	casein kinase 1%2C gamma 3%2C transcript variant X4	GO:0005488,GO:0043167,GO:0003674,GO:0004674,GO:0006468,GO:0004672,GO:0016310,GO:0016773,GO:0016301,GO:0005524,GO:0032559,GO:0035639,GO:0001883,GO:0032549,GO:0032550,GO:0030554,GO:0032555,GO:0032553,GO:0001882,GO:0017076,GO:0043168,GO:0006796,GO:0000166,GO:1901265,GO:0006793,GO:0006464,GO:0036211,GO:0036094,GO:0016772,GO:0003824,GO:0043412,GO:0019538,GO:0071704,GO:1901363,GO:0097159,GO:0008152,GO:…	binding,ion binding,molecular_function,protein serine/threonine kinase activity,protein phosphorylation,protein kinase activity,phosphorylation,phosphotransferase activity, alcohol group as acceptor,kinase activity,ATP binding,adenyl ribonucleotide binding,purine ribonucleoside triphosphate binding,purine nucleoside binding,ribonucleoside binding,purine ribonucleoside binding,adenyl nucleotide bi…	chx04340	Hedgehog signaling pathway
XM_005692884.2	102175708		1176	0.804631	1.53541	-0.93222	0.0257	0.733857	TATA box-binding protein-associated factor RNA polymerase I subunit D	GO:0031981,GO:0005575,GO:0043233,GO:0070013,GO:0031974,GO:0005654,GO:0044451,GO:0000120,GO:0005668,GO:0044452,GO:0043234,GO:0044428,GO:0005730,GO:0032991,GO:0043228,GO:0043232,GO:0044271,GO:0005634,GO:0019438,GO:0006355,GO:0051252,GO:2001141,GO:0018130,GO:1901362,GO:0010468,GO:2000112,GO:0006351,GO:0010556,GO:0031326,GO:0009889,GO:0060255,GO:0031323,GO:0019222,GO:0005667,GO:0032774,GO:0044446,GO:…	nuclear lumen,cellular_component,organelle lumen,intracellular organelle lumen,membrane-enclosed lumen,nucleoplasm,nucleoplasm part,RNA polymerase I transcription factor complex,RNA polymerase transcription factor SL1 complex,nucleolar part,protein complex,nuclear part,nucleolus,macromolecular complex,non-membrane-bounded organelle,intracellular non-membrane-bounded organelle,cellular nitrogen co…	--	--
XM_013970801.1	102190629		4501	1.93616	3.6896	-0.930264	0.02775	0.768754	rabphilin 3A%2C transcript variant X2	GO:0005515,GO:0005488,GO:0043169,GO:0046872,GO:0005575,GO:0043167,GO:0003674,GO:0051179,GO:0017016,GO:0031267,GO:0051020,GO:0019899,GO:0044699,GO:0006810,GO:0051234,GO:0044763,GO:0045202,GO:0017137,GO:0033036,GO:0034613,GO:0070727,GO:0051641,GO:0071702,GO:0046907,GO:0051649,GO:0006886,GO:0008104,GO:0015031,GO:0045184,GO:0008150,GO:0009987	protein binding,binding,cation binding,metal ion binding,cellular_component,ion binding,molecular_function,localization,Ras GTPase binding,small GTPase binding,GTPase binding,enzyme binding,single-organism process,transport,establishment of localization,single-organism cellular process,synapse,Rab GTPase binding,macromolecule localization,cellular protein localization,cellular macromolecule local…	--	--
XM_013966396.1	102191799		2311	1.19571	2.26189	-0.919661	0.0017	0.117108	sphingomyelin phosphodiesterase%2C acid-like 3A	GO:0016787,GO:0003674,GO:0003824	hydrolase activity,molecular_function,catalytic activity	--	--
XM_013963855.1	102169737		3204	15.7813	29.7786	-0.916057	0.0091	0.388339	neural EGFL like 2%2C transcript variant X2	GO:0005509,GO:0005515,GO:0005488,GO:0043169,GO:0046872,GO:0005575,GO:0043167,GO:0003674,GO:0015934,GO:0044391,GO:0005198,GO:0032991,GO:0043228,GO:0043232,GO:0044446,GO:0044422,GO:0019538,GO:0005737,GO:0044444,GO:0071704,GO:0044424,GO:0005623,GO:0044464,GO:0003735,GO:0005622,GO:0005840,GO:0008152,GO:0043229,GO:0043226,GO:0044238,GO:0008150,GO:0030529,GO:0043170,GO:0010467,GO:1901576,GO:0006412,GO:…	calcium ion binding,protein binding,binding,cation binding,metal ion binding,cellular_component,ion binding,molecular_function,large ribosomal subunit,ribosomal subunit,structural molecule activity,macromolecular complex,non-membrane-bounded organelle,intracellular non-membrane-bounded organelle,intracellular organelle part,organelle part,protein metabolic process,cytoplasm,cytoplasmic part,organ…	--	--
XM_013974737.1	102189002		2315	1.13708	2.14302	-0.914307	0.0021	0.135798	transferrin receptor 2	GO:0008233,GO:0016787,GO:0003674,GO:0006508,GO:0003824,GO:0019538,GO:0071704,GO:0008152,GO:0044238,GO:0008150,GO:0043170	peptidase activity,hydrolase activity,molecular_function,proteolysis,catalytic activity,protein metabolic process,organic substance metabolic process,metabolic process,primary metabolic process,biological_process,macromolecule metabolic process	--	--
XM_013969232.1	102179054		8156	3.60748	6.70957	-0.895228	0.02835	0.779283	sodium channel%2C voltage gated%2C type I alpha subunit%2C transcript variant X1	GO:0005515,GO:0005488,GO:0005886,GO:0044459,GO:0015081,GO:0044765,GO:0030001,GO:0005575,GO:0022857,GO:0016043,GO:0046873,GO:0003674,GO:0001518,GO:0005248,GO:0034706,GO:0005215,GO:0022843,GO:0006814,GO:0045263,GO:0071944,GO:0030313,GO:0022891,GO:0051179,GO:0005244,GO:0022832,GO:0015075,GO:0055085,GO:0030288,GO:0071840,GO:0045259,GO:0043234,GO:0005272,GO:0015985,GO:0015986,GO:0071555,GO:0008324,GO:…	protein binding,binding,plasma membrane,plasma membrane part,sodium ion transmembrane transporter activity,single-organism transport,metal ion transport,cellular_component,transmembrane transporter activity,cellular component organization,metal ion transmembrane transporter activity,molecular_function,voltage-gated sodium channel complex,voltage-gated sodium channel activity,sodium channel comple…	chx04728	Dopaminergic synapse
XM_005683817.2	102172715		3381	2.17438	4.02177	-0.887226	0.02895	0.783303	Fanconi anemia%2C complementation group G%2C transcript variant X2	GO:0005515,GO:0005488,GO:0016627,GO:0003674,GO:0055114,GO:0016491,GO:0044710,GO:0003824,GO:0008152,GO:0008150	protein binding,binding,oxidoreductase activity, acting on the CH-CH group of donors,molecular_function,oxidation-reduction process,oxidoreductase activity,single-organism metabolic process,catalytic activity,metabolic process,biological_process	chx03460	Fanconi anemia pathway
XM_005676468.2	102172672		1971	1.21555	2.23519	-0.878791	0.0029	0.172624	membrane protein%2C palmitoylated 4 (MAGUK p55 subfamily member 4)	GO:0005515,GO:0005488,GO:0003674	protein binding,binding,molecular_function	--	--
XM_005684506.2	102187769		1081	23.4311	43.0079	-0.87618	5e-05	0.00630842	fatty acid binding protein 7%2C brain%2C transcript variant X1	--	--	chx03320	PPAR signaling pathway
XM_005692386.2	102179977		1005	8.0726	14.7537	-0.869968	0.0272	0.758952	mitochondrial ribosomal protein S12%2C transcript variant X1	GO:0005575,GO:0003674,GO:0005198,GO:0032991,GO:0043228,GO:0043232,GO:0019538,GO:0005737,GO:0044444,GO:0071704,GO:0044424,GO:0005623,GO:0044464,GO:0003735,GO:0005622,GO:0005840,GO:0008152,GO:0043229,GO:0043226,GO:0044238,GO:0008150,GO:0030529,GO:0043170,GO:0010467,GO:1901576,GO:0006412,GO:0044249,GO:0009058,GO:0044237,GO:0044267,GO:0034645,GO:0009987,GO:0009059,GO:0044260	cellular_component,molecular_function,structural molecule activity,macromolecular complex,non-membrane-bounded organelle,intracellular non-membrane-bounded organelle,protein metabolic process,cytoplasm,cytoplasmic part,organic substance metabolic process,intracellular part,cell,cell part,structural constituent of ribosome,intracellular,ribosome,metabolic process,intracellular organelle,organelle,…	chx03010	Ribosome
XM_005682687.2	102185737		864	8.74465	15.7329	-0.847308	0.00085	0.0682794	chromosome 7 open reading frame%2C human C5orf63%2C transcript variant X2	GO:0003674,GO:0065008,GO:0042592,GO:0044699,GO:0015035,GO:0015036,GO:0019725,GO:0044763,GO:0045454,GO:0016491,GO:0009055,GO:0016667,GO:0003824,GO:0065007,GO:0008150,GO:0050789,GO:0050794,GO:0009987	molecular_function,regulation of biological quality,homeostatic process,single-organism process,protein disulfide oxidoreductase activity,disulfide oxidoreductase activity,cellular homeostasis,single-organism cellular process,cell redox homeostasis,oxidoreductase activity,electron carrier activity,oxidoreductase activity, acting on a sulfur group of donors,catalytic activity,biological regulation…	--	--
XM_013974349.1	102175175		2157	0.91096	1.63708	-0.845663	0.00835	0.367131	chromosome 24 open reading frame%2C human C18orf42	--	--	--	--
XM_005696784.2	102169437		4776	36.4714	65.3271	-0.840916	5e-05	0.00630842	aldehyde dehydrogenase 5 family%2C member A1	GO:0005576,GO:0030545,GO:0030547,GO:0030548,GO:0030550,GO:0005575,GO:0003674,GO:0055114,GO:0016491,GO:0044710,GO:0003824,GO:0008152,GO:0008150	extracellular region,receptor regulator activity,receptor inhibitor activity,acetylcholine receptor regulator activity,acetylcholine receptor inhibitor activity,cellular_component,molecular_function,oxidation-reduction process,oxidoreductase activity,single-organism metabolic process,catalytic activity,metabolic process,biological_process	chx00250,chx00650,chx01100	Alanine, aspartate and glutamate metabolism,Butanoate metabolism,Metabolic pathways
XM_005693901.2	102176358		3185	0.309967	0.554692	-0.839571	0.0368	0.876217	mesenchyme homeobox 1%2C transcript variant X1	GO:0005488,GO:0003674,GO:0043565,GO:0019080,GO:0001071,GO:0003700,GO:0019083,GO:0003968,GO:0019058,GO:0051704,GO:0003677,GO:0044764,GO:0044403,GO:0016032,GO:0044419,GO:0044271,GO:0019438,GO:0006355,GO:0051252,GO:2001141,GO:0018130,GO:1901362,GO:0010468,GO:0016772,GO:2000112,GO:0006351,GO:0010556,GO:0031326,GO:0009889,GO:0003824,GO:0060255,GO:0031323,GO:0019222,GO:0032774,GO:0034062,GO:0019219,GO:…	binding,molecular_function,sequence-specific DNA binding,viral genome expression,nucleic acid binding transcription factor activity,sequence-specific DNA binding transcription factor activity,viral transcription,RNA-directed RNA polymerase activity,viral infectious cycle,multi-organism process,DNA binding,multi-organism cellular process,symbiosis, encompassing mutualism through parasitism,viral p…	--	--
XM_005685805.2	102180676		620	15.814	28.1017	-0.829452	0.0384	0.895303	deoxyuridine triphosphatase%2C transcript variant X1	GO:0016787,GO:0003674,GO:0009200,GO:0009211,GO:0046080,GO:0072527,GO:0009219,GO:0009262,GO:0009394,GO:0019692,GO:1901564,GO:0009147,GO:0009141,GO:0044710,GO:0006220,GO:0006796,GO:0006793,GO:0055086,GO:1901135,GO:0044281,GO:0006753,GO:0003824,GO:0009117,GO:0019637,GO:0034641,GO:0071704,GO:0046483,GO:0006807,GO:0006725,GO:1901360,GO:0008152,GO:0044238,GO:0008150,GO:0006139,GO:0044237,GO:0009987	hydrolase activity,molecular_function,deoxyribonucleoside triphosphate metabolic process,pyrimidine deoxyribonucleoside triphosphate metabolic process,dUTP metabolic process,pyrimidine-containing compound metabolic process,pyrimidine deoxyribonucleotide metabolic process,deoxyribonucleotide metabolic process,2'-deoxyribonucleotide metabolic process,deoxyribose phosphate metabolic process,organoni…	chx00240,chx01100	Pyrimidine metabolism,Metabolic pathways
XR_001295995.1	102187591		4314	1.55005	2.74069	-0.822224	0.04625	0.963818	zinc finger and BTB domain containing 5%2C transcript variant X4	GO:0005515,GO:0005539,GO:0097367,GO:0005488,GO:0043169,GO:0046872,GO:0043167,GO:0003674,GO:0008201,GO:0019058,GO:0051704,GO:0044764,GO:0044403,GO:0016032,GO:0044419,GO:0043168,GO:1901681,GO:0019079,GO:0003723,GO:1901363,GO:0097159,GO:0003676,GO:0008150,GO:0009987	protein binding,glycosaminoglycan binding,carbohydrate derivative binding,binding,cation binding,metal ion binding,ion binding,molecular_function,heparin binding,viral infectious cycle,multi-organism process,multi-organism cellular process,symbiosis, encompassing mutualism through parasitism,viral process,interspecies interaction between organisms,anion binding,sulfur compound binding,viral genom…	--	--
XM_005675881.1	102188360		20730	0.317041	0.555703	-0.809645	0.00025	0.0260258	fibrous sheath interacting protein 2	GO:0051704,GO:0042710,GO:0044764,GO:0008150,GO:0009987	multi-organism process,biofilm formation,multi-organism cellular process,biological_process,cellular process	--	--
XM_005680217.1	102180191		1928	5.72369	10.0002	-0.805012	0.0001	0.0116658	WNT inhibitory factor 1%2C transcript variant X1	GO:0005515,GO:0005488,GO:0003674	protein binding,binding,molecular_function	chx04310	Wnt signaling pathway
XM_005675737.2	102184668		3656	2.3643	4.11585	-0.799773	0.01395	0.509999	histone-lysine N-methyltransferase PRDM9-like%2C transcript variant X1	GO:0005515,GO:0005488,GO:0043169,GO:0046872,GO:0005575,GO:0043167,GO:0019028,GO:0003674,GO:0019012,GO:0044423,GO:0005198,GO:0044271,GO:0005634,GO:0019438,GO:0006355,GO:0051252,GO:2001141,GO:0018130,GO:1901362,GO:0010468,GO:2000112,GO:0006351,GO:0010556,GO:0031326,GO:0009889,GO:0060255,GO:0031323,GO:0019222,GO:0032774,GO:0019219,GO:0051171,GO:0080090,GO:0043231,GO:0034654,GO:0043227,GO:0034641,GO:…	protein binding,binding,cation binding,metal ion binding,cellular_component,ion binding,viral capsid,molecular_function,virion,virion part,structural molecule activity,cellular nitrogen compound biosynthetic process,nucleus,aromatic compound biosynthetic process,regulation of transcription, DNA-dependent,regulation of RNA metabolic process,regulation of RNA biosynthetic process,heterocycle biosyn…	--	--
XM_005677458.2	102179153		969	2.87058	4.96413	-0.790197	0.00985	0.412758	chromosome 3 open reading frame%2C human C1orf189	GO:0003674,GO:0003896,GO:0016772,GO:0003824,GO:0034062,GO:0006260,GO:0003899,GO:0016779,GO:0034641,GO:0071704,GO:0046483,GO:0006807,GO:0006725,GO:0006259,GO:1901360,GO:0008152,GO:0044238,GO:0016740,GO:0008150,GO:0090304,GO:0006139,GO:0043170,GO:1901576,GO:0044249,GO:0009058,GO:0044237,GO:0034645,GO:0009987,GO:0009059,GO:0044260	molecular_function,DNA primase activity,transferase activity, transferring phosphorus-containing groups,catalytic activity,RNA polymerase activity,DNA replication,DNA-directed RNA polymerase activity,nucleotidyltransferase activity,cellular nitrogen compound metabolic process,organic substance metabolic process,heterocycle metabolic process,nitrogen compound metabolic process,cellular aromatic co…	--	--
XM_013969461.1	102189885		1286	27.0935	46.4713	-0.778394	5e-05	0.00630842	calcitonin receptor-stimulating peptide 2-like	GO:0005576,GO:0005515,GO:0005102,GO:0005488,GO:0005179,GO:0005575,GO:0003674	extracellular region,protein binding,receptor binding,binding,hormone activity,cellular_component,molecular_function	--	--
XM_013971757.1	102183000		2584	1.48605	2.524	-0.764227	0.004	0.222153	zinc finger protein 544	GO:0005488,GO:0043169,GO:0046872,GO:0005575,GO:0043167,GO:0003674,GO:0044699,GO:0044763,GO:0016020,GO:0003677,GO:0006950,GO:0033554,GO:0046914,GO:0006974,GO:0050896,GO:0006281,GO:0008270,GO:0034641,GO:0071704,GO:0046483,GO:0006807,GO:0006725,GO:1901363,GO:0097159,GO:0006259,GO:1901360,GO:0051716,GO:0003676,GO:0008152,GO:0044238,GO:0008150,GO:0090304,GO:0006139,GO:0043170,GO:0044237,GO:0009987,GO:…	binding,cation binding,metal ion binding,cellular_component,ion binding,molecular_function,single-organism process,single-organism cellular process,membrane,DNA binding,response to stress,cellular response to stress,transition metal ion binding,response to DNA damage stimulus,response to stimulus,DNA repair,zinc ion binding,cellular nitrogen compound metabolic process,organic substance metabolic …	--	--
XM_005695594.2	102175721		4951	0.387149	0.652344	-0.752746	0.0212	0.662393	testis and ovary specific PAZ domain containing 1	--	--	--	--
XM_013963351.1	102183126		694	15.534	26.0369	-0.745125	0.0133	0.502048	protein phosphatase 1%2C regulatory subunit 17%2C transcript variant X2	GO:0005576,GO:0005488,GO:0006858,GO:0005575,GO:0044766,GO:0019060,GO:0030581,GO:0046719,GO:0051708,GO:0003674,GO:0065008,GO:0051179,GO:0048878,GO:0042592,GO:0044699,GO:0006810,GO:0051234,GO:0044003,GO:0051817,GO:0051701,GO:0015459,GO:0019870,GO:0035821,GO:0044763,GO:0019048,GO:0009405,GO:0051704,GO:0003677,GO:0044764,GO:0044403,GO:0016032,GO:0044419,GO:0033036,GO:0034613,GO:0070727,GO:0051641,GO:…	extracellular region,binding,extracellular transport,cellular_component,multi-organism transport,intracellular transport of viral proteins in host cell,symbiont intracellular protein transport in host,regulation by virus of viral protein levels in host cell,intracellular protein transport in other organism involved in symbiotic interaction,molecular_function,regulation of biological quality,local…	chx04730	Long-term depression
XM_013974159.1	102178780		1041	9.20724	15.3406	-0.736513	0.00045	0.0416205	chromosome 23 open reading frame%2C human C6orf52	--	--	--	--
XM_013966454.1	102190603		1058	8.67244	14.3602	-0.727569	0.0318	0.823925	sine oculis binding protein homolog%2C transcript variant X2	GO:0005488,GO:0043169,GO:0046872,GO:0043167,GO:0003674,GO:0046914,GO:0008270	binding,cation binding,metal ion binding,ion binding,molecular_function,transition metal ion binding,zinc ion binding	--	--
XM_005700421.1	102171496		1406	4.15907	6.88124	-0.726408	0.002	0.130789	bombesin-like receptor 3	GO:0005575,GO:0003674,GO:0044699,GO:0044763,GO:0016020,GO:0050896,GO:0007154,GO:0023052,GO:0044700,GO:0044425,GO:0016021,GO:0007165,GO:0031224,GO:0051716,GO:0065007,GO:0008150,GO:0050789,GO:0050794,GO:0004871,GO:0060089,GO:0007166,GO:0004872,GO:0009987,GO:0007186,GO:0038023,GO:0004888,GO:0004930	cellular_component,molecular_function,single-organism process,single-organism cellular process,membrane,response to stimulus,cell communication,signaling,single organism signaling,membrane part,integral to membrane,signal transduction,intrinsic to membrane,cellular response to stimulus,biological regulation,biological_process,regulation of biological process,regulation of cellular process,signal …	chx04080	Neuroactive ligand-receptor interaction
XM_013968505.1	102176339		1153	1.32419	2.19065	-0.726245	0.04135	0.914229	cerebral dopamine neurotrophic factor	GO:0005488,GO:0003674,GO:0016491,GO:0003824,GO:1901363,GO:0097159,GO:0003676	binding,molecular_function,oxidoreductase activity,catalytic activity,heterocyclic compound binding,organic cyclic compound binding,nucleic acid binding	--	--
XM_013968543.1	102174221		1592	10.1661	16.8069	-0.725288	0.0001	0.0116658	coiled-coil domain containing 3	GO:0005576,GO:0005515,GO:0005102,GO:0044421,GO:0005488,GO:0044707,GO:0008083,GO:0032501,GO:0009611,GO:0070925,GO:0042060,GO:0043623,GO:0005575,GO:0030234,GO:0007599,GO:0050817,GO:0050878,GO:0016043,GO:0044430,GO:0003674,GO:0005856,GO:0005615,GO:0065008,GO:0022402,GO:0006461,GO:0070271,GO:0071944,GO:0016702,GO:0000917,GO:0032506,GO:0090529,GO:0043565,GO:0007010,GO:0004656,GO:0019798,GO:0031543,GO:…	extracellular region,protein binding,receptor binding,extracellular region part,binding,single-multicellular organism process,growth factor activity,multicellular organismal process,response to wounding,organelle assembly,wound healing,cellular protein complex assembly,cellular_component,enzyme regulator activity,hemostasis,coagulation,regulation of body fluid levels,cellular component organizati…	--	--
XM_013967548.1	102172271		808	2.31237	3.81292	-0.721521	0.04275	0.925785	myelin and lymphocyte protein-like	GO:0005575,GO:0016020	cellular_component,membrane	--	--
XM_005692747.2	102177744		1257	1.30695	2.12888	-0.703888	0.0462	0.963818	kallikrein-related peptidase 15	GO:0070011,GO:0008233,GO:0004175,GO:0016787,GO:0003674,GO:0008236,GO:0017171,GO:0006508,GO:0004252,GO:0003824,GO:0019538,GO:0071704,GO:0008152,GO:0044238,GO:0008150,GO:0043170	peptidase activity, acting on L-amino acid peptides,peptidase activity,endopeptidase activity,hydrolase activity,molecular_function,serine-type peptidase activity,serine hydrolase activity,proteolysis,serine-type endopeptidase activity,catalytic activity,protein metabolic process,organic substance metabolic process,metabolic process,primary metabolic process,biological_process,macromolecule metab…	--	--
XM_013964221.1	102176861		5685	6.47851	10.5464	-0.703014	0.0209	0.655667	ribosomal modification protein rimK-like family member B%2C transcript variant X5	GO:0005576,GO:0005488,GO:0043169,GO:0046872,GO:0006750,GO:0019184,GO:0043043,GO:0005575,GO:0006749,GO:0044711,GO:0043604,GO:0044283,GO:0044272,GO:0043167,GO:0022857,GO:0003674,GO:0005215,GO:0004363,GO:0022891,GO:0006575,GO:0042398,GO:0015075,GO:0016053,GO:0046394,GO:1901566,GO:0022892,GO:0008652,GO:0005216,GO:0022838,GO:0006518,GO:0015267,GO:0022803,GO:0008716,GO:0006790,GO:0043603,GO:0009405,GO:…	extracellular region,binding,cation binding,metal ion binding,glutathione biosynthetic process,nonribosomal peptide biosynthetic process,peptide biosynthetic process,cellular_component,glutathione metabolic process,single-organism biosynthetic process,amide biosynthetic process,small molecule biosynthetic process,sulfur compound biosynthetic process,ion binding,transmembrane transporter activity,…	chx00250,chx01100	Alanine, aspartate and glutamate metabolism,Metabolic pathways
XM_013973643.1	102184954		3405	1.20612	1.94711	-0.69096	0.0491	0.988601	histamine receptor H1%2C transcript variant X1	GO:0070011,GO:0008233,GO:0004175,GO:0044765,GO:0005575,GO:0016787,GO:0003674,GO:0051179,GO:0006508,GO:0005784,GO:0071256,GO:0030176,GO:0043234,GO:0005783,GO:0044699,GO:0009056,GO:0006810,GO:0051234,GO:0031227,GO:0005839,GO:0006613,GO:0044763,GO:0006612,GO:0016020,GO:0005791,GO:0030867,GO:0019773,GO:0000502,GO:0031301,GO:1901575,GO:0031300,GO:0005789,GO:0042175,GO:0033036,GO:0034613,GO:0070727,GO:…	peptidase activity, acting on L-amino acid peptides,peptidase activity,endopeptidase activity,single-organism transport,cellular_component,hydrolase activity,molecular_function,localization,proteolysis,Sec61 translocon complex,translocon complex,integral to endoplasmic reticulum membrane,protein complex,endoplasmic reticulum,single-organism process,catabolic process,transport,establishment of loc…	chx04020,chx04080,chx04750	Calcium signaling pathway,Neuroactive ligand-receptor interaction,Inflammatory mediator regulation of TRP channels
XM_013972006.1	102180965		1925	3.02353	4.85451	-0.683094	0.00375	0.210281	huntingtin-associated protein 1	GO:0005576,GO:0044421,GO:0005488,GO:0043169,GO:0046872,GO:0042025,GO:0000988,GO:0033647,GO:0033648,GO:0070011,GO:0033646,GO:0043656,GO:0018995,GO:0043245,GO:0043657,GO:0044215,GO:0044216,GO:0044217,GO:0000990,GO:0000996,GO:0016987,GO:0005886,GO:0008233,GO:0004175,GO:0033643,GO:0040011,GO:0005575,GO:0044766,GO:0043167,GO:0019028,GO:0016787,GO:0003674,GO:0008236,GO:0017171,GO:0071944,GO:0006352,GO:…	extracellular region,extracellular region part,binding,cation binding,metal ion binding,host cell nucleus,protein binding transcription factor activity,host intracellular organelle,host intracellular membrane-bounded organelle,peptidase activity, acting on L-amino acid peptides,host intracellular part,intracellular region of host,host,extraorganismal space,host cell,other organism,other organism …	chx04727,chx05016	GABAergic synapse,Huntington's disease
XM_005679233.2	102183126		1867	4.49835	7.20627	-0.679857	0.0255	0.731373	protein phosphatase 1%2C regulatory subunit 17%2C transcript variant X2	GO:0005576,GO:0005488,GO:0006858,GO:0005575,GO:0044766,GO:0019060,GO:0030581,GO:0046719,GO:0051708,GO:0003674,GO:0065008,GO:0051179,GO:0048878,GO:0042592,GO:0044699,GO:0006810,GO:0051234,GO:0044003,GO:0051817,GO:0051701,GO:0015459,GO:0019870,GO:0035821,GO:0044763,GO:0019048,GO:0009405,GO:0051704,GO:0003677,GO:0044764,GO:0044403,GO:0016032,GO:0044419,GO:0033036,GO:0034613,GO:0070727,GO:0051641,GO:…	extracellular region,binding,extracellular transport,cellular_component,multi-organism transport,intracellular transport of viral proteins in host cell,symbiont intracellular protein transport in host,regulation by virus of viral protein levels in host cell,intracellular protein transport in other organism involved in symbiotic interaction,molecular_function,regulation of biological quality,local…	chx04730	Long-term depression
XM_005697165.2	100860878		3155	13.1726	20.9503	-0.669431	0.0063	0.295464	solute carrier family 14 (urea transporter)%2C member 1 (Kidd blood group)%2C transcript variant X3	GO:0005488,GO:0044765,GO:0005575,GO:0043167,GO:0022857,GO:0003674,GO:0005215,GO:0065008,GO:0022891,GO:0051179,GO:0015204,GO:0015840,GO:0019755,GO:0042887,GO:0071918,GO:0055085,GO:0043234,GO:0042886,GO:0042301,GO:0022892,GO:0044699,GO:0006810,GO:0051234,GO:0031647,GO:0050821,GO:0044763,GO:0016020,GO:0006270,GO:0003916,GO:0071705,GO:0009521,GO:0009523,GO:0003677,GO:0006261,GO:0034357,GO:0010608,GO:…	binding,single-organism transport,cellular_component,ion binding,transmembrane transporter activity,molecular_function,transporter activity,regulation of biological quality,substrate-specific transmembrane transporter activity,localization,urea transmembrane transporter activity,urea transport,one-carbon compound transport,amide transmembrane transporter activity,urea transmembrane transport,tran…	--	--
XM_005692725.1	102171540		1322	1.98702	3.14708	-0.663409	0.044	0.943176	proline rich Gla (G-carboxyglutamic acid) 2%2C transcript variant X2	GO:0005576,GO:0005509,GO:0005488,GO:0043169,GO:0046872,GO:0005575,GO:0043167,GO:0003674	extracellular region,calcium ion binding,binding,cation binding,metal ion binding,cellular_component,ion binding,molecular_function	--	--
XM_005685401.2	102176691		1425	24.2186	38.2825	-0.660572	5e-05	0.00630842	purine nucleoside phosphorylase-like	GO:0003674,GO:1901564,GO:0009116,GO:1901657,GO:0044710,GO:0055086,GO:1901135,GO:0044281,GO:0003824,GO:0034641,GO:0071704,GO:0046483,GO:0006807,GO:0006725,GO:1901360,GO:0008152,GO:0044238,GO:0008150,GO:0006139,GO:0044237,GO:0009987	molecular_function,organonitrogen compound metabolic process,nucleoside metabolic process,glycosyl compound metabolic process,single-organism metabolic process,nucleobase-containing small molecule metabolic process,carbohydrate derivative metabolic process,small molecule metabolic process,catalytic activity,cellular nitrogen compound metabolic process,organic substance metabolic process,heterocyc…	chx00760,chx00230,chx00240,chx01100	Nicotinate and nicotinamide metabolism,Purine metabolism,Pyrimidine metabolism,Metabolic pathways
XM_013970225.1	102188336		224	177.883	281.166	-0.660494	0.04165	0.917828	transmembrane protein 240	GO:0005488,GO:0003684,GO:0005575,GO:0003674,GO:0006289,GO:0044699,GO:0044763,GO:0003677,GO:0006950,GO:0033554,GO:0005634,GO:0006974,GO:0050896,GO:0006281,GO:0043231,GO:0043227,GO:0034641,GO:0071704,GO:0044424,GO:0046483,GO:0005623,GO:0044464,GO:0006807,GO:0006725,GO:1901363,GO:0097159,GO:0006259,GO:1901360,GO:0051716,GO:0005622,GO:0003676,GO:0008152,GO:0043229,GO:0043226,GO:0044238,GO:0008150,GO:…	binding,damaged DNA binding,cellular_component,molecular_function,nucleotide-excision repair,single-organism process,single-organism cellular process,DNA binding,response to stress,cellular response to stress,nucleus,response to DNA damage stimulus,response to stimulus,DNA repair,intracellular membrane-bounded organelle,membrane-bounded organelle,cellular nitrogen compound metabolic process,organ…	--	--
XR_310296.2	102168830		3286	2.55684	4.03758	-0.659129	0.01055	0.431194	dopamine receptor D1%2C transcript variant X2	GO:0005515,GO:0005488,GO:0005575,GO:0003674,GO:0044699,GO:0044763,GO:0016020,GO:0050896,GO:0007154,GO:0023052,GO:0044700,GO:0044425,GO:0016021,GO:0007165,GO:0031224,GO:0051716,GO:0065007,GO:0008150,GO:0050789,GO:0050794,GO:0004871,GO:0060089,GO:0007166,GO:0004872,GO:0009987,GO:0007186,GO:0038023,GO:0004888,GO:0004930	protein binding,binding,cellular_component,molecular_function,single-organism process,single-organism cellular process,membrane,response to stimulus,cell communication,signaling,single organism signaling,membrane part,integral to membrane,signal transduction,intrinsic to membrane,cellular response to stimulus,biological regulation,biological_process,regulation of biological process,regulation of …	chx04024,chx05032,chx05031,chx04020,chx04540,chx04080,chx05030,chx04728,chx05034,chx05012	cAMP signaling pathway,Morphine addiction,Amphetamine addiction,Calcium signaling pathway,Gap junction,Neuroactive ligand-receptor interaction,Cocaine addiction,Dopaminergic synapse,Alcoholism,Parkinson's disease
XM_005695085.2	102180431		1220	16.8963	26.571	-0.653147	0.00065	0.0548718	calcium and integrin binding family member 2%2C transcript variant X2	GO:0005509,GO:0005488,GO:0043169,GO:0046872,GO:0043167,GO:0003674	calcium ion binding,binding,cation binding,metal ion binding,ion binding,molecular_function	--	--
XM_005674721.2	102186050		1462	3.46483	5.43639	-0.649867	0.0085	0.368836	N-6 adenine-specific DNA methyltransferase 1 (putative)	GO:0005575,GO:0003674,GO:0008757,GO:0043414,GO:0032259,GO:0004719,GO:0010340,GO:0051998,GO:0006479,GO:0008213,GO:0006464,GO:0036211,GO:0008171,GO:0008276,GO:0003824,GO:0043412,GO:0016741,GO:0008168,GO:0019538,GO:0005737,GO:0071704,GO:0044424,GO:0005623,GO:0044464,GO:0005622,GO:0008152,GO:0044238,GO:0016740,GO:0008150,GO:0043170,GO:0044237,GO:0044267,GO:0009987,GO:0044260	cellular_component,molecular_function,S-adenosylmethionine-dependent methyltransferase activity,macromolecule methylation,methylation,protein-L-isoaspartate (D-aspartate) O-methyltransferase activity,carboxyl-O-methyltransferase activity,protein carboxyl O-methyltransferase activity,protein methylation,protein alkylation,cellular protein modification process,protein modification process,O-methylt…	--	--
XM_005676669.2	102177943		2519	6.62776	10.3326	-0.640609	0.00685	0.315521	armadillo repeat containing 9%2C transcript variant X1	GO:0005515,GO:0005488,GO:0000775,GO:0031981,GO:0005575,GO:0043233,GO:0070013,GO:0031974,GO:0003674,GO:0044427,GO:0006352,GO:0006366,GO:0005694,GO:0005654,GO:0044451,GO:0043234,GO:0044428,GO:0003677,GO:0005672,GO:0000428,GO:0030880,GO:0055029,GO:0032991,GO:0006367,GO:0043228,GO:0043232,GO:0044271,GO:0005634,GO:0019438,GO:0003682,GO:0006355,GO:0016591,GO:0051252,GO:2001141,GO:0018130,GO:1901362,GO:…	protein binding,binding,chromosome, centromeric region,nuclear lumen,cellular_component,organelle lumen,intracellular organelle lumen,membrane-enclosed lumen,molecular_function,chromosomal part,DNA-dependent transcription, initiation,transcription from RNA polymerase II promoter,chromosome,nucleoplasm,nucleoplasm part,protein complex,nuclear part,DNA binding,transcription factor TFIIA complex,DNA…	--	--
NM_001285634.1	100861290		650	59.9541	92.8468	-0.630994	0.0002	0.0213963	calcitonin receptor-stimulating peptide-1	GO:0005576,GO:0005515,GO:0005102,GO:0030414,GO:0061134,GO:0005488,GO:0005179,GO:0004857,GO:0005575,GO:0030234,GO:0003674	extracellular region,protein binding,receptor binding,peptidase inhibitor activity,peptidase regulator activity,binding,hormone activity,enzyme inhibitor activity,cellular_component,enzyme regulator activity,molecular_function	--	--
XM_005697191.2	102191574		3538	2.32614	3.52626	-0.600201	0.00505	0.255973	lipase%2C endothelial	GO:0005515,GO:0005488,GO:0003674	protein binding,binding,molecular_function	chx00561,chx01100	Glycerolipid metabolism,Metabolic pathways
XM_005684700.2	102179286		2356	2.39501	3.62582	-0.598278	0.02215	0.674819	chromosome 9 open reading frame%2C human C6orf165%2C transcript variant X3	--	--	--	--
XM_005688654.2	102169395		1967	1.43691	2.17488	-0.597972	0.0401	0.902062	potassium channel%2C voltage gated modifier subfamily G%2C member 1	GO:0044765,GO:0005575,GO:0022857,GO:0016043,GO:0003674,GO:0005215,GO:0006461,GO:0070271,GO:0022891,GO:0051179,GO:0015075,GO:0071822,GO:0051260,GO:0055085,GO:0071840,GO:0065003,GO:0022607,GO:0022892,GO:0044699,GO:0005216,GO:0022838,GO:0006810,GO:0051234,GO:0015267,GO:0022803,GO:0051259,GO:0043933,GO:0006811,GO:0044763,GO:0016020,GO:0044085,GO:0008150,GO:0009987	single-organism transport,cellular_component,transmembrane transporter activity,cellular component organization,molecular_function,transporter activity,protein complex assembly,protein complex biogenesis,substrate-specific transmembrane transporter activity,localization,ion transmembrane transporter activity,protein complex subunit organization,protein homooligomerization,transmembrane transport,…	--	--
XM_013975958.1	102187379		454	26.4995	39.6489	-0.581318	0.01195	0.471	galanin/GMAP prepropeptide	GO:0005576,GO:0005515,GO:0005102,GO:0005488,GO:0005179,GO:0005575,GO:0003674	extracellular region,protein binding,receptor binding,binding,hormone activity,cellular_component,molecular_function	--	--
XM_005678375.2	102175732		1559	103.155	151.929	-0.558585	0.024	0.710663	transmembrane protein 59%2C transcript variant X1	GO:0044765,GO:0005575,GO:0022857,GO:0003674,GO:0005215,GO:0045263,GO:0022891,GO:0051179,GO:0015075,GO:0055085,GO:0045259,GO:0043234,GO:0015985,GO:0015986,GO:0008324,GO:1901566,GO:0006812,GO:0022892,GO:0006754,GO:0044699,GO:0015672,GO:0006810,GO:0051234,GO:0046034,GO:0022890,GO:0006811,GO:0009142,GO:0009145,GO:0009201,GO:0009206,GO:0044763,GO:0015077,GO:0016020,GO:1901564,GO:0033177,GO:0034220,GO:…	single-organism transport,cellular_component,transmembrane transporter activity,molecular_function,transporter activity,proton-transporting ATP synthase complex, coupling factor F(o),substrate-specific transmembrane transporter activity,localization,ion transmembrane transporter activity,transmembrane transport,proton-transporting ATP synthase complex,protein complex,energy coupled proton transpo…	--	--
XM_005680001.2	102178426		1560	113.355	166.704	-0.556436	5e-05	0.00630842	tubulin alpha-1C chain	GO:0005488,GO:0043623,GO:0005575,GO:0043167,GO:0016043,GO:0016787,GO:0003674,GO:0006461,GO:0070271,GO:0003924,GO:0034622,GO:0071822,GO:0016818,GO:0071840,GO:0043234,GO:0017111,GO:0065003,GO:0022607,GO:0016462,GO:0005525,GO:0009056,GO:0032561,GO:0019001,GO:0016817,GO:0043933,GO:0051258,GO:1901564,GO:0009141,GO:0044085,GO:0009116,GO:1901657,GO:0009144,GO:0009199,GO:0009205,GO:0035639,GO:0009150,GO:…	binding,cellular protein complex assembly,cellular_component,ion binding,cellular component organization,hydrolase activity,molecular_function,protein complex assembly,protein complex biogenesis,GTPase activity,cellular macromolecular complex assembly,protein complex subunit organization,hydrolase activity, acting on acid anhydrides, in phosphorus-containing anhydrides,cellular component organiza…	chx04145,chx04540	Phagosome,Gap junction
XM_005681214.2	102173722		1437	4.10273	6.02722	-0.554908	0.01965	0.630076	RIB43A domain with coiled-coils 2	--	--	--	--
XM_005681122.2	102169744		1366	3.48922	5.11423	-0.551611	0.03255	0.830383	centromere protein M%2C transcript variant X1	--	--	--	--
XM_013971704.1	102189516		1009	35.2509	51.498	-0.546855	0.00075	0.0615239	uncharacterized LOC102189516	GO:0005575,GO:0016020	cellular_component,membrane	--	--
XM_005687983.2	102181511		2578	28.7353	41.7728	-0.539743	0.0036	0.20285	solute carrier family 39 (zinc transporter)%2C member 12%2C transcript variant X6	GO:0044765,GO:0030001,GO:0005575,GO:0022857,GO:0046873,GO:0003674,GO:0005215,GO:0022891,GO:0051179,GO:0015075,GO:0055085,GO:0008324,GO:0006812,GO:0022892,GO:0044699,GO:0006810,GO:0051234,GO:0006811,GO:0044763,GO:0016020,GO:0008150,GO:0009987	single-organism transport,metal ion transport,cellular_component,transmembrane transporter activity,metal ion transmembrane transporter activity,molecular_function,transporter activity,substrate-specific transmembrane transporter activity,localization,ion transmembrane transporter activity,transmembrane transport,cation transmembrane transporter activity,cation transport,substrate-specific transp…	--	--
XM_013962618.1	102189926		4910	8.2531	11.982	-0.537861	0.01275	0.489242	coiled-coil domain containing 18%2C transcript variant X6	--	--	--	--
XM_005676609.2	102185127		1916	5.55702	8.06254	-0.536923	0.00595	0.283633	monoacylglycerol O-acyltransferase 1	GO:0005515,GO:0005488,GO:0003674,GO:0016747,GO:0003824,GO:0016746,GO:0016740	protein binding,binding,molecular_function,transferase activity, transferring acyl groups other than amino-acyl groups,catalytic activity,transferase activity, transferring acyl groups,transferase activity	--	--
XM_005699579.2	102181367		802	11.6544	16.8588	-0.532622	0.039	0.901654	sperm autoantigenic protein 17%2C transcript variant X1	GO:0005515,GO:0005488,GO:0003674	protein binding,binding,molecular_function	--	--
XM_013969432.1	100860822		679	31.3289	45.2695	-0.531049	0.00405	0.222798	calcitonin receptor-stimulating peptide-2%2C transcript variant X1	GO:0005576,GO:0005515,GO:0005102,GO:0030414,GO:0061134,GO:0005488,GO:0005179,GO:0004857,GO:0005575,GO:0030234,GO:0003674	extracellular region,protein binding,receptor binding,peptidase inhibitor activity,peptidase regulator activity,binding,hormone activity,enzyme inhibitor activity,cellular_component,enzyme regulator activity,molecular_function	--	--
XM_013964884.1	102189939		273	2911.92	4154.73	-0.512787	0.0001	0.0116658	ATP synthase%2C H+ transporting%2C mitochondrial Fo complex%2C subunit E	--	--	--	--
XM_005700176.2	102187111		2518	3.47783	4.94946	-0.509083	0.01255	0.486391	interleukin 1 receptor accessory protein-like 2	GO:0005576,GO:0005515,GO:0005488,GO:0044707,GO:0032501,GO:0005575,GO:0003674,GO:0007338,GO:0007339,GO:0008037,GO:0009566,GO:0009988,GO:0035036,GO:0022414,GO:0000003,GO:0044699,GO:0048610,GO:0044763,GO:0016020,GO:0044702,GO:0019953,GO:0050896,GO:0007154,GO:0023052,GO:0044700,GO:0007165,GO:0051716,GO:0065007,GO:0008150,GO:0050789,GO:0050794,GO:0009987	extracellular region,protein binding,binding,single-multicellular organism process,multicellular organismal process,cellular_component,molecular_function,single fertilization,binding of sperm to zona pellucida,cell recognition,fertilization,cell-cell recognition,sperm-egg recognition,reproductive process,reproduction,single-organism process,cellular process involved in reproduction,single-organis…	--	--
XM_005680499.2	102169078		2520	4.9399	7.0215	-0.507298	0.00835	0.367131	solute carrier family 17 (vesicular glutamate transporter)%2C member 8	GO:0044765,GO:0005575,GO:0051179,GO:0055085,GO:0044699,GO:0006810,GO:0051234,GO:0044763,GO:0016020,GO:0044425,GO:0016021,GO:0031224,GO:0008150,GO:0009987	single-organism transport,cellular_component,localization,transmembrane transport,single-organism process,transport,establishment of localization,single-organism cellular process,membrane,membrane part,integral to membrane,intrinsic to membrane,biological_process,cellular process	chx05033,chx04723,chx04721,chx04724	Nicotine addiction,Retrograde endocannabinoid signaling,Synaptic vesicle cycle,Glutamatergic synapse
XM_013970859.1	102181622		2213	13.6358	19.3739	-0.506714	0.00105	0.0788859	solute carrier family 2 (facilitated glucose transporter)%2C member 11	GO:0044765,GO:0005575,GO:0022857,GO:0003674,GO:0005215,GO:0051179,GO:0055085,GO:0044699,GO:0006810,GO:0051234,GO:0044763,GO:0016020,GO:0044425,GO:0016021,GO:0031224,GO:0008150,GO:0009987	single-organism transport,cellular_component,transmembrane transporter activity,molecular_function,transporter activity,localization,transmembrane transport,single-organism process,transport,establishment of localization,single-organism cellular process,membrane,membrane part,integral to membrane,intrinsic to membrane,biological_process,cellular process	--	--
XM_005675639.2	102182915		1290	4.75847	6.74005	-0.502262	0.049	0.988451	radial spoke head 1 homolog (Chlamydomonas)%2C transcript variant X2	--	--	--	--
XM_013972103.1	102178304		1218	5.7638	8.15218	-0.500165	0.03115	0.817116	centromere protein V	--	--	--	--
XM_013962774.1	102180987		3711	2.56652	3.61641	-0.494748	0.04015	0.902062	leptin receptor%2C transcript variant X9	GO:0005515,GO:0005488,GO:0003674	protein binding,binding,molecular_function	chx04920,chx04060,chx04080,chx04152,chx04630,chx04932	Adipocytokine signaling pathway,Cytokine-cytokine receptor interaction,Neuroactive ligand-receptor interaction,AMPK signaling pathway,Jak-STAT signaling pathway,Non-alcoholic fatty liver disease (NAFLD)
XM_005700181.2	102189287		622	24.3119	34.2192	-0.493142	0.013	0.494746	thymosin beta-15A	GO:0005515,GO:0005488,GO:0005575,GO:0016043,GO:0003674,GO:0007010,GO:0006996,GO:0071840,GO:0044699,GO:0044763,GO:0008092,GO:0003779,GO:0005737,GO:0044424,GO:0005623,GO:0044464,GO:0005622,GO:0008150,GO:0009987	protein binding,binding,cellular_component,cellular component organization,molecular_function,cytoskeleton organization,organelle organization,cellular component organization or biogenesis,single-organism process,single-organism cellular process,cytoskeletal protein binding,actin binding,cytoplasm,intracellular part,cell,cell part,intracellular,biological_process,cellular process	--	--
XM_013965480.1	102190409		2461	2.0314	2.85556	-0.491296	0.0443	0.946984	protocadherin beta-16-like	GO:0007155,GO:0005509,GO:0022610,GO:0005488,GO:0043169,GO:0046872,GO:0016337,GO:0005575,GO:0043167,GO:0003674,GO:0007156,GO:0044699,GO:0044763,GO:0016020,GO:0008150,GO:0009987	cell adhesion,calcium ion binding,biological adhesion,binding,cation binding,metal ion binding,cell-cell adhesion,cellular_component,ion binding,molecular_function,homophilic cell adhesion,single-organism process,single-organism cellular process,membrane,biological_process,cellular process	--	--
XM_005694142.2	102170815		2450	5.33642	7.46425	-0.484125	0.0268	0.754628	solute carrier family 25 (mitochondrial thiamine pyrophosphate carrier)%2C member 19%2C transcript variant X2	--	--	--	--
XM_005696187.2	102182838		4017	4.08672	5.70862	-0.482199	0.0058	0.278772	collagen%2C type XXI%2C alpha 1	GO:0005575,GO:0016020	cellular_component,membrane	chx04974	Protein digestion and absorption
XM_013968105.1	102187057		475	47.4142	65.9187	-0.47537	0.01165	0.463902	chromosome 11 open reading frame%2C human C9orf116	--	--	--	--
XM_005698342.2	102186082		919	9.58744	13.2846	-0.470542	0.03365	0.849114	nucleophosmin/nucleoplasmin 3	GO:0005488,GO:0043169,GO:0051381,GO:0070026,GO:0043167,GO:0003674,GO:1901363,GO:0097159	binding,cation binding,histamine binding,nitric oxide binding,ion binding,molecular_function,heterocyclic compound binding,organic cyclic compound binding	--	--
XM_005693014.2	102177368		3424	6.12585	8.48443	-0.469908	0.025	0.725469	zinc finger protein OZF-like%2C transcript variant X1	GO:0005488,GO:0043169,GO:0046872,GO:0005575,GO:0043167,GO:0003674,GO:0044699,GO:0044763,GO:0005198,GO:0006950,GO:0035556,GO:0032991,GO:0033554,GO:0046914,GO:0043228,GO:0043232,GO:0044271,GO:0019438,GO:0006974,GO:0050896,GO:0006355,GO:0007154,GO:0051252,GO:2001141,GO:0018130,GO:1901362,GO:0023052,GO:0044700,GO:0006281,GO:0010468,GO:2000112,GO:0006351,GO:0010556,GO:0031326,GO:0009889,GO:0060255,GO:…	binding,cation binding,metal ion binding,cellular_component,ion binding,molecular_function,single-organism process,single-organism cellular process,structural molecule activity,response to stress,intracellular signal transduction,macromolecular complex,cellular response to stress,transition metal ion binding,non-membrane-bounded organelle,intracellular non-membrane-bounded organelle,cellular nitr…	--	--
XM_005709624.2	102181281		2476	9.5042	13.1439	-0.467755	0.00565	0.272126	nucleosome assembly protein 1-like 2	GO:0005488,GO:0005575,GO:0016043,GO:0003674,GO:0034622,GO:0051276,GO:0006996,GO:0071840,GO:0065003,GO:0022607,GO:0065004,GO:0071824,GO:0044699,GO:0043933,GO:0044763,GO:0006323,GO:0044085,GO:0071103,GO:0006325,GO:0005634,GO:0006334,GO:0031497,GO:0034728,GO:0006333,GO:0043231,GO:0043227,GO:0034641,GO:0071704,GO:0044424,GO:0046483,GO:0005623,GO:0044464,GO:0006807,GO:0003723,GO:0006725,GO:1901363,GO:…	binding,cellular_component,cellular component organization,molecular_function,cellular macromolecular complex assembly,chromosome organization,organelle organization,cellular component organization or biogenesis,macromolecular complex assembly,cellular component assembly,protein-DNA complex assembly,protein-DNA complex subunit organization,single-organism process,macromolecular complex subunit or…	--	--
XM_005709644.2	102176709		871	56.8043	78.2433	-0.461968	0.00215	0.137499	mitochondrial ribosomal protein L17	GO:0005575,GO:0003674,GO:0005198,GO:0032991,GO:0043228,GO:0043232,GO:0019538,GO:0005737,GO:0044444,GO:0071704,GO:0044424,GO:0005623,GO:0044464,GO:0003735,GO:0005622,GO:0005840,GO:0008152,GO:0043229,GO:0043226,GO:0044238,GO:0008150,GO:0030529,GO:0043170,GO:0010467,GO:1901576,GO:0006412,GO:0044249,GO:0009058,GO:0044237,GO:0044267,GO:0034645,GO:0009987,GO:0009059,GO:0044260	cellular_component,molecular_function,structural molecule activity,macromolecular complex,non-membrane-bounded organelle,intracellular non-membrane-bounded organelle,protein metabolic process,cytoplasm,cytoplasmic part,organic substance metabolic process,intracellular part,cell,cell part,structural constituent of ribosome,intracellular,ribosome,metabolic process,intracellular organelle,organelle,…	chx03010	Ribosome
XM_013964354.1	102184889		661	27.8864	38.3879	-0.461089	0.01395	0.509999	synaptogyrin 1	GO:0005575,GO:0016020	cellular_component,membrane	--	--
XM_013974690.1	102168410		2641	2.38163	3.27407	-0.459134	0.04705	0.973499	gap junction protein%2C gamma 3%2C 30.2kDa	GO:0005488,GO:0003674,GO:0019080,GO:0019082,GO:0019058,GO:0051704,GO:0003677,GO:0044764,GO:0044403,GO:0016032,GO:0044419,GO:0016485,GO:0051604,GO:0019538,GO:0071704,GO:1901363,GO:0097159,GO:0003676,GO:0008152,GO:0044238,GO:0008150,GO:0043170,GO:0010467,GO:0009987	binding,molecular_function,viral genome expression,viral protein processing,viral infectious cycle,multi-organism process,DNA binding,multi-organism cellular process,symbiosis, encompassing mutualism through parasitism,viral process,interspecies interaction between organisms,protein processing,protein maturation,protein metabolic process,organic substance metabolic process,heterocyclic compound b…	--	--
XM_005694495.2	102177563		6413	2.3525	3.23281	-0.458595	0.0099	0.413361	ATP-binding cassette%2C sub-family A (ABC1)%2C member 10	GO:0003688,GO:0005488,GO:0043169,GO:0046872,GO:0005575,GO:0043167,GO:0016787,GO:0003674,GO:0043565,GO:0004797,GO:0019136,GO:0019206,GO:0003924,GO:0016818,GO:0017111,GO:0016462,GO:0005525,GO:0032561,GO:0019001,GO:0016817,GO:0001071,GO:0003700,GO:0016020,GO:0019205,GO:0016301,GO:0005524,GO:0032559,GO:0003677,GO:0035639,GO:0001883,GO:0032549,GO:0032550,GO:0030554,GO:0032555,GO:0032553,GO:0001882,GO:…	DNA replication origin binding,binding,cation binding,metal ion binding,cellular_component,ion binding,hydrolase activity,molecular_function,sequence-specific DNA binding,thymidine kinase activity,deoxynucleoside kinase activity,nucleoside kinase activity,GTPase activity,hydrolase activity, acting on acid anhydrides, in phosphorus-containing anhydrides,nucleoside-triphosphatase activity,pyrophosp…	chx02010	ABC transporters
XM_013972253.1	106503254		2004	5.33635	7.32957	-0.457877	0.022	0.674428	Usher syndrome 1G (autosomal recessive)	GO:0005515,GO:0005488,GO:0003674	protein binding,binding,molecular_function	--	--
XM_005679124.2	106501721		885	9.63473	13.2187	-0.456262	0.04355	0.938731	ataxin-7-like protein 1	--	--	--	--
XM_013974072.1	106503500		1164	70.0921	96.0998	-0.455281	0.04745	0.977419	histone H4	GO:0005488,GO:0005575,GO:0003674,GO:0006352,GO:0043565,GO:0003677,GO:0044271,GO:0005634,GO:0019438,GO:0018130,GO:1901362,GO:0006351,GO:0032774,GO:0043231,GO:0034654,GO:0043227,GO:0034641,GO:0071704,GO:0044424,GO:0046483,GO:0005623,GO:0044464,GO:0006807,GO:0006725,GO:1901363,GO:0097159,GO:1901360,GO:0005622,GO:0003676,GO:0016070,GO:0008152,GO:0043229,GO:0043226,GO:0044238,GO:0008150,GO:0090304,GO:…	binding,cellular_component,molecular_function,DNA-dependent transcription, initiation,sequence-specific DNA binding,DNA binding,cellular nitrogen compound biosynthetic process,nucleus,aromatic compound biosynthetic process,heterocycle biosynthetic process,organic cyclic compound biosynthetic process,transcription, DNA-dependent,RNA biosynthetic process,intracellular membrane-bounded organelle,nuc…	chx05322,chx05203,chx05034	Systemic lupus erythematosus,Viral carcinogenesis,Alcoholism
XM_005690531.1	102189779		3065	2.52114	3.45603	-0.45504	0.0342	0.850968	lin-9 DREAM MuvB core complex component	GO:0031981,GO:0005575,GO:0043233,GO:0070013,GO:0031974,GO:0007049,GO:0005654,GO:0044451,GO:0043234,GO:0044699,GO:0017053,GO:0044428,GO:0044763,GO:0032991,GO:0044271,GO:0005634,GO:0019438,GO:0018130,GO:1901362,GO:0006351,GO:0032774,GO:0044446,GO:0044422,GO:0043231,GO:0034654,GO:0043227,GO:0034641,GO:0071704,GO:0044424,GO:0046483,GO:0005623,GO:0044464,GO:0006807,GO:0006725,GO:1901360,GO:0005622,GO:…	nuclear lumen,cellular_component,organelle lumen,intracellular organelle lumen,membrane-enclosed lumen,cell cycle,nucleoplasm,nucleoplasm part,protein complex,single-organism process,transcriptional repressor complex,nuclear part,single-organism cellular process,macromolecular complex,cellular nitrogen compound biosynthetic process,nucleus,aromatic compound biosynthetic process,heterocycle biosyn…	--	--
XM_005679782.2	102169257		1517	12.1136	16.5757	-0.452447	0.00955	0.405308	MGAT4 family%2C member C	GO:0005575,GO:0003674,GO:0016020,GO:0005975,GO:0006629,GO:0016757,GO:0008653,GO:0009103,GO:0044723,GO:0016051,GO:0044710,GO:0033692,GO:0008610,GO:0000271,GO:0044264,GO:0044262,GO:0034637,GO:1901135,GO:0005976,GO:0003824,GO:0044255,GO:0016758,GO:1901137,GO:0071704,GO:0008152,GO:0044238,GO:0016740,GO:0008150,GO:0043170,GO:1901576,GO:0044249,GO:0009058,GO:0044237,GO:0034645,GO:0009987,GO:0009059,GO:…	cellular_component,molecular_function,membrane,carbohydrate metabolic process,lipid metabolic process,transferase activity, transferring glycosyl groups,lipopolysaccharide metabolic process,lipopolysaccharide biosynthetic process,single-organism carbohydrate metabolic process,carbohydrate biosynthetic process,single-organism metabolic process,cellular polysaccharide biosynthetic process,lipid bio…	chx00510,chx01100	N-Glycan biosynthesis,Metabolic pathways
XM_013966317.1	102181302		951	18.402	25.1276	-0.449405	0.0131	0.496922	acireductone dioxygenase 1	GO:0003674,GO:0010309,GO:0016702,GO:0051213,GO:0045735,GO:0016701,GO:0055114,GO:0016491,GO:0044710,GO:0044271,GO:0019438,GO:0006355,GO:0051252,GO:2001141,GO:0018130,GO:1901362,GO:0010468,GO:2000112,GO:0006351,GO:0010556,GO:0031326,GO:0009889,GO:0003824,GO:0060255,GO:0031323,GO:0019222,GO:0032774,GO:0019219,GO:0051171,GO:0080090,GO:0034654,GO:0034641,GO:0071704,GO:0046483,GO:0006807,GO:0006725,GO:…	molecular_function,acireductone dioxygenase [iron(II)-requiring] activity,oxidoreductase activity, acting on single donors with incorporation of molecular oxygen, incorporation of two atoms of oxygen,dioxygenase activity,nutrient reservoir activity,oxidoreductase activity, acting on single donors with incorporation of molecular oxygen,oxidation-reduction process,oxidoreductase activity,single-org…	chx00270,chx01100	Cysteine and methionine metabolism,Metabolic pathways
XM_013976189.1	102179643		5565	18.0417	24.6256	-0.44882	0.0003	0.0300194	insulin receptor substrate 4	GO:0005515,GO:0005102,GO:0005488,GO:0005158,GO:0003674,GO:0032403	protein binding,receptor binding,binding,insulin receptor binding,molecular_function,protein complex binding	chx04920,chx04930,chx04022,chx04068,chx04152,chx04910	Adipocytokine signaling pathway,Type II diabetes mellitus,cGMP-PKG signaling pathway,FoxO signaling pathway,AMPK signaling pathway,Insulin signaling pathway
XM_013967223.1	102174213		1565	4.73799	6.45771	-0.446746	0.04395	0.942975	solute carrier family 35%2C member F4	GO:0005575,GO:0051179,GO:0006810,GO:0051234,GO:0016020,GO:0044425,GO:0016021,GO:0031224,GO:0008150	cellular_component,localization,transport,establishment of localization,membrane,membrane part,integral to membrane,intrinsic to membrane,biological_process	--	--
XM_013971948.1	102184839		2380	14.2334	19.3731	-0.444767	0.0038	0.212571	LYR motif containing 9	--	--	--	--
XM_005680529.2	102176304		763	1265.64	1720.63	-0.443073	0.00075	0.0615239	pro-melanin-concentrating hormone	GO:0005515,GO:0005102,GO:0005488,GO:0005179,GO:0044707,GO:0032501,GO:0007268,GO:0019226,GO:0035637,GO:0007267,GO:0030354,GO:0003674,GO:0003008,GO:0050877,GO:0044699,GO:0044763,GO:0007154,GO:0023052,GO:0044700,GO:0008150,GO:0009987	protein binding,receptor binding,binding,hormone activity,single-multicellular organism process,multicellular organismal process,synaptic transmission,transmission of nerve impulse,multicellular organismal signaling,cell-cell signaling,melanin-concentrating hormone activity,molecular_function,system process,neurological system process,single-organism process,single-organism cellular process,cell …	--	--
XM_013966500.1	102184625		1767	13.4172	18.15	-0.435892	0.0221	0.674819	melanocortin 2 receptor accessory protein 2%2C transcript variant X2	--	--	--	--
XM_013971089.1	102184651		339	333.001	450.268	-0.435254	0.0042	0.226225	ribosomal protein S16	GO:0005575,GO:0003674,GO:0005198,GO:0032991,GO:0043228,GO:0043232,GO:0019538,GO:0005737,GO:0044444,GO:0071704,GO:0044424,GO:0005623,GO:0044464,GO:0003735,GO:0005622,GO:0005840,GO:0008152,GO:0043229,GO:0043226,GO:0044238,GO:0008150,GO:0030529,GO:0043170,GO:0010467,GO:1901576,GO:0006412,GO:0044249,GO:0009058,GO:0044237,GO:0044267,GO:0034645,GO:0009987,GO:0009059,GO:0044260	cellular_component,molecular_function,structural molecule activity,macromolecular complex,non-membrane-bounded organelle,intracellular non-membrane-bounded organelle,protein metabolic process,cytoplasm,cytoplasmic part,organic substance metabolic process,intracellular part,cell,cell part,structural constituent of ribosome,intracellular,ribosome,metabolic process,intracellular organelle,organelle,…	chx03010	Ribosome
XM_005675370.2	102191180		3868	5.76612	7.78448	-0.433001	0.0088	0.37902	WD repeat domain 49	GO:0005515,GO:0005488,GO:0005575,GO:0003674,GO:0005783,GO:0016020,GO:0016757,GO:0003824,GO:0044425,GO:0016021,GO:0031224,GO:0016758,GO:0005737,GO:0043231,GO:0043227,GO:0044444,GO:0044424,GO:0005623,GO:0044464,GO:0005622,GO:0043229,GO:0043226,GO:0016740	protein binding,binding,cellular_component,molecular_function,endoplasmic reticulum,membrane,transferase activity, transferring glycosyl groups,catalytic activity,membrane part,integral to membrane,intrinsic to membrane,transferase activity, transferring hexosyl groups,cytoplasm,intracellular membrane-bounded organelle,membrane-bounded organelle,cytoplasmic part,intracellular part,cell,cell part,…	--	--
XM_013973760.1	102170007		2859	3.44168	4.63122	-0.428281	0.04305	0.931413	kinesin family member 6	GO:0005515,GO:0005488,GO:0005575,GO:0043167,GO:0016787,GO:0003674,GO:0019031,GO:0036338,GO:0003774,GO:0019012,GO:0044423,GO:0006928,GO:0016818,GO:0017111,GO:0008017,GO:0016462,GO:0044699,GO:0016817,GO:0015631,GO:0044763,GO:0007017,GO:0008092,GO:0005524,GO:0032559,GO:0035639,GO:0001883,GO:0032549,GO:0032550,GO:0030554,GO:0032555,GO:0032553,GO:0007018,GO:0001882,GO:0017076,GO:0043168,GO:0000166,GO:…	protein binding,binding,cellular_component,ion binding,hydrolase activity,molecular_function,viral envelope,viral membrane,motor activity,virion,virion part,cellular component movement,hydrolase activity, acting on acid anhydrides, in phosphorus-containing anhydrides,nucleoside-triphosphatase activity,microtubule binding,pyrophosphatase activity,single-organism process,hydrolase activity, acting …	--	--
XM_013970987.1	100860760		432	901.282	1212.25	-0.427637	0.00025	0.0260258	metallothionein 3	GO:0005488,GO:0043169,GO:0046872,GO:0043167,GO:0003674	binding,cation binding,metal ion binding,ion binding,molecular_function	--	--
XM_005681806.2	102168437		1713	23.1014	30.9836	-0.423527	0.00735	0.333914	mitochondrial ribosomal protein L1%2C transcript variant X2	--	--	chx03010	Ribosome
XM_005696182.2	102181822		1482	20.5244	27.4625	-0.420121	0.0076	0.341926	BCL2-associated athanogene 2	GO:0005515,GO:0005488,GO:0003674,GO:0051087	protein binding,binding,molecular_function,chaperone binding	chx04141	Protein processing in endoplasmic reticulum
XM_005698970.2	102188737		1379	10.5307	14.0204	-0.412922	0.0261	0.740723	chromosome 28 open reading frame%2C human C1orf131	GO:0005488,GO:0031981,GO:0005575,GO:0043233,GO:0070013,GO:0031974,GO:0003674,GO:0005666,GO:0005654,GO:0044451,GO:0043234,GO:0006383,GO:0044428,GO:0003677,GO:0000428,GO:0030880,GO:0055029,GO:0032991,GO:0044271,GO:0005634,GO:0019438,GO:0018130,GO:1901362,GO:0016772,GO:0006351,GO:0003824,GO:0032774,GO:0034062,GO:0044446,GO:0044422,GO:0043231,GO:0034654,GO:0043227,GO:0003899,GO:0016779,GO:0034641,GO:…	binding,nuclear lumen,cellular_component,organelle lumen,intracellular organelle lumen,membrane-enclosed lumen,molecular_function,DNA-directed RNA polymerase III complex,nucleoplasm,nucleoplasm part,protein complex,transcription from RNA polymerase III promoter,nuclear part,DNA binding,DNA-directed RNA polymerase complex,RNA polymerase complex,nuclear DNA-directed RNA polymerase complex,macromole…	--	--
XM_005689977.2	102187969		2325	4.4153	5.85297	-0.406656	0.0497	0.992931	sialidase 3 (membrane sialidase)%2C transcript variant X1	GO:0005488,GO:0003674,GO:0009404,GO:0015643,GO:0019748,GO:0030153,GO:0044710,GO:0008152,GO:0008150,GO:0044237,GO:0009987	binding,molecular_function,toxin metabolic process,toxic substance binding,secondary metabolic process,bacteriocin immunity,single-organism metabolic process,metabolic process,biological_process,cellular metabolic process,cellular process	chx00511,chx00600	Other glycan degradation,Sphingolipid metabolism
XM_005679116.2	102169827		2975	4.69375	6.2165	-0.405363	0.0481	0.987305	pseudouridylate synthase 7 (putative)%2C transcript variant X2	GO:0005488,GO:0003674,GO:0016866,GO:0009982,GO:0001522,GO:0003824,GO:0043412,GO:0009451,GO:0016853,GO:0034641,GO:0071704,GO:0046483,GO:0006807,GO:0003723,GO:0006725,GO:1901363,GO:0097159,GO:1901360,GO:0003676,GO:0016070,GO:0008152,GO:0044238,GO:0008150,GO:0090304,GO:0006139,GO:0043170,GO:0044237,GO:0009987,GO:0044260	binding,molecular_function,intramolecular transferase activity,pseudouridine synthase activity,pseudouridine synthesis,catalytic activity,macromolecule modification,RNA modification,isomerase activity,cellular nitrogen compound metabolic process,organic substance metabolic process,heterocycle metabolic process,nitrogen compound metabolic process,RNA binding,cellular aromatic compound metabolic pr…	--	--
XM_005675606.2	102173421		3067	26.7198	35.3721	-0.404703	0.0015	0.105843	ubiquitin-like modifier activating enzyme 5	GO:0005488,GO:0006783,GO:0016627,GO:0016628,GO:0019354,GO:0043115,GO:0046156,GO:0042168,GO:0033013,GO:0051186,GO:0033014,GO:0003674,GO:0006778,GO:0051188,GO:0042440,GO:0006779,GO:0046148,GO:1901566,GO:0051287,GO:0055114,GO:1901564,GO:0050662,GO:0016491,GO:0048037,GO:0016616,GO:0044710,GO:0000166,GO:1901265,GO:0016614,GO:0044271,GO:0019438,GO:0036094,GO:0018130,GO:1901362,GO:0003824,GO:0034641,GO:…	binding,heme biosynthetic process,oxidoreductase activity, acting on the CH-CH group of donors,oxidoreductase activity, acting on the CH-CH group of donors, NAD or NADP as acceptor,siroheme biosynthetic process,precorrin-2 dehydrogenase activity,siroheme metabolic process,heme metabolic process,tetrapyrrole metabolic process,cofactor metabolic process,tetrapyrrole biosynthetic process,molecular_f…	--	--
XM_005678691.1	102176490		1476	16.0372	21.2227	-0.404183	0.02055	0.648191	organic solute carrier partner 1%2C transcript variant X1	--	--	--	--
XM_005690455.2	102190897		630	43.3745	57.2352	-0.400056	0.03015	0.80452	glutaredoxin 2%2C transcript variant X2	GO:0005515,GO:0005488,GO:0030699,GO:0030700,GO:0046992,GO:0050485,GO:0005575,GO:0003674,GO:0065008,GO:0043234,GO:0042592,GO:0044699,GO:0015035,GO:0015036,GO:0019725,GO:0055114,GO:0044763,GO:0045454,GO:0016491,GO:0009055,GO:0016667,GO:0044710,GO:0032991,GO:0003824,GO:0005737,GO:0044444,GO:0044424,GO:0005623,GO:0044464,GO:0005622,GO:0065007,GO:0008152,GO:0008150,GO:0050789,GO:0050794,GO:0009987	protein binding,binding,glycine reductase activity,glycine reductase complex,oxidoreductase activity, acting on X-H and Y-H to form an X-Y bond,oxidoreductase activity, acting on X-H and Y-H to form an X-Y bond, with a disulfide as acceptor,cellular_component,molecular_function,regulation of biological quality,protein complex,homeostatic process,single-organism process,protein disulfide oxidoredu…	--	--
XM_005681640.2	102178715		1544	106.826	140.882	-0.399218	0.01965	0.630076	HOP homeobox%2C transcript variant X1	GO:0005488,GO:0003674,GO:0043565,GO:0015643,GO:0001071,GO:0003700,GO:0003677,GO:0044271,GO:0019438,GO:0006355,GO:0051252,GO:2001141,GO:0018130,GO:1901362,GO:0010468,GO:2000112,GO:0006351,GO:0010556,GO:0031326,GO:0009889,GO:0060255,GO:0031323,GO:0019222,GO:0032774,GO:0019219,GO:0051171,GO:0080090,GO:0034654,GO:0034641,GO:0071704,GO:0046483,GO:0006807,GO:0006725,GO:1901363,GO:0097159,GO:1901360,GO:…	binding,molecular_function,sequence-specific DNA binding,toxic substance binding,nucleic acid binding transcription factor activity,sequence-specific DNA binding transcription factor activity,DNA binding,cellular nitrogen compound biosynthetic process,aromatic compound biosynthetic process,regulation of transcription, DNA-dependent,regulation of RNA metabolic process,regulation of RNA biosyntheti…	--	--
XM_005697254.2	102186819		2877	14.3382	18.8886	-0.397649	0.00565	0.272126	polymerase (DNA directed) iota	GO:0005488,GO:0003684,GO:0003674,GO:0044699,GO:0044763,GO:0003887,GO:0003677,GO:0006950,GO:0033554,GO:0006974,GO:0050896,GO:0006281,GO:0016772,GO:0003824,GO:0016779,GO:0034641,GO:0071704,GO:0046483,GO:0006807,GO:0006725,GO:1901363,GO:0097159,GO:0006259,GO:1901360,GO:0034061,GO:0051716,GO:0003676,GO:0008152,GO:0044238,GO:0016740,GO:0008150,GO:0090304,GO:0006139,GO:0043170,GO:0044237,GO:0009987,GO:…	binding,damaged DNA binding,molecular_function,single-organism process,single-organism cellular process,DNA-directed DNA polymerase activity,DNA binding,response to stress,cellular response to stress,response to DNA damage stimulus,response to stimulus,DNA repair,transferase activity, transferring phosphorus-containing groups,catalytic activity,nucleotidyltransferase activity,cellular nitrogen co…	chx03460	Fanconi anemia pathway
XM_005700694.1	102172339		2265	10.1874	13.4156	-0.39712	0.01425	0.515286	solute carrier family 7 (cationic amino acid transporter%2C y+ system)%2C member 3	GO:0005488,GO:0044765,GO:0005575,GO:0022857,GO:0003674,GO:0005215,GO:0022891,GO:0051179,GO:0015075,GO:0055085,GO:0022892,GO:0044699,GO:0006810,GO:0051234,GO:0006811,GO:0044763,GO:0016020,GO:0006865,GO:0008509,GO:0034220,GO:0071705,GO:0003677,GO:0005342,GO:0046943,GO:0008514,GO:0015171,GO:0003333,GO:0006820,GO:0044271,GO:0019438,GO:0071702,GO:0006355,GO:0051252,GO:2001141,GO:0018130,GO:0015849,GO:…	binding,single-organism transport,cellular_component,transmembrane transporter activity,molecular_function,transporter activity,substrate-specific transmembrane transporter activity,localization,ion transmembrane transporter activity,transmembrane transport,substrate-specific transporter activity,single-organism process,transport,establishment of localization,ion transport,single-organism cellula…	--	--
XM_013970272.1	106502972		883	22.7748	29.9605	-0.395622	0.02255	0.681638	Fanconi anemia core complex associated protein 20	--	--	--	--
XM_005701797.2	102177977		1050	20.8434	27.3359	-0.39121	0.02125	0.663063	xaa-Pro dipeptidase	GO:0000988,GO:0031981,GO:0003712,GO:0000989,GO:0005575,GO:0043233,GO:0070013,GO:0031974,GO:0006357,GO:0003674,GO:0001076,GO:0001104,GO:0016592,GO:0006366,GO:0005654,GO:0044451,GO:0043234,GO:0044428,GO:0032991,GO:0044271,GO:0005634,GO:0019438,GO:0006355,GO:0051252,GO:2001141,GO:0018130,GO:1901362,GO:0010468,GO:2000112,GO:0006351,GO:0010556,GO:0031326,GO:0009889,GO:0060255,GO:0031323,GO:0019222,GO:…	protein binding transcription factor activity,nuclear lumen,transcription cofactor activity,transcription factor binding transcription factor activity,cellular_component,organelle lumen,intracellular organelle lumen,membrane-enclosed lumen,regulation of transcription from RNA polymerase II promoter,molecular_function,RNA polymerase II transcription factor binding transcription factor activity,RNA…	--	--
XM_013969365.1	102178839		4920	5.16436	6.74121	-0.384418	0.0147	0.526637	potassium voltage-gated channel%2C modifier subfamily S%2C member 2	GO:0005488,GO:0051382,GO:0051383,GO:0070925,GO:0044765,GO:0043623,GO:0005575,GO:0022857,GO:0016043,GO:0003674,GO:0005215,GO:0022402,GO:0006461,GO:0070271,GO:0022891,GO:0051179,GO:0007049,GO:0034622,GO:0034508,GO:0015075,GO:0071822,GO:0051276,GO:0051260,GO:0000280,GO:0007067,GO:0006996,GO:0055085,GO:0071840,GO:0048285,GO:0065003,GO:0022607,GO:0065004,GO:0071824,GO:0000278,GO:0022892,GO:0044699,GO:…	binding,kinetochore assembly,kinetochore organization,organelle assembly,single-organism transport,cellular protein complex assembly,cellular_component,transmembrane transporter activity,cellular component organization,molecular_function,transporter activity,cell cycle process,protein complex assembly,protein complex biogenesis,substrate-specific transmembrane transporter activity,localization,ce…	--	--
XM_005693600.2	102187800		741	1975.2	2576.62	-0.38348	0.00235	0.147447	ubiquitin B	GO:0005576,GO:0005515,GO:0044421,GO:0005488,GO:0042025,GO:0033647,GO:0033648,GO:0033646,GO:0043656,GO:0018995,GO:0043245,GO:0043657,GO:0044215,GO:0044216,GO:0044217,GO:0033643,GO:0005575,GO:0003674,GO:0003677,GO:0044271,GO:0019438,GO:0018130,GO:1901362,GO:0006351,GO:0032774,GO:0006260,GO:0034654,GO:0034641,GO:0071704,GO:0046483,GO:0006807,GO:0006725,GO:1901363,GO:0097159,GO:0006259,GO:1901360,GO:…	extracellular region,protein binding,extracellular region part,binding,host cell nucleus,host intracellular organelle,host intracellular membrane-bounded organelle,host intracellular part,intracellular region of host,host,extraorganismal space,host cell,other organism,other organism cell,other organism part,host cell part,cellular_component,molecular_function,DNA binding,cellular nitrogen compoun…	chx05012	Parkinson's disease
XM_013976182.1	102185989		4622	27.2381	35.4953	-0.382	0.0462	0.963818	PWWP domain-containing protein MUM1L1%2C transcript variant X1	--	--	--	--
XM_005694201.2	102190261		451	108.294	140.718	-0.377858	0.0187	0.611437	transmembrane protein 256	--	--	--	--
XM_013965140.1	106502296		3400	4.20518	5.45115	-0.374391	0.04175	0.917828	zinc finger protein 177-like	GO:0005488,GO:0043169,GO:0046872,GO:0043167,GO:0003674,GO:0044699,GO:0044763,GO:0006950,GO:0033554,GO:0046914,GO:0006974,GO:0050896,GO:0006281,GO:0008270,GO:0034641,GO:0071704,GO:0046483,GO:0006807,GO:0006725,GO:0006259,GO:1901360,GO:0051716,GO:0008152,GO:0044238,GO:0008150,GO:0090304,GO:0006139,GO:0043170,GO:0044237,GO:0009987,GO:0044260	binding,cation binding,metal ion binding,ion binding,molecular_function,single-organism process,single-organism cellular process,response to stress,cellular response to stress,transition metal ion binding,response to DNA damage stimulus,response to stimulus,DNA repair,zinc ion binding,cellular nitrogen compound metabolic process,organic substance metabolic process,heterocycle metabolic process,ni…	--	--
XM_005699517.2	102186278		1502	16.9513	21.9244	-0.371143	0.02435	0.716458	HIV-1 Tat interactive protein 2%2C 30kDa	GO:0005488,GO:0016627,GO:0016628,GO:0044711,GO:0008839,GO:0044283,GO:0009085,GO:0009089,GO:0046451,GO:0003674,GO:0006553,GO:0016053,GO:0046394,GO:0009067,GO:1901607,GO:1901566,GO:0009066,GO:0008652,GO:0043648,GO:0016620,GO:0051287,GO:0055114,GO:1901564,GO:1901605,GO:0050662,GO:0016491,GO:0048037,GO:0016903,GO:0044710,GO:0000166,GO:1901265,GO:0019752,GO:0043436,GO:0036094,GO:0006082,GO:0044281,GO:…	binding,oxidoreductase activity, acting on the CH-CH group of donors,oxidoreductase activity, acting on the CH-CH group of donors, NAD or NADP as acceptor,single-organism biosynthetic process,4-hydroxy-tetrahydrodipicolinate reductase,small molecule biosynthetic process,lysine biosynthetic process,lysine biosynthetic process via diaminopimelate,diaminopimelate metabolic process,molecular_function…	--	--
XM_005684921.2	102173191		2301	8.61899	11.1413	-0.370333	0.02875	0.779709	acidic residue methyltransferase 1	--	--	--	--
XM_005699317.2	102172601		317	820.143	1058.51	-0.368081	0.00645	0.301281	adipogenesis regulatory factor	GO:0070011,GO:0030255,GO:0044097,GO:0008233,GO:0044765,GO:0005575,GO:0004180,GO:0008238,GO:0022857,GO:0016787,GO:0003674,GO:0005215,GO:0008236,GO:0017171,GO:0045263,GO:0022891,GO:0051179,GO:0015075,GO:0055085,GO:0005773,GO:0045259,GO:0043234,GO:0015985,GO:0015986,GO:0004185,GO:0008324,GO:1901566,GO:0006812,GO:0022892,GO:0006754,GO:0044699,GO:0015672,GO:0006810,GO:0051234,GO:0046034,GO:0022890,GO:…	peptidase activity, acting on L-amino acid peptides,protein secretion by the type IV secretion system,secretion by the type IV secretion system,peptidase activity,single-organism transport,cellular_component,carboxypeptidase activity,exopeptidase activity,transmembrane transporter activity,hydrolase activity,molecular_function,transporter activity,serine-type peptidase activity,serine hydrolase a…	--	--
XM_005700120.2	102170123		703	170.906	220.556	-0.367943	0.00515	0.259343	protein BEX2	--	--	--	--
XM_005691999.1	102188072		417	899.663	1159.5	-0.366046	0.00365	0.205169	metallothionein-2	GO:0005488,GO:0043169,GO:0046872,GO:0043167,GO:0003674	binding,cation binding,metal ion binding,ion binding,molecular_function	chx04978	Mineral absorption
XM_013976242.1	102177419		489	199.172	256.609	-0.365559	0.01115	0.448609	NADH dehydrogenase (ubiquinone) 1 alpha subcomplex%2C 1%2C 7.5kDa	--	--	--	--
XM_005698189.1	102190846		1799	16.6198	21.3783	-0.363242	0.04825	0.988261	STAM binding protein-like 1%2C transcript variant X1	GO:0005515,GO:0005488,GO:0043169,GO:0046872,GO:0005575,GO:0043167,GO:0016787,GO:0003674,GO:0016818,GO:0016817,GO:0005524,GO:0032559,GO:0003677,GO:0035639,GO:0001883,GO:0032549,GO:0032550,GO:0030554,GO:0032555,GO:0032553,GO:0001882,GO:0017076,GO:0043168,GO:0000166,GO:1901265,GO:0046914,GO:0044271,GO:0005634,GO:0019438,GO:0036094,GO:0006355,GO:0051252,GO:2001141,GO:0018130,GO:1901362,GO:0010468,GO:…	protein binding,binding,cation binding,metal ion binding,cellular_component,ion binding,hydrolase activity,molecular_function,hydrolase activity, acting on acid anhydrides, in phosphorus-containing anhydrides,hydrolase activity, acting on acid anhydrides,ATP binding,adenyl ribonucleotide binding,DNA binding,purine ribonucleoside triphosphate binding,purine nucleoside binding,ribonucleoside bindin…	--	--
XM_005683185.2	102189754		2510	87.1135	111.758	-0.359405	0.0135	0.503863	annexin A6%2C transcript variant X2	GO:0005509,GO:0005488,GO:0005544,GO:0043169,GO:0046872,GO:0042180,GO:0008289,GO:0043167,GO:0016787,GO:0003674,GO:0016702,GO:0004833,GO:0006569,GO:0009310,GO:0019441,GO:0042402,GO:0042436,GO:0042537,GO:0046218,GO:0070189,GO:0009308,GO:0044106,GO:0006575,GO:0051213,GO:0006568,GO:0006586,GO:0042430,GO:0009072,GO:0005543,GO:0016701,GO:0006576,GO:0044699,GO:0009056,GO:0009074,GO:0044763,GO:0020037,GO:…	calcium ion binding,binding,calcium-dependent phospholipid binding,cation binding,metal ion binding,cellular ketone metabolic process,lipid binding,ion binding,hydrolase activity,molecular_function,oxidoreductase activity, acting on single donors with incorporation of molecular oxygen, incorporation of two atoms of oxygen,tryptophan 2,3-dioxygenase activity,tryptophan catabolic process,amine cata…	--	--
XM_005691805.2	102175885		2614	17.5678	22.4967	-0.356783	0.01275	0.489242	transmembrane protein 231	--	--	--	--
XM_005695496.2	102171662		472	282.51	361.298	-0.35489	0.0084	0.367936	Sec61 translocon gamma subunit	GO:0044765,GO:0005575,GO:0051179,GO:0044699,GO:0006810,GO:0051234,GO:0044763,GO:0016020,GO:0033036,GO:0034613,GO:0070727,GO:0006605,GO:0051641,GO:0071702,GO:0046907,GO:0051649,GO:0006886,GO:0008104,GO:0015031,GO:0045184,GO:0008150,GO:0009987	single-organism transport,cellular_component,localization,single-organism process,transport,establishment of localization,single-organism cellular process,membrane,macromolecule localization,cellular protein localization,cellular macromolecule localization,protein targeting,cellular localization,organic substance transport,intracellular transport,establishment of localization in cell,intracellula…	chx04145,chx03060,chx04141	Phagosome,Protein export,Protein processing in endoplasmic reticulum
XM_005675356.1	102185398		1056	16.8413	21.5309	-0.354411	0.04765	0.9798	uncharacterized LOC102185398	GO:0005515,GO:0005488,GO:0003674	protein binding,binding,molecular_function	--	--
XM_005675944.2	102182637		2147	16.1546	20.6158	-0.351805	0.021	0.657915	secernin 3	GO:0070011,GO:0008233,GO:0044711,GO:0043604,GO:0044283,GO:0044272,GO:0008238,GO:0016787,GO:0003674,GO:0044550,GO:0030653,GO:0030654,GO:0042316,GO:0042318,GO:0072338,GO:0072339,GO:0016999,GO:0017000,GO:0017144,GO:0009308,GO:0044106,GO:0016805,GO:0019748,GO:0006508,GO:0016053,GO:0046394,GO:0072330,GO:1901566,GO:0032787,GO:0006790,GO:0043603,GO:1901564,GO:0044710,GO:0044271,GO:0019752,GO:0043436,GO:…	peptidase activity, acting on L-amino acid peptides,peptidase activity,single-organism biosynthetic process,amide biosynthetic process,small molecule biosynthetic process,sulfur compound biosynthetic process,exopeptidase activity,hydrolase activity,molecular_function,secondary metabolite biosynthetic process,beta-lactam antibiotic metabolic process,beta-lactam antibiotic biosynthetic process,peni…	--	--
XM_013966908.1	102180425		2325	10.2156	13.0276	-0.350805	0.03395	0.850968	chondrolectin	GO:0008237,GO:0004222,GO:0005488,GO:0070011,GO:0030246,GO:0008233,GO:0004175,GO:0016787,GO:0003674,GO:0003824	metallopeptidase activity,metalloendopeptidase activity,binding,peptidase activity, acting on L-amino acid peptides,carbohydrate binding,peptidase activity,endopeptidase activity,hydrolase activity,molecular_function,catalytic activity	--	--
XM_005688053.2	102181968		2911	22.9381	29.239	-0.350145	0.00975	0.410048	complement component 1%2C q subcomponent-like 3	GO:0005515,GO:0005102,GO:0006955,GO:0002376,GO:0005488,GO:0005126,GO:0005164,GO:0032813,GO:0005575,GO:0003674,GO:0016020,GO:0050896,GO:0008150	protein binding,receptor binding,immune response,immune system process,binding,cytokine receptor binding,tumor necrosis factor receptor binding,tumor necrosis factor receptor superfamily binding,cellular_component,molecular_function,membrane,response to stimulus,biological_process	--	--
XM_013969560.1	102182614		816	76.7571	97.8229	-0.349871	0.01365	0.507828	sodium channel%2C voltage gated%2C type II beta subunit	GO:0005576,GO:0044421,GO:0018995,GO:0043245,GO:0043657,GO:0044215,GO:0044216,GO:0044217,GO:0033643,GO:0005575,GO:0022857,GO:0003674,GO:0005215,GO:0022891,GO:0015075,GO:0008324,GO:0019076,GO:0022892,GO:0009056,GO:0005216,GO:0022838,GO:0015267,GO:0022803,GO:0005261,GO:0033644,GO:0044218,GO:0044279,GO:0032801,GO:0016020,GO:0019058,GO:0051704,GO:0043112,GO:0044764,GO:1901575,GO:0044403,GO:0016032,GO:…	extracellular region,extracellular region part,host,extraorganismal space,host cell,other organism,other organism cell,other organism part,host cell part,cellular_component,transmembrane transporter activity,molecular_function,transporter activity,substrate-specific transmembrane transporter activity,ion transmembrane transporter activity,cation transmembrane transporter activity,viral release fr…	--	--
XM_013971578.1	102176568		1568	15.8281	20.0611	-0.341918	0.03835	0.895303	acyl-CoA dehydrogenase%2C long chain	GO:0005488,GO:0016627,GO:0005575,GO:0043167,GO:0003674,GO:0003995,GO:0019031,GO:0036338,GO:0019012,GO:0044423,GO:0055114,GO:0050662,GO:0016491,GO:0050660,GO:0048037,GO:0043168,GO:0044710,GO:0000166,GO:1901265,GO:0036094,GO:0003824,GO:1901363,GO:0097159,GO:0008152,GO:0008150	binding,oxidoreductase activity, acting on the CH-CH group of donors,cellular_component,ion binding,molecular_function,acyl-CoA dehydrogenase activity,viral envelope,viral membrane,virion,virion part,oxidation-reduction process,coenzyme binding,oxidoreductase activity,flavin adenine dinucleotide binding,cofactor binding,anion binding,single-organism metabolic process,nucleotide binding,nucleoside…	chx03320,chx01212,chx00071,chx01100	PPAR signaling pathway,Fatty acid metabolism,Fatty acid degradation,Metabolic pathways
XM_013970128.1	102183713		1438	21.5676	27.3152	-0.340843	0.03155	0.822035	pyrroline-5-carboxylate reductase family%2C member 2	GO:0005488,GO:0005575,GO:0003674,GO:0009056,GO:0051287,GO:0055114,GO:0006072,GO:0046168,GO:0052646,GO:0050662,GO:0016491,GO:0048037,GO:1901575,GO:0016616,GO:1901136,GO:0044710,GO:0006796,GO:0000166,GO:1901265,GO:0006793,GO:0016614,GO:0036094,GO:1901135,GO:0046434,GO:0003824,GO:0019637,GO:0005737,GO:0071704,GO:0044424,GO:0005623,GO:0044464,GO:1901363,GO:0097159,GO:0005622,GO:0008152,GO:0008150,GO:…	binding,cellular_component,molecular_function,catabolic process,NAD binding,oxidation-reduction process,glycerol-3-phosphate metabolic process,glycerol-3-phosphate catabolic process,alditol phosphate metabolic process,coenzyme binding,oxidoreductase activity,cofactor binding,organic substance catabolic process,oxidoreductase activity, acting on the CH-OH group of donors, NAD or NADP as acceptor,c…	chx00330,chx01230,chx01100	Arginine and proline metabolism,Biosynthesis of amino acids,Metabolic pathways
XM_005699218.2	100861355		577	60.6557	76.7826	-0.340135	0.0399	0.902062	coiled-coil-helix-coiled-coil-helix domain containing 1	--	--	--	--
XM_005682643.2	102170139		674	288.325	363.289	-0.333421	0.00975	0.410048	histidine triad nucleotide binding protein 1	--	--	--	--
XM_005684926.1	102175295		1602	14.3818	18.1061	-0.332236	0.04575	0.962907	regulator of G-protein signaling 17	GO:0023021,GO:0038032,GO:0045744,GO:0048585,GO:0008277,GO:0009968,GO:0010648,GO:0023057,GO:0048519,GO:0048523,GO:0044699,GO:0044763,GO:0010646,GO:0023051,GO:0048583,GO:0009966,GO:0050896,GO:0007154,GO:0023052,GO:0044700,GO:0007165,GO:0051716,GO:0065007,GO:0008150,GO:0050789,GO:0050794,GO:0007166,GO:0009987,GO:0007186	termination of signal transduction,termination of G-protein coupled receptor signaling pathway,negative regulation of G-protein coupled receptor protein signaling pathway,negative regulation of response to stimulus,regulation of G-protein coupled receptor protein signaling pathway,negative regulation of signal transduction,negative regulation of cell communication,negative regulation of signaling…	--	--
XM_013967012.1	102176612		2350	15.9161	20.0028	-0.32971	0.0286	0.779283	transmembrane protein 62	GO:0005488,GO:0003674,GO:1901363,GO:0097159,GO:0003676	binding,molecular_function,heterocyclic compound binding,organic cyclic compound binding,nucleic acid binding	--	--
XM_005679781.2	102168975		1269	37.6637	47.275	-0.327901	0.02745	0.762263	neurotensin	GO:0005576,GO:0005515,GO:0005102,GO:0005488,GO:0005179,GO:0005575,GO:0003674,GO:0005184	extracellular region,protein binding,receptor binding,binding,hormone activity,cellular_component,molecular_function,neuropeptide hormone activity	--	--
XM_013963505.1	102175525		575	71.0912	89.0505	-0.324954	0.0427	0.925785	Tctex1 domain containing 2	--	--	--	--
XM_013972875.1	102175442		1254	203.333	254.202	-0.322131	0.00815	0.360385	brain abundant%2C membrane attached signal protein 1	--	--	--	--
XM_005675627.2	102179523		571	67.4012	84.1737	-0.320595	0.04855	0.988261	Purkinje cell protein 4	GO:0005515,GO:0005488,GO:0003674	protein binding,binding,molecular_function	--	--
XM_005690106.2	102178555		4265	6.42099	8.0093	-0.318881	0.0417	0.917828	potassium channel%2C voltage gated shaker related subfamily A%2C member 4	GO:0005488,GO:0043169,GO:0046872,GO:0030955,GO:0031420,GO:0044765,GO:0030001,GO:0005575,GO:0043167,GO:0022857,GO:0016043,GO:0046873,GO:0003674,GO:0005215,GO:0022843,GO:0006461,GO:0070271,GO:0006813,GO:0022891,GO:0051179,GO:0005244,GO:0022832,GO:0005249,GO:0015075,GO:0071822,GO:0051260,GO:0055085,GO:0071840,GO:0008324,GO:0005267,GO:0065003,GO:0022607,GO:0006812,GO:0022892,GO:0044699,GO:0015672,GO:…	binding,cation binding,metal ion binding,potassium ion binding,alkali metal ion binding,single-organism transport,metal ion transport,cellular_component,ion binding,transmembrane transporter activity,cellular component organization,metal ion transmembrane transporter activity,molecular_function,transporter activity,voltage-gated cation channel activity,protein complex assembly,protein complex bio…	--	--
XM_013976328.1	102179745		2409	29.0208	36.1686	-0.317651	0.01845	0.608325	gamma-aminobutyric acid (GABA) A receptor%2C epsilon	GO:0044765,GO:0005575,GO:0022857,GO:0003674,GO:0005215,GO:0022891,GO:0051179,GO:0015075,GO:0022892,GO:0044699,GO:0005216,GO:0022838,GO:0006810,GO:0051234,GO:0015267,GO:0022803,GO:0006811,GO:0022836,GO:0022839,GO:0016020,GO:0005230,GO:0015276,GO:0022834,GO:0008150	single-organism transport,cellular_component,transmembrane transporter activity,molecular_function,transporter activity,substrate-specific transmembrane transporter activity,localization,ion transmembrane transporter activity,substrate-specific transporter activity,single-organism process,ion channel activity,substrate-specific channel activity,transport,establishment of localization,channel acti…	chx04727,chx05033,chx05032,chx04080,chx04723	GABAergic synapse,Nicotine addiction,Morphine addiction,Neuroactive ligand-receptor interaction,Retrograde endocannabinoid signaling
XM_013971752.1	102170353		2767	11.4669	14.2597	-0.314464	0.04105	0.911067	zinc finger protein 329	GO:0005488,GO:0043169,GO:0046872,GO:0043167,GO:0003674,GO:0044699,GO:0044763,GO:0006950,GO:0033554,GO:0046914,GO:0006974,GO:0050896,GO:0006281,GO:0008270,GO:0034641,GO:0071704,GO:0046483,GO:0006807,GO:0006725,GO:0006259,GO:1901360,GO:0051716,GO:0008152,GO:0044238,GO:0008150,GO:0090304,GO:0006139,GO:0043170,GO:0044237,GO:0009987,GO:0044260	binding,cation binding,metal ion binding,ion binding,molecular_function,single-organism process,single-organism cellular process,response to stress,cellular response to stress,transition metal ion binding,response to DNA damage stimulus,response to stimulus,DNA repair,zinc ion binding,cellular nitrogen compound metabolic process,organic substance metabolic process,heterocycle metabolic process,ni…	--	--
XM_005688073.2	102190614		2806	23.4386	29.0426	-0.309281	0.02155	0.665045	retinoblastoma binding protein 9%2C transcript variant X2	GO:0016787,GO:0003674,GO:0003824	hydrolase activity,molecular_function,catalytic activity	--	--
XM_005686608.1	102186127		7810	7.54177	9.30025	-0.302367	0.03995	0.902062	echinoderm microtubule associated protein like 6%2C transcript variant X4	GO:0005515,GO:0005488,GO:0043169,GO:0046872,GO:0005575,GO:0043167,GO:0003674,GO:0004674,GO:0043234,GO:0000287,GO:0006468,GO:0004672,GO:0009539,GO:0016310,GO:0016020,GO:0016773,GO:0009521,GO:0016301,GO:0009523,GO:0005524,GO:0032559,GO:0035639,GO:0001883,GO:0032549,GO:0032550,GO:0030554,GO:0032555,GO:0032553,GO:0034357,GO:0001882,GO:0015979,GO:0017076,GO:0043168,GO:0006796,GO:0000166,GO:1901265,GO:…	protein binding,binding,cation binding,metal ion binding,cellular_component,ion binding,molecular_function,protein serine/threonine kinase activity,protein complex,magnesium ion binding,protein phosphorylation,protein kinase activity,photosystem II reaction center,phosphorylation,membrane,phosphotransferase activity, alcohol group as acceptor,photosystem,kinase activity,photosystem II,ATP binding…	--	--
XM_005698147.2	100861090		783	175.237	215.833	-0.30061	0.02145	0.665045	CDGSH iron sulfur domain 1%2C transcript variant X2	GO:0005488,GO:0005575,GO:0003674,GO:0051536,GO:0051540,GO:0051537,GO:0043231,GO:0043227,GO:0044424,GO:0005623,GO:0044464,GO:0005622,GO:0043229,GO:0043226	binding,cellular_component,molecular_function,iron-sulfur cluster binding,metal cluster binding,2 iron, 2 sulfur cluster binding,intracellular membrane-bounded organelle,membrane-bounded organelle,intracellular part,cell,cell part,intracellular,intracellular organelle,organelle	--	--
XM_005689005.2	102188688		3744	9.76411	12.0234	-0.30029	0.04475	0.953968	thymocyte selection-associated high mobility group box%2C transcript variant X2	--	--	--	--
XM_005680928.2	102190860		2102	319.802	393.531	-0.299298	0.0142	0.515286	enolase 2 (gamma%2C neuronal)	GO:0005488,GO:0043169,GO:0046872,GO:0000015,GO:0004634,GO:0016836,GO:0019318,GO:0016835,GO:0006096,GO:0005996,GO:0044445,GO:0005829,GO:0044724,GO:0006007,GO:0019320,GO:0046365,GO:0005575,GO:0016052,GO:0006006,GO:0043167,GO:0003674,GO:0043234,GO:0006091,GO:0009056,GO:0000287,GO:0016829,GO:0005975,GO:0044723,GO:1901575,GO:0032991,GO:0003824,GO:0005737,GO:0044444,GO:0071704,GO:0044424,GO:0005623,GO:…	binding,cation binding,metal ion binding,phosphopyruvate hydratase complex,phosphopyruvate hydratase activity,hydro-lyase activity,hexose metabolic process,carbon-oxygen lyase activity,glycolysis,monosaccharide metabolic process,cytosolic part,cytosol,single-organism carbohydrate catabolic process,glucose catabolic process,hexose catabolic process,monosaccharide catabolic process,cellular_compone…	chx04066,chx03018,chx01230,chx00010,chx01200,chx01100	HIF-1 signaling pathway,RNA degradation,Biosynthesis of amino acids,Glycolysis / Gluconeogenesis,Carbon metabolism,Metabolic pathways
XM_005694919.1	102168580		2520	17.574	21.5993	-0.297543	0.0395	0.902062	gamma-aminobutyric acid (GABA) A receptor%2C alpha 5	GO:0005509,GO:0005488,GO:0043169,GO:0046872,GO:0005993,GO:0009313,GO:0046352,GO:0044724,GO:0044765,GO:0005575,GO:0004555,GO:0015927,GO:0016052,GO:0043167,GO:0022857,GO:0016787,GO:0003674,GO:0016798,GO:0005215,GO:0009311,GO:0022891,GO:0051179,GO:0015075,GO:0005991,GO:0004553,GO:0044275,GO:0022892,GO:0044699,GO:0009056,GO:0005216,GO:0022838,GO:0006810,GO:0051234,GO:0015267,GO:0022803,GO:0005984,GO:…	calcium ion binding,binding,cation binding,metal ion binding,trehalose catabolic process,oligosaccharide catabolic process,disaccharide catabolic process,single-organism carbohydrate catabolic process,single-organism transport,cellular_component,alpha,alpha-trehalase activity,trehalase activity,carbohydrate catabolic process,ion binding,transmembrane transporter activity,hydrolase activity,molecu…	chx04727,chx05033,chx05032,chx04080,chx04723	GABAergic synapse,Nicotine addiction,Morphine addiction,Neuroactive ligand-receptor interaction,Retrograde endocannabinoid signaling
XM_005686908.2	102182136		973	72.3036	88.6814	-0.294565	0.0294	0.791788	all-trans retinoic acid-induced differentiation factor	--	--	--	--
XM_005696281.2	102184102		582	99.6657	122.09	-0.292778	0.04735	0.977094	coiled-coil domain containing 167	GO:0051179,GO:0006810,GO:0051234,GO:0033036,GO:0071702,GO:0008104,GO:0015031,GO:0045184,GO:0008150	localization,transport,establishment of localization,macromolecule localization,organic substance transport,protein localization,protein transport,establishment of protein localization,biological_process	--	--
XM_013976200.1	102171412		886	243.166	297.644	-0.291647	0.01915	0.619174	nerve growth factor receptor (TNFRSF16) associated protein 1	--	--	chx04722	Neurotrophin signaling pathway
XM_005690460.2	102168656		1787	36.9273	45.1918	-0.291372	0.03295	0.835081	regulator of G-protein signaling 2	GO:0023021,GO:0038032,GO:0045744,GO:0048585,GO:0008277,GO:0009968,GO:0010648,GO:0023057,GO:0048519,GO:0048523,GO:0044699,GO:0044763,GO:0010646,GO:0023051,GO:0048583,GO:0009966,GO:0050896,GO:0007154,GO:0023052,GO:0044700,GO:0007165,GO:0051716,GO:0065007,GO:0008150,GO:0050789,GO:0050794,GO:0007166,GO:0009987,GO:0007186	termination of signal transduction,termination of G-protein coupled receptor signaling pathway,negative regulation of G-protein coupled receptor protein signaling pathway,negative regulation of response to stimulus,regulation of G-protein coupled receptor protein signaling pathway,negative regulation of signal transduction,negative regulation of cell communication,negative regulation of signaling…	chx04022,chx04921	cGMP-PKG signaling pathway,Oxytocin signaling pathway
XM_005692001.2	102188618		837	120.637	147.495	-0.289992	0.02875	0.779709	metallothionein-1A	GO:0005488,GO:0043169,GO:0046872,GO:0043167,GO:0003674	binding,cation binding,metal ion binding,ion binding,molecular_function	--	--
XM_013968328.1	102168838		6394	23.8023	29.0593	-0.287899	0.01985	0.632991	sodium leak channel%2C non selective	GO:0044765,GO:0005575,GO:0022857,GO:0003674,GO:0005215,GO:0022891,GO:0051179,GO:0015075,GO:0055085,GO:0022892,GO:0044699,GO:0005216,GO:0022838,GO:0006810,GO:0051234,GO:0015267,GO:0022803,GO:0006811,GO:0044763,GO:0016020,GO:0008150,GO:0009987	single-organism transport,cellular_component,transmembrane transporter activity,molecular_function,transporter activity,substrate-specific transmembrane transporter activity,localization,ion transmembrane transporter activity,transmembrane transport,substrate-specific transporter activity,single-organism process,ion channel activity,substrate-specific channel activity,transport,establishment of l…	--	--
XM_013967621.1	106502613		2463	161.345	196.686	-0.285744	0.0173	0.586306	reticulon-4-like	--	--	--	--
XM_005695837.2	102172849		3474	19.5369	23.8136	-0.285585	0.03045	0.807882	calcium channel%2C voltage-dependent%2C alpha 2/delta subunit 3	GO:0005575,GO:0019031,GO:0036338,GO:0019012,GO:0044423,GO:0019058,GO:0051704,GO:0044764,GO:0044403,GO:0016032,GO:0044419,GO:0008150,GO:0009987	cellular_component,viral envelope,viral membrane,virion,virion part,viral infectious cycle,multi-organism process,multi-organism cellular process,symbiosis, encompassing mutualism through parasitism,viral process,interspecies interaction between organisms,biological_process,cellular process	chx05414,chx05410,chx05412,chx04260,chx04010,chx04921,chx04261	Dilated cardiomyopathy,Hypertrophic cardiomyopathy (HCM),Arrhythmogenic right ventricular cardiomyopathy (ARVC),Cardiac muscle contraction,MAPK signaling pathway,Oxytocin signaling pathway,Adrenergic signaling in cardiomyocytes
XM_013965444.1	100860800		2216	1202.24	1464.29	-0.284481	0.03465	0.857569	secreted protein%2C acidic%2C cysteine-rich (osteonectin)%2C transcript variant X1	GO:0005576,GO:0005509,GO:0031012,GO:0005515,GO:0044421,GO:0005578,GO:0005488,GO:0043169,GO:0046872,GO:0005575,GO:0043167,GO:0003674,GO:0044699,GO:0055114,GO:0044763,GO:0016491,GO:0044710,GO:0050896,GO:0007154,GO:0023052,GO:0044700,GO:0003824,GO:0007165,GO:0051716,GO:0065007,GO:0008152,GO:0008150,GO:0050789,GO:0050794,GO:0009987	extracellular region,calcium ion binding,extracellular matrix,protein binding,extracellular region part,proteinaceous extracellular matrix,binding,cation binding,metal ion binding,cellular_component,ion binding,molecular_function,single-organism process,oxidation-reduction process,single-organism cellular process,oxidoreductase activity,single-organism metabolic process,response to stimulus,cell …	--	--
XM_005676269.2	102186639		2530	50.2152	61.1016	-0.283085	0.0245	0.718699	translin%2C transcript variant X1	GO:0005488,GO:0003674,GO:0043565,GO:0003677,GO:1901363,GO:0097159,GO:0003676	binding,molecular_function,sequence-specific DNA binding,DNA binding,heterocyclic compound binding,organic cyclic compound binding,nucleic acid binding	--	--
XM_013974080.1	106503503		795	149.488	181.866	-0.282847	0.02695	0.755609	histone H4	GO:0005488,GO:0005575,GO:0003674,GO:0006352,GO:0043565,GO:0003677,GO:0044271,GO:0005634,GO:0019438,GO:0018130,GO:1901362,GO:0006351,GO:0032774,GO:0043231,GO:0034654,GO:0043227,GO:0034641,GO:0071704,GO:0044424,GO:0046483,GO:0005623,GO:0044464,GO:0006807,GO:0006725,GO:1901363,GO:0097159,GO:1901360,GO:0005622,GO:0003676,GO:0016070,GO:0008152,GO:0043229,GO:0043226,GO:0044238,GO:0008150,GO:0090304,GO:…	binding,cellular_component,molecular_function,DNA-dependent transcription, initiation,sequence-specific DNA binding,DNA binding,cellular nitrogen compound biosynthetic process,nucleus,aromatic compound biosynthetic process,heterocycle biosynthetic process,organic cyclic compound biosynthetic process,transcription, DNA-dependent,RNA biosynthetic process,intracellular membrane-bounded organelle,nuc…	chx05322,chx05203,chx05034	Systemic lupus erythematosus,Viral carcinogenesis,Alcoholism
XM_005691619.2	102187154		579	204.954	248.379	-0.277248	0.03655	0.875633	cytochrome b-c1 complex subunit 9	GO:0005575,GO:0005750,GO:0006122,GO:0045275,GO:0043234,GO:0006091,GO:0006119,GO:0042773,GO:0042775,GO:0055114,GO:0016310,GO:0016020,GO:0005746,GO:0070469,GO:0022904,GO:0044455,GO:0022900,GO:0031966,GO:0044710,GO:0006796,GO:0032991,GO:0031975,GO:0006793,GO:0005743,GO:0005740,GO:0019866,GO:0044429,GO:0031967,GO:0045333,GO:0044425,GO:0044446,GO:0015980,GO:0044422,GO:0005737,GO:0043231,GO:0043227,GO:…	cellular_component,mitochondrial respiratory chain complex III,mitochondrial electron transport, ubiquinol to cytochrome c,respiratory chain complex III,protein complex,generation of precursor metabolites and energy,oxidative phosphorylation,ATP synthesis coupled electron transport,mitochondrial ATP synthesis coupled electron transport,oxidation-reduction process,phosphorylation,membrane,mitochon…	chx04260,chx05012,chx00190,chx05016,chx04932,chx05010,chx01100	Cardiac muscle contraction,Parkinson's disease,Oxidative phosphorylation,Huntington's disease,Non-alcoholic fatty liver disease (NAFLD),Alzheimer's disease,Metabolic pathways
XM_005683481.1	102173563		19263	6.3785	7.70725	-0.272997	0.03605	0.871772	adhesion G protein-coupled receptor V1	GO:0005575,GO:0003674,GO:0044699,GO:0044763,GO:0016020,GO:0050896,GO:0007154,GO:0023052,GO:0044700,GO:0007218,GO:0044425,GO:0016021,GO:0007165,GO:0031224,GO:0051716,GO:0065007,GO:0008150,GO:0050789,GO:0050794,GO:0004871,GO:0060089,GO:0007166,GO:0004872,GO:0009987,GO:0007186,GO:0038023,GO:0004888,GO:0004930	cellular_component,molecular_function,single-organism process,single-organism cellular process,membrane,response to stimulus,cell communication,signaling,single organism signaling,neuropeptide signaling pathway,membrane part,integral to membrane,signal transduction,intrinsic to membrane,cellular response to stimulus,biological regulation,biological_process,regulation of biological process,regulat…	--	--
XM_005698422.2	102184872		413	777.453	938.846	-0.272133	0.0357	0.869649	up-regulated during skeletal muscle growth 5 homolog (mouse)	--	--	--	--
NM_001285628.1	100861282		2767	35.7052	43.0944	-0.271365	0.03575	0.869954	ELOVL fatty acid elongase 5	GO:0005575,GO:0016020,GO:0044425,GO:0016021,GO:0031224	cellular_component,membrane,membrane part,integral to membrane,intrinsic to membrane	chx01212,chx00062,chx01040	Fatty acid metabolism,Fatty acid elongation,Biosynthesis of unsaturated fatty acids
XM_005696738.2	102180811		705	614.948	741.722	-0.270414	0.02555	0.731373	histone H4	GO:0005576,GO:0030414,GO:0061134,GO:0005488,GO:0004857,GO:0004866,GO:0061135,GO:0005575,GO:0030234,GO:0004867,GO:0003674,GO:0006352,GO:0043565,GO:0003677,GO:0044271,GO:0005634,GO:0019438,GO:0018130,GO:1901362,GO:0006351,GO:0032774,GO:0043231,GO:0034654,GO:0043227,GO:0034641,GO:0071704,GO:0044424,GO:0046483,GO:0005623,GO:0044464,GO:0006807,GO:0006725,GO:1901363,GO:0097159,GO:1901360,GO:0005622,GO:…	extracellular region,peptidase inhibitor activity,peptidase regulator activity,binding,enzyme inhibitor activity,endopeptidase inhibitor activity,endopeptidase regulator activity,cellular_component,enzyme regulator activity,serine-type endopeptidase inhibitor activity,molecular_function,DNA-dependent transcription, initiation,sequence-specific DNA binding,DNA binding,cellular nitrogen compound bi…	chx05322,chx05203,chx05034	Systemic lupus erythematosus,Viral carcinogenesis,Alcoholism
XM_013967797.1	102174485		1132	81.3675	97.9905	-0.268189	0.0398	0.902062	cannabinoid receptor interacting protein 1	GO:0016787,GO:0003674,GO:0044699,GO:0044763,GO:0016788,GO:0006950,GO:0004519,GO:0033554,GO:0006298,GO:0006974,GO:0050896,GO:0006281,GO:0003824,GO:0004518,GO:0034641,GO:0071704,GO:0046483,GO:0006807,GO:0006725,GO:0006259,GO:1901360,GO:0051716,GO:0008152,GO:0044238,GO:0008150,GO:0090304,GO:0006139,GO:0043170,GO:0044237,GO:0009987,GO:0044260	hydrolase activity,molecular_function,single-organism process,single-organism cellular process,hydrolase activity, acting on ester bonds,response to stress,endonuclease activity,cellular response to stress,mismatch repair,response to DNA damage stimulus,response to stimulus,DNA repair,catalytic activity,nuclease activity,cellular nitrogen compound metabolic process,organic substance metabolic pro…	--	--
XM_013974177.1	102172952		1011	307.199	369.891	-0.267926	0.0271	0.757984	tubulin beta-2A chain	GO:0005488,GO:0043623,GO:0005575,GO:0043167,GO:0016043,GO:0016787,GO:0003674,GO:0006461,GO:0070271,GO:0003924,GO:0034622,GO:0071822,GO:0016818,GO:0071840,GO:0043234,GO:0017111,GO:0065003,GO:0022607,GO:0016462,GO:0005525,GO:0009056,GO:0032561,GO:0019001,GO:0016817,GO:0043933,GO:0051258,GO:1901564,GO:0009141,GO:0044085,GO:0009116,GO:1901657,GO:0009144,GO:0009199,GO:0009205,GO:0035639,GO:0009150,GO:…	binding,cellular protein complex assembly,cellular_component,ion binding,cellular component organization,hydrolase activity,molecular_function,protein complex assembly,protein complex biogenesis,GTPase activity,cellular macromolecular complex assembly,protein complex subunit organization,hydrolase activity, acting on acid anhydrides, in phosphorus-containing anhydrides,cellular component organiza…	chx04145,chx04540	Phagosome,Gap junction
XM_013969633.1	102184640		5834	20.7788	24.9772	-0.265497	0.0367	0.875633	tubby bipartite transcription factor	GO:0005576,GO:0007155,GO:0022610,GO:0044707,GO:0032501,GO:0005575,GO:0044699,GO:0044763,GO:0001503,GO:0008150,GO:0009987	extracellular region,cell adhesion,biological adhesion,single-multicellular organism process,multicellular organismal process,cellular_component,single-organism process,single-organism cellular process,ossification,biological_process,cellular process	--	--
XM_005676587.2	102179426		712	270.67	325.057	-0.264156	0.03525	0.86353	regulated endocrine-specific protein 18	--	--	--	--
XM_005701257.2	102176779		1655	97.8874	117.427	-0.262573	0.03195	0.825968	necdin	--	--	--	--
XM_005694716.1	102170635		675	176.189	211.275	-0.261999	0.04515	0.960035	NADH dehydrogenase (ubiquinone) Fe-S protein 4%2C 18kDa (NADH-coenzyme Q reductase)	GO:0003674,GO:0006091,GO:0055114,GO:0016491,GO:0022900,GO:0044710,GO:0016651,GO:0003824,GO:0008152,GO:0008150,GO:0044237,GO:0009987	molecular_function,generation of precursor metabolites and energy,oxidation-reduction process,oxidoreductase activity,electron transport chain,single-organism metabolic process,oxidoreductase activity, acting on NAD(P)H,catalytic activity,metabolic process,biological_process,cellular metabolic process,cellular process	chx05012,chx00190,chx05016,chx04932,chx05010,chx01100	Parkinson's disease,Oxidative phosphorylation,Huntington's disease,Non-alcoholic fatty liver disease (NAFLD),Alzheimer's disease,Metabolic pathways
XM_005678281.2	102175543		4066	41.3416	49.5524	-0.261359	0.03595	0.871168	guanine nucleotide binding protein (G protein)%2C gamma 12%2C transcript variant X2	GO:0005834,GO:0019897,GO:0031234,GO:0005886,GO:0009898,GO:0044459,GO:0005575,GO:0003674,GO:0019898,GO:0071944,GO:0043234,GO:0044699,GO:0044763,GO:0016020,GO:0032991,GO:0050896,GO:0007154,GO:0023052,GO:0044700,GO:0044425,GO:0007165,GO:0044424,GO:0005623,GO:0044464,GO:0051716,GO:0005622,GO:0065007,GO:0008150,GO:0050789,GO:0050794,GO:0004871,GO:0060089,GO:0007166,GO:0009987,GO:0007186	heterotrimeric G-protein complex,extrinsic to plasma membrane,extrinsic to internal side of plasma membrane,plasma membrane,internal side of plasma membrane,plasma membrane part,cellular_component,molecular_function,extrinsic to membrane,cell periphery,protein complex,single-organism process,single-organism cellular process,membrane,macromolecular complex,response to stimulus,cell communication,s…	chx04151,chx04727,chx04062,chx04010,chx05032,chx04810,chx04713,chx04014,chx04725,chx04728,chx05034,chx04723,chx04726,chx04724	PI3K-Akt signaling pathway,GABAergic synapse,Chemokine signaling pathway,MAPK signaling pathway,Morphine addiction,Regulation of actin cytoskeleton,Circadian entrainment,Ras signaling pathway,Cholinergic synapse,Dopaminergic synapse,Alcoholism,Retrograde endocannabinoid signaling,Serotonergic synapse,Glutamatergic synapse
XM_005676612.1	102186255		2558	660.691	791.548	-0.260701	0.04905	0.988451	secretogranin II%2C transcript variant X2	GO:0005515,GO:0005488,GO:0005575,GO:0003674,GO:0046983,GO:0030141,GO:0044271,GO:0019438,GO:0006355,GO:0051252,GO:2001141,GO:0018130,GO:0031410,GO:1901362,GO:0010468,GO:0031982,GO:2000112,GO:0006351,GO:0010556,GO:0031326,GO:0009889,GO:0060255,GO:0016023,GO:0031323,GO:0019222,GO:0032774,GO:0031988,GO:0019219,GO:0051171,GO:0080090,GO:0005737,GO:0043231,GO:0034654,GO:0043227,GO:0044444,GO:0034641,GO:…	protein binding,binding,cellular_component,molecular_function,protein dimerization activity,secretory granule,cellular nitrogen compound biosynthetic process,aromatic compound biosynthetic process,regulation of transcription, DNA-dependent,regulation of RNA metabolic process,regulation of RNA biosynthetic process,heterocycle biosynthetic process,cytoplasmic vesicle,organic cyclic compound biosynt…	--	--
XM_013966344.1	102172444		2633	29.8136	35.7128	-0.260471	0.0497	0.992931	ELOVL fatty acid elongase 4	GO:0005575,GO:0016020,GO:0044425,GO:0016021,GO:0031224	cellular_component,membrane,membrane part,integral to membrane,intrinsic to membrane	chx00062	Fatty acid elongation
XM_013962555.1	102187181		5712	15.58	18.6473	-0.259273	0.04605	0.963109	solute carrier family 6 (neutral amino acid transporter)%2C member 17	GO:0005488,GO:0006836,GO:0005326,GO:0005328,GO:0015293,GO:0015294,GO:0015370,GO:0015081,GO:0044765,GO:0005575,GO:0015291,GO:0022857,GO:0046873,GO:0003674,GO:0005215,GO:0022891,GO:0051179,GO:0022804,GO:0015075,GO:0008430,GO:0008324,GO:0022892,GO:0044699,GO:0006810,GO:0051234,GO:0022890,GO:0015077,GO:0016020,GO:0003677,GO:0044271,GO:0019438,GO:0018130,GO:1901362,GO:0016772,GO:0006351,GO:0003824,GO:…	binding,neurotransmitter transport,neurotransmitter transporter activity,neurotransmitter:sodium symporter activity,symporter activity,solute:cation symporter activity,solute:sodium symporter activity,sodium ion transmembrane transporter activity,single-organism transport,cellular_component,secondary active transmembrane transporter activity,transmembrane transporter activity,metal ion transmembr…	--	--
XM_005697871.2	102170107		434	877.942	1050.54	-0.258939	0.03685	0.876509	ATP synthase%2C H+ transporting%2C mitochondrial Fo complex%2C subunit F2	--	--	chx00190,chx01100	Oxidative phosphorylation,Metabolic pathways
XM_013964786.1	102190950		1588	237.26	283.317	-0.255952	0.04895	0.988451	neuron-specific protein family member 1	GO:0005515,GO:0005488,GO:0006900,GO:0006901,GO:0007212,GO:0030276,GO:0032051,GO:0048268,GO:0044765,GO:0043623,GO:0005575,GO:0016044,GO:0016043,GO:0061024,GO:0003674,GO:0006461,GO:0070271,GO:0051179,GO:0034622,GO:0071822,GO:0006996,GO:0071840,GO:0051536,GO:0051540,GO:0065003,GO:0022607,GO:0016050,GO:0044699,GO:0006810,GO:0051234,GO:0043933,GO:0044763,GO:0016020,GO:0044085,GO:0050896,GO:0007154,GO:…	protein binding,binding,membrane budding,vesicle coating,dopamine receptor signaling pathway,clathrin binding,clathrin light chain binding,clathrin coat assembly,single-organism transport,cellular protein complex assembly,cellular_component,cellular membrane organization,cellular component organization,membrane organization,molecular_function,protein complex assembly,protein complex biogenesis,lo…	--	--
XM_005700713.2	102178254		2322	73.6994	87.84	-0.253225	0.0439	0.942774	praja ring finger 1%2C E3 ubiquitin protein ligase%2C transcript variant X1	GO:0005515,GO:0005488,GO:0043169,GO:0046872,GO:0005575,GO:0043167,GO:0003674,GO:0043234,GO:0044428,GO:0032991,GO:0046914,GO:0005634,GO:0003824,GO:0008270,GO:0004842,GO:0019787,GO:0016881,GO:0044446,GO:0044422,GO:0016879,GO:0000151,GO:0043231,GO:0043227,GO:0000152,GO:0005680,GO:0044424,GO:0005623,GO:0044464,GO:0003723,GO:1901363,GO:0097159,GO:0005622,GO:0031461,GO:0003676,GO:0043229,GO:0043226,GO:…	protein binding,binding,cation binding,metal ion binding,cellular_component,ion binding,molecular_function,protein complex,nuclear part,macromolecular complex,transition metal ion binding,nucleus,catalytic activity,zinc ion binding,ubiquitin-protein ligase activity,small conjugating protein ligase activity,acid-amino acid ligase activity,intracellular organelle part,organelle part,ligase activity…	--	--
XM_013975668.1	102183762		778	180.673	215.168	-0.252087	0.0488	0.988451	pterin-4 alpha-carbinolamine dehydratase/dimerization cofactor of hepatocyte nuclear factor 1 alpha	GO:0005515,GO:0005102,GO:0005488,GO:0016836,GO:0016835,GO:0005575,GO:0051186,GO:0006729,GO:0008124,GO:0046146,GO:0016787,GO:0003674,GO:0016798,GO:0051188,GO:0019031,GO:0036338,GO:0019012,GO:0044423,GO:0006732,GO:0004308,GO:0016997,GO:0009108,GO:0004553,GO:0042559,GO:0046789,GO:1901566,GO:0046812,GO:0042558,GO:0016829,GO:1901564,GO:0019058,GO:0051704,GO:0044764,GO:0044403,GO:0016032,GO:0044419,GO:…	protein binding,receptor binding,binding,hydro-lyase activity,carbon-oxygen lyase activity,cellular_component,cofactor metabolic process,tetrahydrobiopterin biosynthetic process,4-alpha-hydroxytetrahydrobiopterin dehydratase activity,tetrahydrobiopterin metabolic process,hydrolase activity,molecular_function,hydrolase activity, acting on glycosyl bonds,cofactor biosynthetic process,viral envelope…	--	--
XM_005675977.2	102190646		3224	61.6138	73.2785	-0.250137	0.04195	0.91984	glutamate decarboxylase 1 (brain%2C 67kDa)	GO:0005488,GO:0043167,GO:0003674,GO:0016829,GO:1901564,GO:0048037,GO:0016830,GO:0030170,GO:0043168,GO:0044710,GO:0016831,GO:0019752,GO:0043436,GO:0006082,GO:0044281,GO:0003824,GO:0006520,GO:0071704,GO:0006807,GO:0008152,GO:0044238,GO:0016740,GO:0008150,GO:0044237,GO:0009987	binding,ion binding,molecular_function,lyase activity,organonitrogen compound metabolic process,cofactor binding,carbon-carbon lyase activity,pyridoxal phosphate binding,anion binding,single-organism metabolic process,carboxy-lyase activity,carboxylic acid metabolic process,oxoacid metabolic process,organic acid metabolic process,small molecule metabolic process,catalytic activity,cellular amino …	chx04940,chx00250,chx04727,chx00650,chx00430,chx00410,chx01100	Type I diabetes mellitus,Alanine, aspartate and glutamate metabolism,GABAergic synapse,Butanoate metabolism,Taurine and hypotaurine metabolism,beta-Alanine metabolism,Metabolic pathways
XM_005686730.2	102172907		402	1854.3	2202.51	-0.248275	0.0383	0.895303	thymosin beta 10	GO:0005515,GO:0005488,GO:0005575,GO:0016043,GO:0003674,GO:0007010,GO:0006996,GO:0071840,GO:0044699,GO:0044763,GO:0008092,GO:0003779,GO:0005737,GO:0044424,GO:0005623,GO:0044464,GO:0005622,GO:0008150,GO:0009987	protein binding,binding,cellular_component,cellular component organization,molecular_function,cytoskeleton organization,organelle organization,cellular component organization or biogenesis,single-organism process,single-organism cellular process,cytoskeletal protein binding,actin binding,cytoplasm,intracellular part,cell,cell part,intracellular,biological_process,cellular process	--	--
XM_005699014.2	100861088		1478	171.881	203.835	-0.245987	0.04325	0.934868	translocase of outer mitochondrial membrane 20 homolog (yeast)	GO:0005576,GO:0005515,GO:0044421,GO:0005488,GO:0044765,GO:0005575,GO:0003674,GO:0005615,GO:0051179,GO:0043234,GO:0044699,GO:0006810,GO:0051234,GO:0044763,GO:0016020,GO:0005742,GO:0044455,GO:0019867,GO:0031966,GO:0033036,GO:0034613,GO:0070727,GO:0006605,GO:0051641,GO:0005741,GO:0031968,GO:0032991,GO:0031975,GO:0005740,GO:0071702,GO:0046907,GO:0051649,GO:0006886,GO:0008104,GO:0044429,GO:0031967,GO:…	extracellular region,protein binding,extracellular region part,binding,single-organism transport,cellular_component,molecular_function,extracellular space,localization,protein complex,single-organism process,transport,establishment of localization,single-organism cellular process,membrane,mitochondrial outer membrane translocase complex,mitochondrial membrane part,outer membrane,mitochondrial mem…	--	--
XM_005679452.2	102176937		748	310.342	367.678	-0.244584	0.04625	0.963818	ATPase%2C H+ transporting%2C lysosomal 14kDa%2C V1 subunit F	GO:0044765,GO:0051179,GO:0055085,GO:0044699,GO:0006810,GO:0051234,GO:0006811,GO:0044763,GO:0034220,GO:0008150,GO:0009987	single-organism transport,localization,transmembrane transport,single-organism process,transport,establishment of localization,ion transport,single-organism cellular process,ion transmembrane transport,biological_process,cellular process	chx04145,chx05323,chx04966,chx04721,chx00190,chx01100	Phagosome,Rheumatoid arthritis,Collecting duct acid secretion,Synaptic vesicle cycle,Oxidative phosphorylation,Metabolic pathways
XM_013967216.1	102171714		2457	228.479	270.476	-0.243444	0.0455	0.961131	reticulon 1	--	--	--	--
XM_005690884.2	102175786		1644	155.707	131.932	0.239038	0.04965	0.992931	peroxiredoxin 6	GO:0003674,GO:0055114,GO:0051920,GO:0016491,GO:0016705,GO:0016209,GO:0044710,GO:0003824,GO:0008152,GO:0008150	molecular_function,oxidation-reduction process,peroxiredoxin activity,oxidoreductase activity,oxidoreductase activity, acting on paired donors, with incorporation or reduction of molecular oxygen,antioxidant activity,single-organism metabolic process,catalytic activity,metabolic process,biological_process	chx00360,chx01100	Phenylalanine metabolism,Metabolic pathways
XM_013969682.1	102170642		5025	40.7035	34.394	0.242995	0.0493	0.991056	formin-like 2	GO:0005576,GO:0007155,GO:0022610,GO:0031012,GO:0044420,GO:0005515,GO:0044421,GO:0005578,GO:0005488,GO:0005604,GO:0017048,GO:0005575,GO:0016043,GO:0003674,GO:0007010,GO:0006996,GO:0017016,GO:0031267,GO:0051020,GO:0019899,GO:0071840,GO:0044699,GO:0044763,GO:0008092,GO:0003779,GO:0030029,GO:0030036,GO:0008150,GO:0009987	extracellular region,cell adhesion,biological adhesion,extracellular matrix,extracellular matrix part,protein binding,extracellular region part,proteinaceous extracellular matrix,binding,basement membrane,Rho GTPase binding,cellular_component,cellular component organization,molecular_function,cytoskeleton organization,organelle organization,Ras GTPase binding,small GTPase binding,GTPase binding,e…	--	--
XM_013970526.1	102189170		3568	70.2887	59.2468	0.246556	0.0439	0.942774	signal transducer and activator of transcription 1%2C 91kDa	GO:0005515,GO:0005488,GO:0044765,GO:0005575,GO:0019028,GO:0003674,GO:0019012,GO:0044423,GO:0051179,GO:0044699,GO:0006810,GO:0051234,GO:0044763,GO:0001071,GO:0003700,GO:0016020,GO:0048193,GO:0051641,GO:0044271,GO:0005634,GO:0019438,GO:0050896,GO:0046907,GO:0006355,GO:0007154,GO:0051252,GO:2001141,GO:0018130,GO:0016192,GO:1901362,GO:0051649,GO:0023052,GO:0044700,GO:0010468,GO:2000112,GO:0006351,GO:…	protein binding,binding,single-organism transport,cellular_component,viral capsid,molecular_function,virion,virion part,localization,single-organism process,transport,establishment of localization,single-organism cellular process,nucleic acid binding transcription factor activity,sequence-specific DNA binding transcription factor activity,membrane,Golgi vesicle transport,cellular localization,cel…	chx05164,chx05140,chx04380,chx05168,chx05162,chx05321,chx05145,chx05152,chx05200,chx04917,chx05160,chx05161,chx04620,chx04062,chx04919,chx05212,chx04630	Influenza A,Leishmaniasis,Osteoclast differentiation,Herpes simplex infection,Measles,Inflammatory bowel disease (IBD),Toxoplasmosis,Tuberculosis,Pathways in cancer,Prolactin signaling pathway,Hepatitis C,Hepatitis B,Toll-like receptor signaling pathway,Chemokine signaling pathway,Thyroid hormone signaling pathway,Pancreatic cancer,Jak-STAT signaling pathway
XM_013962493.1	102177020		10466	17.9974	15.1485	0.24861	0.0443	0.946984	notch 2	GO:0005509,GO:0005515,GO:0005488,GO:0043169,GO:0046872,GO:0044707,GO:0007275,GO:0032501,GO:0005575,GO:0043167,GO:0003674,GO:0032502,GO:0046983,GO:0007219,GO:0043234,GO:0044699,GO:0044763,GO:0001071,GO:0003700,GO:0016020,GO:0009521,GO:0009522,GO:0034357,GO:0015979,GO:0048869,GO:0032991,GO:0044271,GO:0019438,GO:0050896,GO:0009579,GO:0044436,GO:0006355,GO:0007154,GO:0051252,GO:2001141,GO:0018130,GO:…	calcium ion binding,protein binding,binding,cation binding,metal ion binding,single-multicellular organism process,multicellular organismal development,multicellular organismal process,cellular_component,ion binding,molecular_function,developmental process,protein dimerization activity,Notch signaling pathway,protein complex,single-organism process,single-organism cellular process,nucleic acid bi…	chx05206,chx04919,chx04330,chx04320	MicroRNAs in cancer,Thyroid hormone signaling pathway,Notch signaling pathway,Dorso-ventral axis formation
XM_013962923.1	102174800		2332	70.3763	58.9269	0.256165	0.0417	0.917828	solute carrier family 2 (facilitated glucose transporter)%2C member 1	GO:0044765,GO:0005575,GO:0022857,GO:0003674,GO:0005215,GO:0051179,GO:0055085,GO:0044699,GO:0006810,GO:0051234,GO:0044763,GO:0016020,GO:0044425,GO:0016021,GO:0031224,GO:0008150,GO:0009987	single-organism transport,cellular_component,transmembrane transporter activity,molecular_function,transporter activity,localization,transmembrane transport,single-organism process,transport,establishment of localization,single-organism cellular process,membrane,membrane part,integral to membrane,intrinsic to membrane,biological_process,cellular process	chx05166,chx04920,chx05200,chx04066,chx04919,chx04911,chx04976,chx05211	HTLV-I infection,Adipocytokine signaling pathway,Pathways in cancer,HIF-1 signaling pathway,Thyroid hormone signaling pathway,Insulin secretion,Bile secretion,Renal cell carcinoma
XM_013969447.1	102187336		7563	32.9696	27.5472	0.259232	0.0325	0.830383	sortilin-related receptor%2C L(DLR class) A repeats containing	GO:0005576,GO:0005515,GO:0005102,GO:0005488,GO:0005179,GO:0005575,GO:0043167,GO:0004819,GO:0006425,GO:0003674,GO:0044699,GO:0044763,GO:1901564,GO:0005524,GO:0032559,GO:0035639,GO:0001883,GO:0032549,GO:0032550,GO:0030554,GO:0032555,GO:0032553,GO:0001882,GO:0017076,GO:0043168,GO:0044710,GO:0035556,GO:0000166,GO:1901265,GO:0019752,GO:0043436,GO:0036094,GO:0006082,GO:0050896,GO:0007154,GO:0044281,GO:…	extracellular region,protein binding,receptor binding,binding,hormone activity,cellular_component,ion binding,glutamine-tRNA ligase activity,glutaminyl-tRNA aminoacylation,molecular_function,single-organism process,single-organism cellular process,organonitrogen compound metabolic process,ATP binding,adenyl ribonucleotide binding,purine ribonucleoside triphosphate binding,purine nucleoside bindin…	--	--
XM_013969015.1	102181879		10526	14.7334	12.2924	0.261324	0.0372	0.879714	plectin	GO:0005515,GO:0005488,GO:0043169,GO:0046872,GO:0000228,GO:0044454,GO:0000794,GO:0000793,GO:0000776,GO:0000775,GO:0031981,GO:0044765,GO:0000778,GO:0000780,GO:0000940,GO:0000942,GO:0042729,GO:0005575,GO:0043233,GO:0070013,GO:0031974,GO:0000777,GO:0000779,GO:0043167,GO:0016043,GO:0044430,GO:0016787,GO:0003674,GO:0005819,GO:0005856,GO:0044427,GO:0022402,GO:0051179,GO:0007049,GO:0005694,GO:0000280,GO:…	protein binding,binding,cation binding,metal ion binding,nuclear chromosome,nuclear chromosome part,condensed nuclear chromosome,condensed chromosome,kinetochore,chromosome, centromeric region,nuclear lumen,single-organism transport,condensed nuclear chromosome kinetochore,condensed nuclear chromosome, centromeric region,condensed chromosome outer kinetochore,condensed nuclear chromosome outer ki…	--	--
XM_013975391.1	102189372		14537	13.8426	11.5336	0.263269	0.03145	0.82035	FAT atypical cadherin 1	GO:0007155,GO:0005509,GO:0022610,GO:0005515,GO:0005488,GO:0043169,GO:0046872,GO:0016337,GO:0005575,GO:0043167,GO:0003674,GO:0007156,GO:0044699,GO:0044763,GO:0016020,GO:0008150,GO:0009987	cell adhesion,calcium ion binding,biological adhesion,protein binding,binding,cation binding,metal ion binding,cell-cell adhesion,cellular_component,ion binding,molecular_function,homophilic cell adhesion,single-organism process,single-organism cellular process,membrane,biological_process,cellular process	--	--
XM_013964376.1	102189018		4465	27.5163	22.886	0.265818	0.03895	0.901654	sterol regulatory element binding transcription factor 2	GO:0005515,GO:0005488,GO:0043169,GO:0046872,GO:0005575,GO:0043167,GO:0016043,GO:0003674,GO:0022402,GO:0046983,GO:0000917,GO:0032506,GO:0090529,GO:0007049,GO:0000910,GO:0000003,GO:0071840,GO:0022607,GO:0032505,GO:0043093,GO:0044699,GO:0019954,GO:0044763,GO:0051301,GO:0044085,GO:0046914,GO:0008270,GO:0005737,GO:0044424,GO:0005623,GO:0044464,GO:0005622,GO:0008150,GO:0009987	protein binding,binding,cation binding,metal ion binding,cellular_component,ion binding,cellular component organization,molecular_function,cell cycle process,protein dimerization activity,barrier septum assembly,cytokinetic process,cell septum assembly,cell cycle,cytokinesis,reproduction,cellular component organization or biogenesis,cellular component assembly,reproduction of a single-celled orga…	--	--
XM_005687693.2	102190143		5397	84.3798	70.1805	0.265829	0.02785	0.770605	potassium channel tetramerization domain containing 12	--	--	--	--
XM_013966329.1	102186766		4404	17.7035	14.6882	0.269381	0.04705	0.973499	CD109 molecule	GO:0005576,GO:0044421,GO:0030414,GO:0061134,GO:0004857,GO:0004866,GO:0061135,GO:0005575,GO:0030234,GO:0003674,GO:0005615	extracellular region,extracellular region part,peptidase inhibitor activity,peptidase regulator activity,enzyme inhibitor activity,endopeptidase inhibitor activity,endopeptidase regulator activity,cellular_component,enzyme regulator activity,molecular_function,extracellular space	--	--
XM_013977011.1	102171864		823	142.142	117.888	0.269914	0.04025	0.902062	ribosomal protein S9	GO:0005488,GO:0019843,GO:0005575,GO:0003674,GO:0005623,GO:0044464,GO:0003723,GO:1901363,GO:0097159,GO:0005622,GO:0003676	binding,rRNA binding,cellular_component,molecular_function,cell,cell part,RNA binding,heterocyclic compound binding,organic cyclic compound binding,intracellular,nucleic acid binding	chx03010	Ribosome
XM_005690535.2	102190716		5624	21.3041	17.6484	0.271593	0.0342	0.850968	inositol-trisphosphate 3-kinase B	GO:0003674,GO:0008440,GO:0051766,GO:0055114,GO:0016773,GO:0016301,GO:0016491,GO:0044710,GO:0016772,GO:0003824,GO:0008152,GO:0016740,GO:0008150	molecular_function,inositol-1,4,5-trisphosphate 3-kinase activity,inositol trisphosphate kinase activity,oxidation-reduction process,phosphotransferase activity, alcohol group as acceptor,kinase activity,oxidoreductase activity,single-organism metabolic process,transferase activity, transferring phosphorus-containing groups,catalytic activity,metabolic process,transferase activity,biological_proc…	chx00562,chx04020,chx04070,chx01100	Inositol phosphate metabolism,Calcium signaling pathway,Phosphatidylinositol signaling system,Metabolic pathways
XM_013972500.1	102183362		2697	49.2926	40.8282	0.271806	0.03345	0.844986	WSC domain containing 1	GO:0003674,GO:0008146,GO:0016782,GO:0003824,GO:0016740	molecular_function,sulfotransferase activity,transferase activity, transferring sulfur-containing groups,catalytic activity,transferase activity	--	--
XM_013968836.1	102171529		5451	21.3579	17.6899	0.271838	0.0364	0.875633	phosphatidylinositol-3%2C4%2C5-trisphosphate-dependent Rac exchange factor 1	GO:0005515,GO:0005488,GO:0030234,GO:0003674,GO:0007266,GO:0035023,GO:0005088,GO:0005089,GO:0044699,GO:0044763,GO:0010646,GO:0023051,GO:0005085,GO:0048583,GO:0009966,GO:0007264,GO:0035556,GO:0005083,GO:0060589,GO:0050896,GO:0007154,GO:0007265,GO:0046578,GO:0030695,GO:0023052,GO:0044700,GO:0007165,GO:0051056,GO:0051716,GO:0065007,GO:0008150,GO:0050789,GO:0050794,GO:0009987	protein binding,binding,enzyme regulator activity,molecular_function,Rho protein signal transduction,regulation of Rho protein signal transduction,Ras guanyl-nucleotide exchange factor activity,Rho guanyl-nucleotide exchange factor activity,single-organism process,single-organism cellular process,regulation of cell communication,regulation of signaling,guanyl-nucleotide exchange factor activity,r…	chx04062	Chemokine signaling pathway
XM_013964244.1	102172797		10680	13.5691	11.2046	0.276236	0.04	0.902062	WNK lysine deficient protein kinase 1	GO:0005488,GO:0043167,GO:0003674,GO:0006468,GO:0004672,GO:0016310,GO:0016773,GO:0016301,GO:0005524,GO:0032559,GO:0035639,GO:0001883,GO:0032549,GO:0032550,GO:0030554,GO:0032555,GO:0032553,GO:0001882,GO:0017076,GO:0043168,GO:0006796,GO:0000166,GO:1901265,GO:0006793,GO:0006464,GO:0036211,GO:0036094,GO:0016772,GO:0003824,GO:0043412,GO:0019538,GO:0071704,GO:1901363,GO:0097159,GO:0008152,GO:0044238,GO:…	binding,ion binding,molecular_function,protein phosphorylation,protein kinase activity,phosphorylation,phosphotransferase activity, alcohol group as acceptor,kinase activity,ATP binding,adenyl ribonucleotide binding,purine ribonucleoside triphosphate binding,purine nucleoside binding,ribonucleoside binding,purine ribonucleoside binding,adenyl nucleotide binding,purine ribonucleotide binding,ribon…	--	--
XM_013968075.1	102183428		4122	19.8804	16.4133	0.276482	0.03765	0.886455	ATP-binding cassette%2C sub-family A (ABC1)%2C member 2	GO:0005488,GO:0000988,GO:0031981,GO:0003712,GO:0000989,GO:0044765,GO:0005575,GO:0043233,GO:0070013,GO:0031974,GO:0043167,GO:0006357,GO:0016787,GO:0003674,GO:0043531,GO:0001076,GO:0001104,GO:0016592,GO:0006366,GO:0003924,GO:0051179,GO:0005654,GO:0044451,GO:0016818,GO:0043234,GO:0017111,GO:0016462,GO:0044699,GO:0005525,GO:0032561,GO:0006810,GO:0051234,GO:0019001,GO:0016817,GO:0044428,GO:0006613,GO:…	binding,protein binding transcription factor activity,nuclear lumen,transcription cofactor activity,transcription factor binding transcription factor activity,single-organism transport,cellular_component,organelle lumen,intracellular organelle lumen,membrane-enclosed lumen,ion binding,regulation of transcription from RNA polymerase II promoter,hydrolase activity,molecular_function,ADP binding,RNA…	chx04975,chx02010	Fat digestion and absorption,ABC transporters
XM_005683395.2	102168630		11597	19.335	15.9563	0.277085	0.02295	0.689242	versican	GO:0007155,GO:0005509,GO:0022610,GO:0005515,GO:0005540,GO:0005539,GO:0097367,GO:0005488,GO:0043169,GO:0046872,GO:0030246,GO:0070925,GO:0005575,GO:0048856,GO:0043167,GO:0044767,GO:0016043,GO:0003674,GO:0032502,GO:0044782,GO:0000902,GO:0032989,GO:0006996,GO:0071840,GO:0043234,GO:0022607,GO:0034464,GO:0044699,GO:0030030,GO:0010927,GO:0032990,GO:0042384,GO:0048858,GO:0060271,GO:0044763,GO:0009653,GO:…	cell adhesion,calcium ion binding,biological adhesion,protein binding,hyaluronic acid binding,glycosaminoglycan binding,carbohydrate derivative binding,binding,cation binding,metal ion binding,carbohydrate binding,organelle assembly,cellular_component,anatomical structure development,ion binding,single-organism developmental process,cellular component organization,molecular_function,developmental…	chx04514	Cell adhesion molecules (CAMs)
XM_013970523.1	102179034		16102	4.7124	3.87703	0.281508	0.04105	0.911067	FAT atypical cadherin 4	GO:0007155,GO:0005509,GO:0022610,GO:0005515,GO:0005488,GO:0043169,GO:0046872,GO:0016337,GO:0005575,GO:0051186,GO:0044272,GO:0043167,GO:0016787,GO:0003674,GO:0051188,GO:0007156,GO:0004788,GO:0009229,GO:0042357,GO:0006732,GO:0009108,GO:0072527,GO:1901566,GO:0044699,GO:0006790,GO:0044763,GO:0016778,GO:0016020,GO:1901564,GO:0003887,GO:0016788,GO:0004523,GO:0006796,GO:0004519,GO:0004540,GO:0016891,GO:…	cell adhesion,calcium ion binding,biological adhesion,protein binding,binding,cation binding,metal ion binding,cell-cell adhesion,cellular_component,cofactor metabolic process,sulfur compound biosynthetic process,ion binding,hydrolase activity,molecular_function,cofactor biosynthetic process,homophilic cell adhesion,thiamine diphosphokinase activity,thiamine diphosphate biosynthetic process,thiam…	--	--
XM_005674986.2	102177471		3536	36.3696	29.8543	0.284796	0.02915	0.786881	follistatin-like 1	GO:0005509,GO:0005515,GO:0030414,GO:0061134,GO:0005488,GO:0043169,GO:0004857,GO:0046872,GO:0030234,GO:0043167,GO:0003674	calcium ion binding,protein binding,peptidase inhibitor activity,peptidase regulator activity,binding,cation binding,enzyme inhibitor activity,metal ion binding,enzyme regulator activity,ion binding,molecular_function	--	--
XM_013974397.1	102185881		860	69.1983	56.4873	0.29281	0.04865	0.988261	inhibitor of DNA binding 3%2C dominant negative helix-loop-helix protein	GO:0005515,GO:0005488,GO:0003674,GO:0046983	protein binding,binding,molecular_function,protein dimerization activity	--	--
XM_013968946.1	102174948		3846	14.5654	11.869	0.295348	0.03725	0.879714	tumor protein p53 inducible nuclear protein 2	--	--	--	--
XM_013970006.1	102181324		4976	21.8209	17.7324	0.29932	0.02215	0.674819	contactin 2 (axonal)	GO:0005576,GO:0007155,GO:0022610,GO:0005515,GO:0005488,GO:0044707,GO:0032501,GO:0005575,GO:0003674,GO:0007338,GO:0007339,GO:0008037,GO:0009566,GO:0009988,GO:0035036,GO:0022414,GO:0000003,GO:0044699,GO:0048610,GO:0044763,GO:0016020,GO:0044702,GO:0019953,GO:0044425,GO:0016021,GO:0031224,GO:0003723,GO:1901363,GO:0097159,GO:0003676,GO:0008150,GO:0009987	extracellular region,cell adhesion,biological adhesion,protein binding,binding,single-multicellular organism process,multicellular organismal process,cellular_component,molecular_function,single fertilization,binding of sperm to zona pellucida,cell recognition,fertilization,cell-cell recognition,sperm-egg recognition,reproductive process,reproduction,single-organism process,cellular process invol…	chx04514	Cell adhesion molecules (CAMs)
XM_013975779.1	102176668		9280	5.82308	4.73037	0.299831	0.0348	0.859449	teneurin-4	GO:0005515,GO:0005488,GO:0070011,GO:0008233,GO:0004175,GO:0016787,GO:0003674,GO:0006915,GO:0012501,GO:0016818,GO:0008219,GO:0016265,GO:0017111,GO:0016462,GO:0044699,GO:0016817,GO:0044763,GO:0003968,GO:0004197,GO:0006950,GO:0008234,GO:0033554,GO:0006974,GO:0050896,GO:0016772,GO:0003824,GO:0034062,GO:0016779,GO:0051716,GO:0016740,GO:0008150,GO:0009987	protein binding,binding,peptidase activity, acting on L-amino acid peptides,peptidase activity,endopeptidase activity,hydrolase activity,molecular_function,apoptotic process,programmed cell death,hydrolase activity, acting on acid anhydrides, in phosphorus-containing anhydrides,cell death,death,nucleoside-triphosphatase activity,pyrophosphatase activity,single-organism process,hydrolase activity,…	--	--
XM_005686225.2	102168547		852	638.727	518.093	0.301987	0.0116	0.462704	beta-2-microglobulin-like	--	--	chx04612	Antigen processing and presentation
XM_013975698.1	102191770		4072	31.5904	25.5694	0.305069	0.01715	0.584624	WASH complex subunit FAM21-like	GO:0005488,GO:0043169,GO:0046872,GO:0030234,GO:0043167,GO:0003674,GO:0044699,GO:0009056,GO:0044763,GO:0010646,GO:0023051,GO:1901564,GO:0009141,GO:0048583,GO:0009116,GO:1901657,GO:0009966,GO:0009144,GO:0009199,GO:0009205,GO:0031329,GO:0009150,GO:1901575,GO:0009894,GO:0007264,GO:0006163,GO:0009259,GO:0019693,GO:1901136,GO:0044710,GO:0008060,GO:0032312,GO:0006796,GO:0035556,GO:0006184,GO:1901069,GO:…	binding,cation binding,metal ion binding,enzyme regulator activity,ion binding,molecular_function,single-organism process,catabolic process,single-organism cellular process,regulation of cell communication,regulation of signaling,organonitrogen compound metabolic process,nucleoside triphosphate metabolic process,regulation of response to stimulus,nucleoside metabolic process,glycosyl compound met…	--	--
XM_013973821.1	102170565		6022	38.4723	31.1335	0.305356	0.01375	0.509914	dishevelled associated activator of morphogenesis 2	GO:0005515,GO:0005488,GO:0017048,GO:0015293,GO:0015294,GO:0006914,GO:0016775,GO:0044765,GO:0005575,GO:0015291,GO:0008965,GO:0022857,GO:0016043,GO:0009007,GO:0009008,GO:0003674,GO:0005215,GO:0008757,GO:0007010,GO:0022891,GO:0051179,GO:0022804,GO:0009401,GO:0015075,GO:0006996,GO:0017016,GO:0031267,GO:0051020,GO:0015144,GO:1901476,GO:0019899,GO:0071840,GO:0008324,GO:0008643,GO:0005351,GO:0005402,GO:…	protein binding,binding,Rho GTPase binding,symporter activity,solute:cation symporter activity,autophagy,phosphotransferase activity, nitrogenous group as acceptor,single-organism transport,cellular_component,secondary active transmembrane transporter activity,phosphoenolpyruvate-protein phosphotransferase activity,transmembrane transporter activity,cellular component organization,site-specific D…	chx04310	Wnt signaling pathway
XM_013968477.1	102182515		1238	289.549	232.716	0.315238	0.0142	0.515286	vimentin	GO:0005576,GO:0007155,GO:0022610,GO:0031012,GO:0044420,GO:0005515,GO:0044421,GO:0005578,GO:0005488,GO:0005604,GO:0051382,GO:0051383,GO:0006914,GO:0070925,GO:0000776,GO:0000775,GO:0040011,GO:0015629,GO:0044765,GO:0016459,GO:0043623,GO:0005575,GO:0044711,GO:0045502,GO:0044283,GO:0048870,GO:0051674,GO:0016043,GO:0044430,GO:0019028,GO:0016787,GO:0003674,GO:0042803,GO:0019898,GO:0005856,GO:0044427,GO:…	extracellular region,cell adhesion,biological adhesion,extracellular matrix,extracellular matrix part,protein binding,extracellular region part,proteinaceous extracellular matrix,binding,basement membrane,kinetochore assembly,kinetochore organization,autophagy,organelle assembly,kinetochore,chromosome, centromeric region,locomotion,actin cytoskeleton,single-organism transport,myosin complex,cellu…	chx05206,chx05169	MicroRNAs in cancer,Epstein-Barr virus infection
XM_005697060.2	102171022		5788	17.4806	14.0377	0.316449	0.04045	0.902062	Rho-associated%2C coiled-coil containing protein kinase 1	GO:0005515,GO:0005488,GO:0017048,GO:0015629,GO:0016459,GO:0005575,GO:0043167,GO:0044430,GO:0016787,GO:0003674,GO:0004674,GO:0005856,GO:0003774,GO:0016818,GO:0017016,GO:0031267,GO:0051020,GO:0019899,GO:0043234,GO:0017111,GO:0016462,GO:0044699,GO:0006468,GO:0004672,GO:0016817,GO:0044763,GO:0016310,GO:0016773,GO:0016301,GO:0005524,GO:0032559,GO:0035639,GO:0001883,GO:0032549,GO:0032550,GO:0030554,GO:…	protein binding,binding,Rho GTPase binding,actin cytoskeleton,myosin complex,cellular_component,ion binding,cytoskeletal part,hydrolase activity,molecular_function,protein serine/threonine kinase activity,cytoskeleton,motor activity,hydrolase activity, acting on acid anhydrides, in phosphorus-containing anhydrides,Ras GTPase binding,small GTPase binding,GTPase binding,enzyme binding,protein compl…	chx04510,chx05206,chx05205,chx04611,chx04670,chx04022,chx05132,chx04062,chx04024,chx04350,chx04270,chx04810,chx04921,chx04360	Focal adhesion,MicroRNAs in cancer,Proteoglycans in cancer,Platelet activation,Leukocyte transendothelial migration,cGMP-PKG signaling pathway,Salmonella infection,Chemokine signaling pathway,cAMP signaling pathway,TGF-beta signaling pathway,Vascular smooth muscle contraction,Regulation of actin cytoskeleton,Oxytocin signaling pathway,Axon guidance
XM_013967894.1	102187601		1928	18.8879	15.1423	0.318882	0.0404	0.902062	family with sequence similarity 129%2C member B	GO:0005488,GO:0004857,GO:0000988,GO:0000990,GO:0000996,GO:0016987,GO:0005575,GO:0030234,GO:0003674,GO:0022402,GO:0006352,GO:0007049,GO:0004861,GO:0016538,GO:0048519,GO:0048523,GO:0044699,GO:0030291,GO:0044763,GO:0001071,GO:0003700,GO:0007050,GO:0004860,GO:0019210,GO:0045786,GO:0003677,GO:0051726,GO:0019207,GO:0019887,GO:0044271,GO:0005634,GO:0019438,GO:0006355,GO:0051252,GO:2001141,GO:0018130,GO:…	binding,enzyme inhibitor activity,protein binding transcription factor activity,core RNA polymerase binding transcription factor activity,core DNA-dependent RNA polymerase binding promoter specificity activity,sigma factor activity,cellular_component,enzyme regulator activity,molecular_function,cell cycle process,DNA-dependent transcription, initiation,cell cycle,cyclin-dependent protein serine/t…	--	--
XM_013963532.1	102177957		14670	13.267	10.6356	0.318947	0.0105	0.429907	homeodomain interacting protein kinase 2%2C transcript variant X2	GO:0005488,GO:0005575,GO:0043167,GO:0003674,GO:0006468,GO:0004672,GO:0016310,GO:0016020,GO:0005975,GO:0016773,GO:0006629,GO:0016301,GO:0005524,GO:0032559,GO:0008653,GO:0009103,GO:0035639,GO:0044723,GO:0001883,GO:0032549,GO:0032550,GO:0030554,GO:0032555,GO:0032553,GO:0001882,GO:0016051,GO:0017076,GO:0043168,GO:0044710,GO:0006796,GO:0000166,GO:1901265,GO:0033692,GO:0006793,GO:0008610,GO:0006464,GO:…	binding,cellular_component,ion binding,molecular_function,protein phosphorylation,protein kinase activity,phosphorylation,membrane,carbohydrate metabolic process,phosphotransferase activity, alcohol group as acceptor,lipid metabolic process,kinase activity,ATP binding,adenyl ribonucleotide binding,lipopolysaccharide metabolic process,lipopolysaccharide biosynthetic process,purine ribonucleoside t…	--	--
XM_013972950.1	102172668		7141	15.3618	12.3128	0.319185	0.01425	0.515286	IQ motif containing GTPase activating protein 1	GO:0005515,GO:0005488,GO:0005575,GO:0030234,GO:0003674,GO:0043565,GO:0044699,GO:0044763,GO:0001071,GO:0003700,GO:0010646,GO:0023051,GO:0048583,GO:0003677,GO:0009966,GO:0007264,GO:0035556,GO:0008047,GO:0005083,GO:0044271,GO:0019438,GO:0060589,GO:0050896,GO:0006355,GO:0007154,GO:0051252,GO:2001141,GO:0018130,GO:0030695,GO:1901362,GO:0023052,GO:0044700,GO:0010468,GO:2000112,GO:0006351,GO:0010556,GO:…	protein binding,binding,cellular_component,enzyme regulator activity,molecular_function,sequence-specific DNA binding,single-organism process,single-organism cellular process,nucleic acid binding transcription factor activity,sequence-specific DNA binding transcription factor activity,regulation of cell communication,regulation of signaling,regulation of response to stimulus,DNA binding,regulatio…	chx05205,chx04520,chx04810	Proteoglycans in cancer,Adherens junction,Regulation of actin cytoskeleton
XM_005677656.2	102183473		2614	29.0852	23.2977	0.320097	0.01965	0.630076	cathepsin K	GO:0070011,GO:0008233,GO:0004175,GO:0016787,GO:0003674,GO:0006508,GO:0004197,GO:0008234,GO:0003824,GO:0019538,GO:0071704,GO:0008152,GO:0044238,GO:0008150,GO:0043170	peptidase activity, acting on L-amino acid peptides,peptidase activity,endopeptidase activity,hydrolase activity,molecular_function,proteolysis,cysteine-type endopeptidase activity,cysteine-type peptidase activity,catalytic activity,protein metabolic process,organic substance metabolic process,metabolic process,primary metabolic process,biological_process,macromolecule metabolic process	chx04380,chx05323,chx04620,chx04142	Osteoclast differentiation,Rheumatoid arthritis,Toll-like receptor signaling pathway,Lysosome
XM_013963525.1	102176853		5477	10.6884	8.55713	0.320853	0.0215	0.665045	zinc finger CCCH-type%2C antiviral 1	GO:0016763,GO:0003950,GO:0003674,GO:0016757,GO:0003824,GO:0016740	transferase activity, transferring pentosyl groups,NAD+ ADP-ribosyltransferase activity,molecular_function,transferase activity, transferring glycosyl groups,catalytic activity,transferase activity	--	--
XM_013962554.1	102173884		3723	24.3189	19.4687	0.320923	0.0158	0.554912	coiled-coil domain containing 80	GO:0044765,GO:0005575,GO:0051179,GO:0055085,GO:0044699,GO:0006810,GO:0051234,GO:0044763,GO:0016020,GO:0044425,GO:0016021,GO:0031224,GO:0008150,GO:0009987	single-organism transport,cellular_component,localization,transmembrane transport,single-organism process,transport,establishment of localization,single-organism cellular process,membrane,membrane part,integral to membrane,intrinsic to membrane,biological_process,cellular process	--	--
XM_005680723.2	102190305		4812	15.2716	12.2191	0.321706	0.0184	0.607619	PTPRF interacting protein%2C binding protein 1 (liprin beta 1)	GO:0005515,GO:0005488,GO:0005575,GO:0003674,GO:0043565,GO:0008907,GO:0015074,GO:0003677,GO:0005634,GO:0003824,GO:0043231,GO:0043227,GO:0034641,GO:0071704,GO:0044424,GO:0046483,GO:0005623,GO:0044464,GO:0006807,GO:0006725,GO:1901363,GO:0097159,GO:0006259,GO:1901360,GO:0005622,GO:0003676,GO:0008152,GO:0043229,GO:0043226,GO:0044238,GO:0008150,GO:0090304,GO:0006139,GO:0043170,GO:0044237,GO:0009987,GO:…	protein binding,binding,cellular_component,molecular_function,sequence-specific DNA binding,integrase activity,DNA integration,DNA binding,nucleus,catalytic activity,intracellular membrane-bounded organelle,membrane-bounded organelle,cellular nitrogen compound metabolic process,organic substance metabolic process,intracellular part,heterocycle metabolic process,cell,cell part,nitrogen compound me…	--	--
XM_005691456.2	102182717		1831	43.1705	34.5081	0.32311	0.0178	0.596287	heat shock 22kDa protein 8	--	--	--	--
XM_005688010.2	102187960		5745	6.91502	5.52528	0.323684	0.0379	0.889634	KIAA1462 ortholog	GO:0005575,GO:0019028,GO:0019012,GO:0044423,GO:0005911,GO:0030054	cellular_component,viral capsid,virion,virion part,cell-cell junction,cell junction	--	--
XM_005680588.2	102190027		4250	165.859	132.521	0.323742	0.0077	0.345755	TIMP metallopeptidase inhibitor 3	GO:0030414,GO:0061134,GO:0004857,GO:0004866,GO:0061135,GO:0030234,GO:0003674,GO:0008191,GO:0010576,GO:0048551	peptidase inhibitor activity,peptidase regulator activity,enzyme inhibitor activity,endopeptidase inhibitor activity,endopeptidase regulator activity,enzyme regulator activity,molecular_function,metalloendopeptidase inhibitor activity,metalloenzyme regulator activity,metalloenzyme inhibitor activity	chx05206,chx05205	MicroRNAs in cancer,Proteoglycans in cancer
XM_013963722.1	102172327		2782	13.491	10.7763	0.324143	0.034	0.850968	dual specificity phosphatase 6	GO:0016787,GO:0003674,GO:0042578,GO:0004725,GO:0008138,GO:0006470,GO:0004721,GO:0016311,GO:0016791,GO:0016788,GO:0006796,GO:0006793,GO:0006464,GO:0036211,GO:0003824,GO:0043412,GO:0019538,GO:0071704,GO:0008152,GO:0044238,GO:0008150,GO:0043170,GO:0044237,GO:0044267,GO:0009987,GO:0044260	hydrolase activity,molecular_function,phosphoric ester hydrolase activity,protein tyrosine phosphatase activity,protein tyrosine/serine/threonine phosphatase activity,protein dephosphorylation,phosphoprotein phosphatase activity,dephosphorylation,phosphatase activity,hydrolase activity, acting on ester bonds,phosphate-containing compound metabolic process,phosphorus metabolic process,cellular pro…	chx04010	MAPK signaling pathway
XM_013969959.1	102183255		5034	14.8684	11.8713	0.324777	0.0452	0.960035	catenin (cadherin-associated protein)%2C delta 1%2C transcript variant X1	GO:0005515,GO:0005488,GO:0043169,GO:0046872,GO:0044183,GO:0043167,GO:0003674	protein binding,binding,cation binding,metal ion binding,protein binding involved in protein folding,ion binding,molecular_function	chx04520,chx04670,chx04015	Adherens junction,Leukocyte transendothelial migration,Rap1 signaling pathway
XM_005698322.2	102180183		6372	4.42145	3.52802	0.325661	0.0474	0.977257	dynamin binding protein	GO:0005515,GO:0005488,GO:0005575,GO:0030234,GO:0003674,GO:0007266,GO:0035023,GO:0005088,GO:0005089,GO:0044699,GO:0044763,GO:0010646,GO:0023051,GO:0005085,GO:0048583,GO:0009966,GO:0007264,GO:0035556,GO:0005083,GO:0060589,GO:0050896,GO:0007154,GO:0007265,GO:0046578,GO:0030695,GO:0023052,GO:0044700,GO:0007165,GO:0051056,GO:0005737,GO:0044424,GO:0005623,GO:0044464,GO:0051716,GO:0005622,GO:0065007,GO:…	protein binding,binding,cellular_component,enzyme regulator activity,molecular_function,Rho protein signal transduction,regulation of Rho protein signal transduction,Ras guanyl-nucleotide exchange factor activity,Rho guanyl-nucleotide exchange factor activity,single-organism process,single-organism cellular process,regulation of cell communication,regulation of signaling,guanyl-nucleotide exchang…	--	--
XM_005692071.2	102184463		1204	27.7576	22.1254	0.327179	0.04235	0.92315	MARCKS-related protein-like	GO:0005515,GO:0005488,GO:0003674,GO:0005516	protein binding,binding,molecular_function,calmodulin binding	chx05140,chx04666	Leishmaniasis,Fc gamma R-mediated phagocytosis
XM_005686007.2	102173307		9626	4.19365	3.34137	0.327766	0.031	0.815947	zinc finger%2C FYVE domain containing 26	GO:0005488,GO:0043169,GO:0046872,GO:0009274,GO:0009276,GO:0005575,GO:0043167,GO:0003674,GO:0051782,GO:0071944,GO:0030313,GO:0009605,GO:0005618,GO:0048519,GO:0051302,GO:0048523,GO:0044699,GO:0009432,GO:0044763,GO:0030312,GO:0051301,GO:0009991,GO:0031668,GO:0071496,GO:0006950,GO:0031975,GO:0033554,GO:0050896,GO:0007154,GO:0005623,GO:0044464,GO:0051716,GO:0065007,GO:0008150,GO:0050789,GO:0050794,GO:…	binding,cation binding,metal ion binding,peptidoglycan-based cell wall,Gram-negative-bacterium-type cell wall,cellular_component,ion binding,molecular_function,negative regulation of cell division,cell periphery,cell envelope,response to external stimulus,cell wall,negative regulation of biological process,regulation of cell division,negative regulation of cellular process,single-organism process…	--	--
XM_013967113.1	102182596		6774	6.15119	4.90005	0.32807	0.03375	0.84979	cingulin-like 1	GO:0005515,GO:0005488,GO:0044445,GO:0005829,GO:0048522,GO:0048518,GO:0006914,GO:0009893,GO:0031325,GO:0015629,GO:0044765,GO:0016459,GO:0051082,GO:0005575,GO:0022857,GO:0044430,GO:0016787,GO:0003674,GO:0019898,GO:0005215,GO:0009896,GO:0010508,GO:0031331,GO:0005856,GO:0003774,GO:0006397,GO:0010506,GO:0022891,GO:0051179,GO:0015075,GO:0016818,GO:0055085,GO:0000346,GO:0000347,GO:0000445,GO:0043234,GO:…	protein binding,binding,cytosolic part,cytosol,positive regulation of cellular process,positive regulation of biological process,autophagy,positive regulation of metabolic process,positive regulation of cellular metabolic process,actin cytoskeleton,single-organism transport,myosin complex,unfolded protein binding,cellular_component,transmembrane transporter activity,cytoskeletal part,hydrolase ac…	--	--
XM_013970209.1	102169403		6929	12.0068	9.55541	0.329463	0.0153	0.539802	agrin	GO:0005576,GO:0005509,GO:0031012,GO:0044420,GO:0005515,GO:0044421,GO:0005578,GO:0005605,GO:0005488,GO:0043169,GO:0005604,GO:0046872,GO:0000988,GO:0031981,GO:0003712,GO:0000989,GO:0005575,GO:0043233,GO:0070013,GO:0016044,GO:0031974,GO:0043167,GO:0006357,GO:0050840,GO:0016043,GO:0061024,GO:0003674,GO:0001076,GO:0001104,GO:0007213,GO:0043113,GO:0043236,GO:0072657,GO:0016592,GO:0006366,GO:0051179,GO:…	extracellular region,calcium ion binding,extracellular matrix,extracellular matrix part,protein binding,extracellular region part,proteinaceous extracellular matrix,basal lamina,binding,cation binding,basement membrane,metal ion binding,protein binding transcription factor activity,nuclear lumen,transcription cofactor activity,transcription factor binding transcription factor activity,cellular_co…	chx04512	ECM-receptor interaction
XM_013973317.1	102174073		7679	4.02132	3.20027	0.329475	0.0415	0.916672	integrin%2C alpha 9	GO:0070011,GO:0008233,GO:0004175,GO:0005575,GO:0016787,GO:0003674,GO:0006508,GO:0016020,GO:0004197,GO:0008234,GO:0003824,GO:0019538,GO:0071704,GO:0008152,GO:0044238,GO:0008150,GO:0043170	peptidase activity, acting on L-amino acid peptides,peptidase activity,endopeptidase activity,cellular_component,hydrolase activity,molecular_function,proteolysis,membrane,cysteine-type endopeptidase activity,cysteine-type peptidase activity,catalytic activity,protein metabolic process,organic substance metabolic process,metabolic process,primary metabolic process,biological_process,macromolecule…	chx04512,chx04510,chx04151,chx04514,chx05414,chx05410,chx05412,chx04810	ECM-receptor interaction,Focal adhesion,PI3K-Akt signaling pathway,Cell adhesion molecules (CAMs),Dilated cardiomyopathy,Hypertrophic cardiomyopathy (HCM),Arrhythmogenic right ventricular cardiomyopathy (ARVC),Regulation of actin cytoskeleton
XM_013963315.1	102176851		3269	8.65334	6.88448	0.329909	0.04715	0.974699	MyoD family inhibitor domain containing	--	--	--	--
XM_013967071.1	102190697		2487	11.8862	9.44896	0.331065	0.04275	0.925785	phosphorylase%2C glycogen%2C liver	GO:0004645,GO:0008184,GO:0003674,GO:0005975,GO:0016757,GO:0003824,GO:0016758,GO:0071704,GO:0008152,GO:0044238,GO:0016740,GO:0008150	phosphorylase activity,glycogen phosphorylase activity,molecular_function,carbohydrate metabolic process,transferase activity, transferring glycosyl groups,catalytic activity,transferase activity, transferring hexosyl groups,organic substance metabolic process,metabolic process,primary metabolic process,transferase activity,biological_process	chx00500,chx04910,chx01100	Starch and sucrose metabolism,Insulin signaling pathway,Metabolic pathways
XM_005684267.1	102180315		4273	57.6238	45.7782	0.332005	0.0185	0.608325	solute carrier family 44 (choline transporter)%2C member 1%2C transcript variant X2	GO:0005488,GO:0030623,GO:0003674,GO:0017069,GO:0003723,GO:1901363,GO:0097159,GO:0003676	binding,U5 snRNA binding,molecular_function,snRNA binding,RNA binding,heterocyclic compound binding,organic cyclic compound binding,nucleic acid binding	--	--
XM_013975421.1	102180282		3139	14.6313	11.6203	0.332407	0.02795	0.771533	fibroblast growth factor receptor 1	GO:0005488,GO:0005575,GO:0043167,GO:0003674,GO:0006468,GO:0004672,GO:0016310,GO:0016020,GO:0016773,GO:0016301,GO:0005524,GO:0032559,GO:0035639,GO:0001883,GO:0032549,GO:0032550,GO:0030554,GO:0032555,GO:0032553,GO:0001882,GO:0017076,GO:0043168,GO:0006796,GO:0000166,GO:1901265,GO:0006793,GO:0006464,GO:0036211,GO:0036094,GO:0016772,GO:0003824,GO:0043412,GO:0019538,GO:0071704,GO:1901363,GO:0097159,GO:…	binding,cellular_component,ion binding,molecular_function,protein phosphorylation,protein kinase activity,phosphorylation,membrane,phosphotransferase activity, alcohol group as acceptor,kinase activity,ATP binding,adenyl ribonucleotide binding,purine ribonucleoside triphosphate binding,purine nucleoside binding,ribonucleoside binding,purine ribonucleoside binding,adenyl nucleotide binding,purine …	chx04151,chx05205,chx04520,chx05200,chx05215,chx04010,chx05218,chx04015,chx04810,chx04550,chx04014	PI3K-Akt signaling pathway,Proteoglycans in cancer,Adherens junction,Pathways in cancer,Prostate cancer,MAPK signaling pathway,Melanoma,Rap1 signaling pathway,Regulation of actin cytoskeleton,Signaling pathways regulating pluripotency of stem cells,Ras signaling pathway
XM_013968201.1	102190426		2295	13.0489	10.3594	0.33299	0.0393	0.902062	WD repeat and FYVE domain containing 2	GO:0005515,GO:0005488,GO:0043169,GO:0046872,GO:0005575,GO:0043167,GO:0003674,GO:0051179,GO:0017016,GO:0031267,GO:0051020,GO:0019899,GO:0044699,GO:0006810,GO:0051234,GO:0044763,GO:0017137,GO:0033036,GO:0034613,GO:0070727,GO:0051641,GO:0046914,GO:0071702,GO:0046907,GO:0051649,GO:0006886,GO:0008104,GO:0008270,GO:0015031,GO:0045184,GO:0005623,GO:0044464,GO:0005622,GO:0008150,GO:0009987	protein binding,binding,cation binding,metal ion binding,cellular_component,ion binding,molecular_function,localization,Ras GTPase binding,small GTPase binding,GTPase binding,enzyme binding,single-organism process,transport,establishment of localization,single-organism cellular process,Rab GTPase binding,macromolecule localization,cellular protein localization,cellular macromolecule localization,…	--	--
XM_005679082.2	102183759		5040	12.2249	9.69884	0.333934	0.01615	0.560422	sema domain%2C immunoglobulin domain (Ig)%2C short basic domain%2C secreted%2C (semaphorin) 3C	GO:0005515,GO:0005488,GO:0005575,GO:0003674,GO:0016020	protein binding,binding,cellular_component,molecular_function,membrane	chx04360	Axon guidance
XM_005680394.2	102178704		1676	29.6692	23.5276	0.334613	0.02465	0.719811	growth differentiation factor 11	GO:0005515,GO:0005102,GO:0005488,GO:0040007,GO:0008083,GO:0003674,GO:0008150	protein binding,receptor binding,binding,growth,growth factor activity,molecular_function,biological_process	--	--
XM_005684782.2	102176607		2966	30.0546	23.8117	0.335916	0.01395	0.509999	serum/glucocorticoid regulated kinase 1	GO:0005488,GO:0005575,GO:0008289,GO:0043167,GO:0003674,GO:0004674,GO:0005543,GO:0006468,GO:0004672,GO:0016310,GO:0016020,GO:0005975,GO:0016773,GO:0006629,GO:0016301,GO:0005524,GO:0032559,GO:0008653,GO:0009103,GO:0035639,GO:0044723,GO:0001883,GO:0032549,GO:0032550,GO:0030554,GO:0032555,GO:0032553,GO:0001882,GO:0016051,GO:0035091,GO:0017076,GO:0043168,GO:0044710,GO:0006796,GO:0000166,GO:1901265,GO:…	binding,cellular_component,lipid binding,ion binding,molecular_function,protein serine/threonine kinase activity,phospholipid binding,protein phosphorylation,protein kinase activity,phosphorylation,membrane,carbohydrate metabolic process,phosphotransferase activity, alcohol group as acceptor,lipid metabolic process,kinase activity,ATP binding,adenyl ribonucleotide binding,lipopolysaccharide metab…	chx04151,chx04960,chx04068	PI3K-Akt signaling pathway,Aldosterone-regulated sodium reabsorption,FoxO signaling pathway
XM_005699128.2	102188739		1248	37.4876	29.67	0.337409	0.02985	0.798767	serglycin%2C transcript variant X1	--	--	--	--
XM_005688762.2	102185378		3281	20.8559	16.5011	0.337892	0.0149	0.531342	collagen%2C type IX%2C alpha 1	GO:0005576,GO:0005515,GO:0005102,GO:0008237,GO:0004222,GO:0051239,GO:0005488,GO:0006836,GO:0032879,GO:0001504,GO:0031644,GO:0050804,GO:0050827,GO:0051580,GO:0051581,GO:0051588,GO:0051589,GO:0051609,GO:0051969,GO:0044707,GO:0070011,GO:0001505,GO:0044057,GO:0008233,GO:0004175,GO:0032501,GO:0007268,GO:0019226,GO:0035637,GO:0007267,GO:0044765,GO:0005575,GO:0016787,GO:0003674,GO:0065008,GO:0003008,GO:…	extracellular region,protein binding,receptor binding,metallopeptidase activity,metalloendopeptidase activity,regulation of multicellular organismal process,binding,neurotransmitter transport,regulation of localization,neurotransmitter uptake,regulation of neurological system process,regulation of synaptic transmission,toxin receptor binding,regulation of neurotransmitter uptake,negative regulati…	chx04974	Protein digestion and absorption
XM_005680308.2	102180571		3446	6.85979	5.42608	0.338254	0.0464	0.966077	signal transducer and activator of transcription 6%2C interleukin-4 induced	GO:0005515,GO:0005488,GO:0005575,GO:0003674,GO:0044699,GO:0044763,GO:0001071,GO:0003700,GO:0044271,GO:0005634,GO:0019438,GO:0050896,GO:0006355,GO:0007154,GO:0051252,GO:2001141,GO:0018130,GO:1901362,GO:0023052,GO:0044700,GO:0010468,GO:2000112,GO:0006351,GO:0010556,GO:0031326,GO:0009889,GO:0060255,GO:0031323,GO:0019222,GO:0032774,GO:0007165,GO:0019219,GO:0051171,GO:0080090,GO:0043231,GO:0034654,GO:…	protein binding,binding,cellular_component,molecular_function,single-organism process,single-organism cellular process,nucleic acid binding transcription factor activity,sequence-specific DNA binding transcription factor activity,cellular nitrogen compound biosynthetic process,nucleus,aromatic compound biosynthetic process,response to stimulus,regulation of transcription, DNA-dependent,cell commu…	chx05321,chx05161,chx04630	Inflammatory bowel disease (IBD),Hepatitis B,Jak-STAT signaling pathway
XM_013963339.1	102172866		2353	11.2929	8.92814	0.338984	0.0422	0.921611	src kinase associated phosphoprotein 2	GO:0005515,GO:0005488,GO:0000228,GO:0031981,GO:0005575,GO:0043233,GO:0070013,GO:0031974,GO:0003674,GO:0005694,GO:0044428,GO:0003677,GO:0043228,GO:0043232,GO:0005634,GO:0044446,GO:0044422,GO:0043231,GO:0043227,GO:0044424,GO:0005623,GO:0044464,GO:1901363,GO:0097159,GO:0005622,GO:0003676,GO:0043229,GO:0043226	protein binding,binding,nuclear chromosome,nuclear lumen,cellular_component,organelle lumen,intracellular organelle lumen,membrane-enclosed lumen,molecular_function,chromosome,nuclear part,DNA binding,non-membrane-bounded organelle,intracellular non-membrane-bounded organelle,nucleus,intracellular organelle part,organelle part,intracellular membrane-bounded organelle,membrane-bounded organelle,in…	--	--
XM_005699434.2	102184122		5334	5.41485	4.27926	0.339558	0.03765	0.886455	frizzled class receptor 4	GO:0005515,GO:0005488,GO:0005575,GO:0003674,GO:0044699,GO:0044763,GO:0016020,GO:0050896,GO:0007154,GO:0023052,GO:0044700,GO:0007165,GO:0051716,GO:0065007,GO:0008150,GO:0050789,GO:0050794,GO:0007166,GO:0009987	protein binding,binding,cellular_component,molecular_function,single-organism process,single-organism cellular process,membrane,response to stimulus,cell communication,signaling,single organism signaling,signal transduction,cellular response to stimulus,biological regulation,biological_process,regulation of biological process,regulation of cellular process,cell surface receptor signaling pathway,…	chx05166,chx05205,chx05200,chx05217,chx04390,chx04916,chx04550,chx04310	HTLV-I infection,Proteoglycans in cancer,Pathways in cancer,Basal cell carcinoma,Hippo signaling pathway,Melanogenesis,Signaling pathways regulating pluripotency of stem cells,Wnt signaling pathway
XM_005675404.1	102180972		874	39.9686	31.5536	0.341063	0.046	0.962931	retinoic acid receptor responder (tazarotene induced) 1	GO:0005575,GO:0016787,GO:0003674,GO:0016813,GO:0003824,GO:0016810,GO:0005737,GO:0044424,GO:0005623,GO:0044464,GO:0005622	cellular_component,hydrolase activity,molecular_function,hydrolase activity, acting on carbon-nitrogen (but not peptide) bonds, in linear amidines,catalytic activity,hydrolase activity, acting on carbon-nitrogen (but not peptide) bonds,cytoplasm,intracellular part,cell,cell part,intracellular	--	--
XM_013963968.1	102169839		3897	32.0854	25.3301	0.341066	0.0127	0.488939	integrin%2C alpha 7%2C transcript variant X1	--	--	chx04512,chx04510,chx04151,chx05414,chx05410,chx05412,chx04810	ECM-receptor interaction,Focal adhesion,PI3K-Akt signaling pathway,Dilated cardiomyopathy,Hypertrophic cardiomyopathy (HCM),Arrhythmogenic right ventricular cardiomyopathy (ARVC),Regulation of actin cytoskeleton
XM_013968331.1	102171347		4627	8.57145	6.76361	0.341746	0.02525	0.728172	collagen%2C type IV%2C alpha 2	GO:0005576,GO:0031012,GO:0005201,GO:0044420,GO:0005581,GO:0044421,GO:0005578,GO:0005575,GO:0003674,GO:0005198	extracellular region,extracellular matrix,extracellular matrix structural constituent,extracellular matrix part,collagen,extracellular region part,proteinaceous extracellular matrix,cellular_component,molecular_function,structural molecule activity	chx04512,chx04510,chx04151,chx04974,chx05146,chx05200,chx05222	ECM-receptor interaction,Focal adhesion,PI3K-Akt signaling pathway,Protein digestion and absorption,Amoebiasis,Pathways in cancer,Small cell lung cancer
XM_013972430.1	102187163		7644	3.97699	3.13279	0.344231	0.0321	0.828002	calcium channel%2C voltage-dependent%2C T type%2C alpha 1G subunit	GO:0044765,GO:0005575,GO:0022857,GO:0003674,GO:0005215,GO:0022891,GO:0051179,GO:0015075,GO:0055085,GO:0022892,GO:0044699,GO:0005216,GO:0022838,GO:0006810,GO:0051234,GO:0015267,GO:0022803,GO:0006811,GO:0044763,GO:0016020,GO:0008150,GO:0009987	single-organism transport,cellular_component,transmembrane transporter activity,molecular_function,transporter activity,substrate-specific transmembrane transporter activity,localization,ion transmembrane transporter activity,transmembrane transport,substrate-specific transporter activity,single-organism process,ion channel activity,substrate-specific channel activity,transport,establishment of l…	chx04930,chx04010,chx04020,chx04713	Type II diabetes mellitus,MAPK signaling pathway,Calcium signaling pathway,Circadian entrainment
XM_013968006.1	102174943		3109	264.375	208.225	0.344447	0.0051	0.257384	allograft inflammatory factor 1-like	GO:0005509,GO:0005488,GO:0043169,GO:0046872,GO:0043167,GO:0003674	calcium ion binding,binding,cation binding,metal ion binding,ion binding,molecular_function	--	--
XM_013962579.1	102189365		3138	7.86052	6.18893	0.344935	0.03815	0.893696	calcium-binding mitochondrial carrier protein SCaMC-1	GO:0005576,GO:0005509,GO:0031012,GO:0044421,GO:0005578,GO:0005488,GO:0043169,GO:0046872,GO:0005575,GO:0006952,GO:0009617,GO:0042742,GO:0043167,GO:0009607,GO:0003674,GO:0051707,GO:0044699,GO:0044763,GO:0051704,GO:0006950,GO:0050896,GO:0007154,GO:0023052,GO:0044700,GO:0007165,GO:0051716,GO:0065007,GO:0008150,GO:0050789,GO:0050794,GO:0009987	extracellular region,calcium ion binding,extracellular matrix,extracellular region part,proteinaceous extracellular matrix,binding,cation binding,metal ion binding,cellular_component,defense response,response to bacterium,defense response to bacterium,ion binding,response to biotic stimulus,molecular_function,response to other organism,single-organism process,single-organism cellular process,mult…	--	--
XM_013970549.1	102191727		4459	6.232	4.90549	0.345297	0.0365	0.875633	family with sequence similarity 198%2C member B	--	--	--	--
XM_013964392.1	102191221		1475	22.6777	17.84	0.34616	0.03385	0.850968	malonyl CoA:ACP acyltransferase (mitochondrial)	GO:0005576,GO:0044421,GO:0003688,GO:0005488,GO:0042025,GO:0033647,GO:0033648,GO:0033646,GO:0043656,GO:0018995,GO:0043245,GO:0043657,GO:0044215,GO:0044216,GO:0044217,GO:0048522,GO:0048518,GO:0033643,GO:0009893,GO:0031325,GO:0005575,GO:0010604,GO:0003674,GO:0010628,GO:0045893,GO:0045935,GO:0051173,GO:0051254,GO:0009891,GO:0010557,GO:0031328,GO:0006275,GO:0051052,GO:0043565,GO:0003677,GO:0044271,GO:…	extracellular region,extracellular region part,DNA replication origin binding,binding,host cell nucleus,host intracellular organelle,host intracellular membrane-bounded organelle,host intracellular part,intracellular region of host,host,extraorganismal space,host cell,other organism,other organism cell,other organism part,positive regulation of cellular process,positive regulation of biological p…	chx00061,chx01212,chx01100	Fatty acid biosynthesis,Fatty acid metabolism,Metabolic pathways
XM_013977135.1	102179940		1585	17.5013	13.766	0.346347	0.04675	0.970752	leukocyte receptor cluster (LRC) member 8	--	--	--	--
XM_013964116.1	102182444		3315	7.13126	5.60204	0.348205	0.0427	0.925785	dishevelled segment polarity protein 3	GO:0005515,GO:0005488,GO:0044707,GO:0007275,GO:0032501,GO:0005575,GO:0003674,GO:0032502,GO:0044699,GO:0044763,GO:0006270,GO:0006261,GO:0035556,GO:0050896,GO:0007154,GO:0023052,GO:0044700,GO:0007165,GO:0006260,GO:0034641,GO:0071704,GO:0046483,GO:0005623,GO:0044464,GO:0006807,GO:0006725,GO:0006259,GO:1901360,GO:0051716,GO:0005622,GO:0065007,GO:0008152,GO:0044238,GO:0008150,GO:0050789,GO:0090304,GO:…	protein binding,binding,single-multicellular organism process,multicellular organismal development,multicellular organismal process,cellular_component,molecular_function,developmental process,single-organism process,single-organism cellular process,DNA replication initiation,DNA-dependent DNA replication,intracellular signal transduction,response to stimulus,cell communication,signaling,single or…	chx05166,chx05200,chx05217,chx04390,chx04916,chx04330,chx04550,chx04310	HTLV-I infection,Pathways in cancer,Basal cell carcinoma,Hippo signaling pathway,Melanogenesis,Notch signaling pathway,Signaling pathways regulating pluripotency of stem cells,Wnt signaling pathway
XM_013964580.1	102174200		2777	10.4357	8.19487	0.348739	0.0353	0.86353	RELT-like 1	--	--	--	--
XM_013974475.1	102182366		7754	7.33187	5.75524	0.349304	0.015	0.53327	ring finger protein 152	GO:0005515,GO:0005488,GO:0043169,GO:0046872,GO:0043167,GO:0003674,GO:0046914,GO:0008270	protein binding,binding,cation binding,metal ion binding,ion binding,molecular_function,transition metal ion binding,zinc ion binding	--	--
XM_005690659.2	102179583		1362	27.8636	21.8635	0.349858	0.02535	0.729244	dehydrogenase/reductase (SDR family) member 3	GO:0005488,GO:0006783,GO:0016627,GO:0016628,GO:0019354,GO:0043115,GO:0046156,GO:0042168,GO:0033013,GO:0052689,GO:0051186,GO:0033014,GO:0016787,GO:0003674,GO:0006778,GO:0051188,GO:0004045,GO:0042440,GO:0006779,GO:0046148,GO:1901566,GO:0055114,GO:1901564,GO:0016788,GO:0050662,GO:0016491,GO:0048037,GO:0044710,GO:0044271,GO:0019438,GO:0018130,GO:1901362,GO:0003824,GO:0034641,GO:0071704,GO:0046483,GO:…	binding,heme biosynthetic process,oxidoreductase activity, acting on the CH-CH group of donors,oxidoreductase activity, acting on the CH-CH group of donors, NAD or NADP as acceptor,siroheme biosynthetic process,precorrin-2 dehydrogenase activity,siroheme metabolic process,heme metabolic process,tetrapyrrole metabolic process,carboxylic ester hydrolase activity,cofactor metabolic process,tetrapyrr…	chx00830,chx01100	Retinol metabolism,Metabolic pathways
XM_005691302.1	102189333		2987	9.34347	7.32462	0.351205	0.0355	0.866596	transmembrane protein 144	GO:0044765,GO:0005575,GO:0034219,GO:0022857,GO:0003674,GO:0005215,GO:0022891,GO:0051179,GO:0055085,GO:0015144,GO:1901476,GO:0008643,GO:0022892,GO:0044699,GO:0006810,GO:0051234,GO:0044763,GO:0016829,GO:0016020,GO:0016846,GO:0071702,GO:0003824,GO:0044425,GO:0016021,GO:0031224,GO:0008150,GO:0009987	single-organism transport,cellular_component,carbohydrate transmembrane transport,transmembrane transporter activity,molecular_function,transporter activity,substrate-specific transmembrane transporter activity,localization,transmembrane transport,carbohydrate transmembrane transporter activity,carbohydrate transporter activity,carbohydrate transport,substrate-specific transporter activity,single…	--	--
XM_005684858.2	102178075		9906	4.54082	3.55717	0.352224	0.0308	0.813449	human immunodeficiency virus type I enhancer binding protein 2%2C transcript variant X1	GO:0005488,GO:0043169,GO:0046872,GO:0003953,GO:0016799,GO:0044765,GO:0005575,GO:0043167,GO:0022857,GO:0016787,GO:0003674,GO:0016798,GO:0005215,GO:0022891,GO:0051179,GO:0015075,GO:0022892,GO:0044699,GO:0005216,GO:0022838,GO:0006810,GO:0051234,GO:0015267,GO:0022803,GO:0006811,GO:0016020,GO:0006270,GO:0006261,GO:0046914,GO:0005634,GO:0003824,GO:0008270,GO:0006260,GO:0043231,GO:0043227,GO:0034641,GO:…	binding,cation binding,metal ion binding,NAD+ nucleosidase activity,hydrolase activity, hydrolyzing N-glycosyl compounds,single-organism transport,cellular_component,ion binding,transmembrane transporter activity,hydrolase activity,molecular_function,hydrolase activity, acting on glycosyl bonds,transporter activity,substrate-specific transmembrane transporter activity,localization,ion transmembra…	--	--
XM_005677233.2	102186539		5112	226.725	177.5	0.353119	0.0046	0.240423	sodium/potassium-transporting ATPase subunit alpha-2	GO:0005488,GO:0043169,GO:0046872,GO:0016627,GO:0000988,GO:0000990,GO:0000996,GO:0016987,GO:0043167,GO:0003674,GO:0006352,GO:0001071,GO:0003700,GO:0016491,GO:0003677,GO:0000166,GO:1901265,GO:0044271,GO:0019438,GO:0036094,GO:0006355,GO:0051252,GO:2001141,GO:0018130,GO:1901362,GO:0010468,GO:2000112,GO:0006351,GO:0010556,GO:0031326,GO:0009889,GO:0003824,GO:0060255,GO:0031323,GO:0019222,GO:0032774,GO:…	binding,cation binding,metal ion binding,oxidoreductase activity, acting on the CH-CH group of donors,protein binding transcription factor activity,core RNA polymerase binding transcription factor activity,core DNA-dependent RNA polymerase binding promoter specificity activity,sigma factor activity,ion binding,molecular_function,DNA-dependent transcription, initiation,nucleic acid binding transcr…	chx04974,chx04022,chx04978,chx04973,chx04260,chx04024,chx04964,chx04919,chx04960,chx04911,chx04918,chx04976,chx04261,chx04970,chx04961,chx04971,chx04972	Protein digestion and absorption,cGMP-PKG signaling pathway,Mineral absorption,Carbohydrate digestion and absorption,Cardiac muscle contraction,cAMP signaling pathway,Proximal tubule bicarbonate reclamation,Thyroid hormone signaling pathway,Aldosterone-regulated sodium reabsorption,Insulin secretion,Thyroid hormone synthesis,Bile secretion,Adrenergic signaling in cardiomyocytes,Salivary secretion…
XM_005683842.2	102178827		2023	15.0309	11.7667	0.353221	0.03435	0.851961	tropomyosin 2 (beta)	GO:0005576,GO:0007155,GO:0022610,GO:0031012,GO:0044420,GO:0005515,GO:0005102,GO:0044421,GO:0005578,GO:0051239,GO:0005605,GO:0005488,GO:0005606,GO:0016477,GO:0030155,GO:0030334,GO:0043256,GO:0045995,GO:0051270,GO:2000145,GO:0040012,GO:0005604,GO:2000026,GO:0032879,GO:0044707,GO:0009790,GO:0007275,GO:0050793,GO:0032501,GO:0006914,GO:0040011,GO:0015629,GO:0001539,GO:0016459,GO:0005575,GO:0048856,GO:…	extracellular region,cell adhesion,biological adhesion,extracellular matrix,extracellular matrix part,protein binding,receptor binding,extracellular region part,proteinaceous extracellular matrix,regulation of multicellular organismal process,basal lamina,binding,laminin-1 complex,cell migration,regulation of cell adhesion,regulation of cell migration,laminin complex,regulation of embryonic devel…	chx05414,chx05410,chx04260,chx04261	Dilated cardiomyopathy,Hypertrophic cardiomyopathy (HCM),Cardiac muscle contraction,Adrenergic signaling in cardiomyocytes
XM_013970074.1	100860945		1800	56.6523	44.3121	0.354435	0.0106	0.432476	epoxide hydrolase 1%2C microsomal (xenobiotic)%2C transcript variant X2	--	--	chx05204,chx00980,chx04976	Chemical carcinogenesis,Metabolism of xenobiotics by cytochrome P450,Bile secretion
XM_005690528.2	102188963		3473	11.984	9.37229	0.354631	0.0189	0.616241	transmembrane protein 63A	GO:0005488,GO:0005575,GO:0003674,GO:0016020,GO:0008080,GO:0016407,GO:0016410,GO:0016747,GO:0003824,GO:0016746,GO:1901363,GO:0097159,GO:0003676,GO:0016740	binding,cellular_component,molecular_function,membrane,N-acetyltransferase activity,acetyltransferase activity,N-acyltransferase activity,transferase activity, transferring acyl groups other than amino-acyl groups,catalytic activity,transferase activity, transferring acyl groups,heterocyclic compound binding,organic cyclic compound binding,nucleic acid binding,transferase activity	--	--
XM_013974950.1	106503612		4914	6.23208	4.87381	0.354666	0.0299	0.798767	inositol 1%2C4%2C5-trisphosphate receptor-interacting protein-like 2	--	--	--	--
XM_013976069.1	102169650		3380	17.4711	13.6613	0.354872	0.01285	0.48984	cyclin D1	GO:0005575,GO:0016787,GO:0003674,GO:0008962,GO:0042578,GO:0016791,GO:0016788,GO:0006629,GO:0044710,GO:0005634,GO:0003824,GO:0043231,GO:0043227,GO:0071704,GO:0044424,GO:0005623,GO:0044464,GO:0005622,GO:0008152,GO:0043229,GO:0043226,GO:0044238,GO:0008150	cellular_component,hydrolase activity,molecular_function,phosphatidylglycerophosphatase activity,phosphoric ester hydrolase activity,phosphatase activity,hydrolase activity, acting on ester bonds,lipid metabolic process,single-organism metabolic process,nucleus,catalytic activity,intracellular membrane-bounded organelle,membrane-bounded organelle,organic substance metabolic process,intracellular …	chx04510,chx04151,chx05206,chx05166,chx05162,chx05205,chx05416,chx05200,chx04917,chx04115,chx05203,chx05219,chx05222,chx05161,chx04390,chx05215,chx04919,chx05214,chx05218,chx04310,chx04068,chx04921,chx05220,chx05216,chx05212,chx04152,chx05223,chx05210,chx04630,chx05213,chx05221,chx04110	Focal adhesion,PI3K-Akt signaling pathway,MicroRNAs in cancer,HTLV-I infection,Measles,Proteoglycans in cancer,Viral myocarditis,Pathways in cancer,Prolactin signaling pathway,p53 signaling pathway,Viral carcinogenesis,Bladder cancer,Small cell lung cancer,Hepatitis B,Hippo signaling pathway,Prostate cancer,Thyroid hormone signaling pathway,Glioma,Melanoma,Wnt signaling pathway,FoxO signaling pat…
XM_013967239.1	102175859		4144	7.65683	5.98637	0.355065	0.0279	0.77107	pleckstrin homology domain containing%2C family G (with RhoGef domain) member 3	GO:0006952,GO:0030234,GO:0009617,GO:0042742,GO:0009607,GO:0003674,GO:0009620,GO:0050832,GO:0051707,GO:0007266,GO:0035023,GO:0005088,GO:0005089,GO:0044699,GO:0044763,GO:0010646,GO:0023051,GO:0051704,GO:0005085,GO:0048583,GO:0009966,GO:0006950,GO:0007264,GO:0035556,GO:0005083,GO:0060589,GO:0050896,GO:0007154,GO:0007265,GO:0046578,GO:0030695,GO:0023052,GO:0044700,GO:0007165,GO:0051056,GO:0051716,GO:…	defense response,enzyme regulator activity,response to bacterium,defense response to bacterium,response to biotic stimulus,molecular_function,response to fungus,defense response to fungus,response to other organism,Rho protein signal transduction,regulation of Rho protein signal transduction,Ras guanyl-nucleotide exchange factor activity,Rho guanyl-nucleotide exchange factor activity,single-organ…	--	--
XM_013971032.1	102186713		4998	4.91641	3.84263	0.355512	0.035	0.861638	spalt-like transcription factor 1	GO:0005488,GO:0043169,GO:0046872,GO:0043167,GO:0016787,GO:0003674,GO:0044699,GO:0044763,GO:0016788,GO:0005524,GO:0032559,GO:0003677,GO:0006950,GO:0035639,GO:0001883,GO:0032549,GO:0032550,GO:0030554,GO:0032555,GO:0032553,GO:0001882,GO:0017076,GO:0043168,GO:0035556,GO:0000166,GO:1901265,GO:0033554,GO:0046914,GO:0036094,GO:0006974,GO:0050896,GO:0007154,GO:0023052,GO:0044700,GO:0006281,GO:0003824,GO:…	binding,cation binding,metal ion binding,ion binding,hydrolase activity,molecular_function,single-organism process,single-organism cellular process,hydrolase activity, acting on ester bonds,ATP binding,adenyl ribonucleotide binding,DNA binding,response to stress,purine ribonucleoside triphosphate binding,purine nucleoside binding,ribonucleoside binding,purine ribonucleoside binding,adenyl nucleot…	--	--
XM_005690019.2	102179218		2113	55.4746	43.3047	0.357301	0.00585	0.280016	fin bud initiation factor homolog (zebrafish)	--	--	--	--
XM_005686545.2	102188601		6498	3.12965	2.44297	0.357361	0.0402	0.902062	pleckstrin homology domain containing%2C family H (with MyTH4 domain) member 2	GO:0005575,GO:0005856,GO:0043228,GO:0043232,GO:0044424,GO:0005623,GO:0044464,GO:0005622,GO:0043229,GO:0043226	cellular_component,cytoskeleton,non-membrane-bounded organelle,intracellular non-membrane-bounded organelle,intracellular part,cell,cell part,intracellular,intracellular organelle,organelle	--	--
XM_013968038.1	102171253		3623	10.5981	8.26361	0.358965	0.02315	0.692561	small nuclear RNA activating complex%2C polypeptide 4%2C 190kDa	GO:0005488,GO:0003674,GO:0003682	binding,molecular_function,chromatin binding	--	--
XM_013966302.1	102179198		7584	12.3173	9.602	0.359276	0.00605	0.286634	tenascin C	GO:0005515,GO:0005488,GO:0043169,GO:0046872,GO:0043167,GO:0003674,GO:0004784,GO:0016721,GO:0006801,GO:0072593,GO:0055114,GO:0016491,GO:0016209,GO:0044710,GO:0003824,GO:0008152,GO:0008150,GO:0044237,GO:0009987	protein binding,binding,cation binding,metal ion binding,ion binding,molecular_function,superoxide dismutase activity,oxidoreductase activity, acting on superoxide radicals as acceptor,superoxide metabolic process,reactive oxygen species metabolic process,oxidation-reduction process,oxidoreductase activity,antioxidant activity,single-organism metabolic process,catalytic activity,metabolic process…	chx04512,chx04510,chx04151,chx05206	ECM-receptor interaction,Focal adhesion,PI3K-Akt signaling pathway,MicroRNAs in cancer
XM_013969760.1	102188428		2867	16.9099	13.1573	0.362001	0.03965	0.902062	solute carrier organic anion transporter family%2C member 2B1%2C transcript variant X4	GO:0005515,GO:0005488,GO:0044765,GO:0005575,GO:0003674,GO:0005215,GO:0051179,GO:0055085,GO:0044699,GO:0006810,GO:0051234,GO:0044763,GO:0016020,GO:0044425,GO:0016021,GO:0031224,GO:0008150,GO:0009987	protein binding,binding,single-organism transport,cellular_component,molecular_function,transporter activity,localization,transmembrane transport,single-organism process,transport,establishment of localization,single-organism cellular process,membrane,membrane part,integral to membrane,intrinsic to membrane,biological_process,cellular process	--	--
XM_005688644.2	102189600		6912	19.1355	14.8874	0.362154	0.00435	0.231088	zinc finger%2C NFX1-type containing 1	GO:0005488,GO:0006952,GO:0009617,GO:0042742,GO:0043167,GO:0009607,GO:0016787,GO:0003674,GO:0051707,GO:0051704,GO:0005524,GO:0032559,GO:0003677,GO:0006950,GO:0035639,GO:0001883,GO:0032549,GO:0032550,GO:0030554,GO:0032555,GO:0032553,GO:0001882,GO:0017076,GO:0043168,GO:0000166,GO:1901265,GO:0036094,GO:0050896,GO:0003824,GO:1901363,GO:0097159,GO:0003676,GO:0008150	binding,defense response,response to bacterium,defense response to bacterium,ion binding,response to biotic stimulus,hydrolase activity,molecular_function,response to other organism,multi-organism process,ATP binding,adenyl ribonucleotide binding,DNA binding,response to stress,purine ribonucleoside triphosphate binding,purine nucleoside binding,ribonucleoside binding,purine ribonucleoside binding…	--	--
XM_013975520.1	102175271		2836	6.69789	5.2098	0.362479	0.04655	0.967465	disrupted in schizophrenia 1	GO:0005515,GO:0005488,GO:0046797,GO:0016043,GO:0003674,GO:0000003,GO:0071840,GO:0022607,GO:0048610,GO:0019058,GO:0051704,GO:0044085,GO:0044764,GO:0019069,GO:0044403,GO:0016032,GO:0044419,GO:0019067,GO:0019068,GO:0008150,GO:0009987	protein binding,binding,viral procapsid maturation,cellular component organization,molecular_function,reproduction,cellular component organization or biogenesis,cellular component assembly,cellular process involved in reproduction,viral infectious cycle,multi-organism process,cellular component biogenesis,multi-organism cellular process,viral capsid assembly,symbiosis, encompassing mutualism thro…	--	--
XM_013970176.1	102191447		3796	10.0573	7.82215	0.36261	0.01815	0.602729	tumor necrosis factor receptor superfamily%2C member 1B	GO:0005515,GO:0005488,GO:0040011,GO:0005575,GO:0016043,GO:0061024,GO:0003674,GO:0030260,GO:0044409,GO:0046718,GO:0051806,GO:0051828,GO:0000003,GO:0071840,GO:0019064,GO:0052126,GO:0052192,GO:0051701,GO:0061025,GO:0048610,GO:0016020,GO:0051704,GO:0044764,GO:0019867,GO:0044403,GO:0016032,GO:0044419,GO:0008150,GO:0009987	protein binding,binding,locomotion,cellular_component,cellular component organization,membrane organization,molecular_function,entry into host cell,entry into host,viral entry into host cell,entry into cell of other organism involved in symbiotic interaction,entry into other organism involved in symbiotic interaction,reproduction,cellular component organization or biogenesis,viral entry into host…	chx04920,chx04668,chx04060,chx05014	Adipocytokine signaling pathway,TNF signaling pathway,Cytokine-cytokine receptor interaction,Amyotrophic lateral sclerosis (ALS)
XM_013972102.1	102171672		3897	8.70549	6.76213	0.364448	0.0215	0.665045	aldehyde dehydrogenase 4 family%2C member A1	GO:0004806,GO:0052689,GO:0016787,GO:0003674,GO:0016298,GO:0055114,GO:0016788,GO:0006629,GO:0016491,GO:0044710,GO:0003824,GO:0071704,GO:0008152,GO:0044238,GO:0008150	triglyceride lipase activity,carboxylic ester hydrolase activity,hydrolase activity,molecular_function,lipase activity,oxidation-reduction process,hydrolase activity, acting on ester bonds,lipid metabolic process,oxidoreductase activity,single-organism metabolic process,catalytic activity,organic substance metabolic process,metabolic process,primary metabolic process,biological_process	chx00250,chx00330,chx01100	Alanine, aspartate and glutamate metabolism,Arginine and proline metabolism,Metabolic pathways
XM_005677199.2	102175451		2647	10.6728	8.28889	0.364692	0.03245	0.830383	F11 receptor%2C transcript variant X1	GO:0005575,GO:0044711,GO:0051186,GO:0044283,GO:0003674,GO:0051188,GO:0006732,GO:0006575,GO:0042398,GO:0009108,GO:0016053,GO:0046394,GO:1901607,GO:0042559,GO:1901566,GO:0008652,GO:0042558,GO:0055114,GO:0016020,GO:1901564,GO:0004488,GO:0016645,GO:1901605,GO:0009396,GO:0016491,GO:0006760,GO:0016646,GO:0044710,GO:0044271,GO:0019438,GO:0019752,GO:0043436,GO:0006082,GO:0044281,GO:0018130,GO:1901362,GO:…	cellular_component,single-organism biosynthetic process,cofactor metabolic process,small molecule biosynthetic process,molecular_function,cofactor biosynthetic process,coenzyme metabolic process,cellular modified amino acid metabolic process,cellular modified amino acid biosynthetic process,coenzyme biosynthetic process,organic acid biosynthetic process,carboxylic acid biosynthetic process,alpha-…	chx04514,chx04670,chx04530	Cell adhesion molecules (CAMs),Leukocyte transendothelial migration,Tight junction
XM_013967595.1	106502610		2021	17.4596	13.5563	0.365056	0.02265	0.682883	zinc finger protein 36%2C C3H1 type-like 2	GO:0005488,GO:0005575,GO:0003674,GO:0003677,GO:0005634,GO:0043231,GO:0043227,GO:0044424,GO:0005623,GO:0044464,GO:1901363,GO:0097159,GO:0005622,GO:0003676,GO:0043229,GO:0043226	binding,cellular_component,molecular_function,DNA binding,nucleus,intracellular membrane-bounded organelle,membrane-bounded organelle,intracellular part,cell,cell part,heterocyclic compound binding,organic cyclic compound binding,intracellular,nucleic acid binding,intracellular organelle,organelle	--	--
XM_013967010.1	102176048		14740	2.46998	1.91683	0.365776	0.0181	0.601994	StAR-related lipid transfer (START) domain containing 9	GO:0005515,GO:0005488,GO:0016042,GO:0008289,GO:0043167,GO:0016787,GO:0003674,GO:0003774,GO:0006928,GO:0016818,GO:0017111,GO:0008017,GO:0016462,GO:0044699,GO:0009056,GO:0016817,GO:0015631,GO:0044763,GO:0007017,GO:0008092,GO:0006629,GO:0005524,GO:0032559,GO:0035639,GO:1901575,GO:0001883,GO:0032549,GO:0032550,GO:0030554,GO:0032555,GO:0032553,GO:0007018,GO:0001882,GO:0017076,GO:0043168,GO:0044710,GO:…	protein binding,binding,lipid catabolic process,lipid binding,ion binding,hydrolase activity,molecular_function,motor activity,cellular component movement,hydrolase activity, acting on acid anhydrides, in phosphorus-containing anhydrides,nucleoside-triphosphatase activity,microtubule binding,pyrophosphatase activity,single-organism process,catabolic process,hydrolase activity, acting on acid anhy…	--	--
XM_005681885.2	102188574		3198	8.67411	6.72988	0.366135	0.02685	0.754628	Wolfram syndrome 1 (wolframin)	GO:0005515,GO:0005488,GO:0003674	protein binding,binding,molecular_function	chx04141	Protein processing in endoplasmic reticulum
XM_013963015.1	102170382		1541	54.639	42.3752	0.366709	0.0068	0.314466	EF-hand domain family%2C member D1	GO:0005509,GO:0005488,GO:0043169,GO:0046872,GO:0043167,GO:0003674	calcium ion binding,binding,cation binding,metal ion binding,ion binding,molecular_function	--	--
XM_013965860.1	102189585		3351	14.92	11.5664	0.367311	0.0139	0.509999	scavenger receptor class A%2C member 5	GO:0005575,GO:0005044,GO:0038024,GO:0003674,GO:0016020,GO:0004872	cellular_component,scavenger receptor activity,cargo receptor activity,molecular_function,membrane,receptor activity	--	--
XM_005694594.2	102185222		5167	7.40054	5.73142	0.368739	0.0181	0.601994	NLR family%2C apoptosis inhibitory protein	GO:0005488,GO:0043167,GO:0003674,GO:0043531,GO:0005524,GO:0032559,GO:0035639,GO:0001883,GO:0032549,GO:0032550,GO:0030554,GO:0032555,GO:0032553,GO:0001882,GO:0017076,GO:0043168,GO:0000166,GO:1901265,GO:0036094,GO:1901363,GO:0097159	binding,ion binding,molecular_function,ADP binding,ATP binding,adenyl ribonucleotide binding,purine ribonucleoside triphosphate binding,purine nucleoside binding,ribonucleoside binding,purine ribonucleoside binding,adenyl nucleotide binding,purine ribonucleotide binding,ribonucleotide binding,nucleoside binding,purine nucleotide binding,anion binding,nucleotide binding,nucleoside phosphate bindin…	chx05134,chx04621	Legionellosis,NOD-like receptor signaling pathway
XM_013968374.1	102174403		1049	35.9686	27.8458	0.369277	0.0216	0.665045	claudin 10	GO:0005575,GO:0016020,GO:0044425,GO:0016021,GO:0031224	cellular_component,membrane,membrane part,integral to membrane,intrinsic to membrane	chx04514,chx04670,chx05160,chx04530	Cell adhesion molecules (CAMs),Leukocyte transendothelial migration,Hepatitis C,Tight junction
XM_013970785.1	102173793		5426	4.3836	3.39313	0.369501	0.0303	0.806668	par-3 family cell polarity regulator beta	GO:0005515,GO:0005488,GO:0003674	protein binding,binding,molecular_function	--	--
XM_013966645.1	102173660		9352	4.43312	3.42672	0.371492	0.0424	0.923373	phosphodiesterase 10A%2C transcript variant X1	GO:0005515,GO:0005488,GO:0043169,GO:0046872,GO:0007128,GO:0051324,GO:0000795,GO:0000228,GO:0044454,GO:0000794,GO:0000793,GO:0031981,GO:0008081,GO:0007127,GO:0000279,GO:0022403,GO:0004112,GO:0007129,GO:0007130,GO:0070192,GO:0070193,GO:0005575,GO:0006276,GO:0043233,GO:0070013,GO:0031974,GO:0043167,GO:0016043,GO:0016787,GO:0003674,GO:0004114,GO:0044427,GO:0007126,GO:0051321,GO:0022402,GO:0042578,GO:…	protein binding,binding,cation binding,metal ion binding,meiotic prophase I,prophase,synaptonemal complex,nuclear chromosome,nuclear chromosome part,condensed nuclear chromosome,condensed chromosome,nuclear lumen,phosphoric diester hydrolase activity,meiosis I,M phase,cell cycle phase,cyclic-nucleotide phosphodiesterase activity,synapsis,synaptonemal complex assembly,chromosome organization invol…	chx05032,chx00230	Morphine addiction,Purine metabolism
XM_013973616.1	102172850		1661	16.552	12.789	0.372104	0.0285	0.779283	semaphorin-3G	GO:0005515,GO:0005488,GO:0090305,GO:0007127,GO:0003674,GO:0007126,GO:0051321,GO:0022402,GO:0042138,GO:0007049,GO:0000003,GO:0044699,GO:0048610,GO:0044763,GO:0006310,GO:0034641,GO:0071704,GO:0046483,GO:0006807,GO:0006725,GO:0006259,GO:1901360,GO:0008152,GO:0044238,GO:0008150,GO:0090304,GO:0006139,GO:0043170,GO:0044237,GO:0009987,GO:0044260	protein binding,binding,nucleic acid phosphodiester bond hydrolysis,meiosis I,molecular_function,meiosis,meiotic cell cycle,cell cycle process,meiotic DNA double-strand break formation,cell cycle,reproduction,single-organism process,cellular process involved in reproduction,single-organism cellular process,DNA recombination,cellular nitrogen compound metabolic process,organic substance metabolic …	chx04360	Axon guidance
XM_013969391.1	102191717		3083	7.3045	5.63519	0.374321	0.03135	0.82035	caspase 1%2C apoptosis-related cysteine peptidase	GO:0005515,GO:0005488,GO:0070011,GO:0008233,GO:0004175,GO:0005575,GO:0010941,GO:0042981,GO:0043067,GO:0019028,GO:0016787,GO:0003674,GO:0019031,GO:0036338,GO:0006915,GO:0012501,GO:0019012,GO:0044423,GO:0006508,GO:0008219,GO:0016265,GO:0044699,GO:0044763,GO:0004197,GO:0005198,GO:0008234,GO:0003824,GO:0019538,GO:0071704,GO:0005623,GO:0044464,GO:0005622,GO:0065007,GO:0008152,GO:0044238,GO:0008150,GO:…	protein binding,binding,peptidase activity, acting on L-amino acid peptides,peptidase activity,endopeptidase activity,cellular_component,regulation of cell death,regulation of apoptotic process,regulation of programmed cell death,viral capsid,hydrolase activity,molecular_function,viral envelope,viral membrane,apoptotic process,programmed cell death,virion,virion part,proteolysis,cell death,death,…	chx05133,chx05164,chx05134,chx04621,chx04623,chx05132,chx05014	Pertussis,Influenza A,Legionellosis,NOD-like receptor signaling pathway,Cytosolic DNA-sensing pathway,Salmonella infection,Amyotrophic lateral sclerosis (ALS)
XM_013966116.1	102179476		3025	6.50752	5.011	0.377008	0.04135	0.914229	bone morphogenetic protein 1	GO:0005509,GO:0005515,GO:0008237,GO:0004222,GO:0005488,GO:0043169,GO:0046872,GO:0070011,GO:0008233,GO:0004175,GO:0033926,GO:0043167,GO:0016787,GO:0003674,GO:0016798,GO:0006508,GO:0004553,GO:0003824,GO:0019538,GO:0071704,GO:0008152,GO:0044238,GO:0008150,GO:0043170	calcium ion binding,protein binding,metallopeptidase activity,metalloendopeptidase activity,binding,cation binding,metal ion binding,peptidase activity, acting on L-amino acid peptides,peptidase activity,endopeptidase activity,glycopeptide alpha-N-acetylgalactosaminidase activity,ion binding,hydrolase activity,molecular_function,hydrolase activity, acting on glycosyl bonds,proteolysis,hydrolase a…	--	--
XM_013966820.1	102177167		7431	3.68606	2.83712	0.377653	0.02205	0.674428	NYN domain and retroviral integrase containing	GO:0005576,GO:0007155,GO:0005509,GO:0022610,GO:0044421,GO:0003688,GO:0005488,GO:0043169,GO:0046872,GO:0042025,GO:0033647,GO:0033648,GO:0009755,GO:0032870,GO:0071495,GO:0071310,GO:0009719,GO:0009725,GO:0042221,GO:0033646,GO:0043656,GO:0018995,GO:0043245,GO:0043657,GO:0044215,GO:0044216,GO:0044217,GO:0070887,GO:0048522,GO:0010033,GO:0048518,GO:0033643,GO:0009893,GO:0031325,GO:0014070,GO:0033993,GO:…	extracellular region,cell adhesion,calcium ion binding,biological adhesion,extracellular region part,DNA replication origin binding,binding,cation binding,metal ion binding,host cell nucleus,host intracellular organelle,host intracellular membrane-bounded organelle,hormone-mediated signaling pathway,cellular response to hormone stimulus,cellular response to endogenous stimulus,cellular response t…	--	--
XM_013967608.1	102180230		4834	37.1768	28.5911	0.378835	0.00245	0.151671	endothelial PAS domain protein 1	GO:0005515,GO:0005488,GO:0003674,GO:0046983,GO:0044699,GO:0044763,GO:0044271,GO:0019438,GO:0050896,GO:0006355,GO:0007154,GO:0051252,GO:2001141,GO:0018130,GO:1901362,GO:0023052,GO:0044700,GO:0010468,GO:2000112,GO:0006351,GO:0010556,GO:0031326,GO:0009889,GO:0060255,GO:0031323,GO:0019222,GO:0032774,GO:0007165,GO:0019219,GO:0051171,GO:0080090,GO:0034654,GO:0034641,GO:0071704,GO:0046483,GO:0006807,GO:…	protein binding,binding,molecular_function,protein dimerization activity,single-organism process,single-organism cellular process,cellular nitrogen compound biosynthetic process,aromatic compound biosynthetic process,response to stimulus,regulation of transcription, DNA-dependent,cell communication,regulation of RNA metabolic process,regulation of RNA biosynthetic process,heterocycle biosynthetic…	chx05200,chx05211	Pathways in cancer,Renal cell carcinoma
XM_005689197.2	102175779		2167	34.435	26.4758	0.3792	0.0053	0.262905	poly(A) binding protein%2C cytoplasmic 1%2C transcript variant X1	GO:0005488,GO:0019843,GO:0005575,GO:0003674,GO:0005198,GO:0032991,GO:0043228,GO:0043232,GO:0019538,GO:0005737,GO:0044444,GO:0071704,GO:0044424,GO:0005623,GO:0044464,GO:0003723,GO:1901363,GO:0097159,GO:0003735,GO:0005622,GO:0003676,GO:0005840,GO:0008152,GO:0043229,GO:0043226,GO:0044238,GO:0008150,GO:0030529,GO:0043170,GO:0010467,GO:1901576,GO:0006412,GO:0044249,GO:0009058,GO:0044237,GO:0044267,GO:…	binding,rRNA binding,cellular_component,molecular_function,structural molecule activity,macromolecular complex,non-membrane-bounded organelle,intracellular non-membrane-bounded organelle,protein metabolic process,cytoplasm,cytoplasmic part,organic substance metabolic process,intracellular part,cell,cell part,RNA binding,heterocyclic compound binding,organic cyclic compound binding,structural cons…	chx03018,chx03013,chx03015	RNA degradation,RNA transport,mRNA surveillance pathway
XM_005694993.2	102172203		5011	4.38487	3.37002	0.379777	0.02945	0.792215	CREB regulated transcription coactivator 3	--	--	chx05166	HTLV-I infection
XM_005677711.2	102173987		1690	10.3582	7.96027	0.379884	0.04855	0.988261	high affinity immunoglobulin gamma Fc receptor I-like	--	--	chx05150,chx04145,chx05322,chx05140,chx04380,chx05152,chx04640,chx04666,chx05202	Staphylococcus aureus infection,Phagosome,Systemic lupus erythematosus,Leishmaniasis,Osteoclast differentiation,Tuberculosis,Hematopoietic cell lineage,Fc gamma R-mediated phagocytosis,Transcriptional misregulation in cancer
XM_005676826.2	102172852		2448	7.19154	5.52643	0.379953	0.03915	0.901654	platelet-activating factor acetylhydrolase 2%2C 40kDa	GO:0070011,GO:0003847,GO:0008233,GO:0015996,GO:0047746,GO:0004177,GO:0016042,GO:0004806,GO:0033013,GO:0052689,GO:0046149,GO:0051186,GO:0008238,GO:0016787,GO:0003674,GO:0006778,GO:0016298,GO:0008236,GO:0017171,GO:0042440,GO:0006787,GO:0033015,GO:0051187,GO:0006508,GO:0009056,GO:0015994,GO:1901564,GO:0016788,GO:0006629,GO:1901575,GO:0044710,GO:1901565,GO:0044270,GO:0046700,GO:0044248,GO:1901361,GO:…	peptidase activity, acting on L-amino acid peptides,1-alkyl-2-acetylglycerophosphocholine esterase activity,peptidase activity,chlorophyll catabolic process,chlorophyllase activity,aminopeptidase activity,lipid catabolic process,triglyceride lipase activity,tetrapyrrole metabolic process,carboxylic ester hydrolase activity,pigment catabolic process,cofactor metabolic process,exopeptidase activity…	chx00565,chx01100	Ether lipid metabolism,Metabolic pathways
XM_013970178.1	102190342		3729	5.57146	4.28015	0.380392	0.03175	0.823549	paired related homeobox 1	GO:0005488,GO:0003674,GO:0043565,GO:0001071,GO:0003700,GO:0003677,GO:0044271,GO:0019438,GO:0006355,GO:0051252,GO:2001141,GO:0018130,GO:1901362,GO:0010468,GO:2000112,GO:0006351,GO:0010556,GO:0031326,GO:0009889,GO:0060255,GO:0031323,GO:0019222,GO:0032774,GO:0019219,GO:0051171,GO:0080090,GO:0034654,GO:0034641,GO:0071704,GO:0046483,GO:0006807,GO:0006725,GO:1901363,GO:0097159,GO:1901360,GO:0003676,GO:…	binding,molecular_function,sequence-specific DNA binding,nucleic acid binding transcription factor activity,sequence-specific DNA binding transcription factor activity,DNA binding,cellular nitrogen compound biosynthetic process,aromatic compound biosynthetic process,regulation of transcription, DNA-dependent,regulation of RNA metabolic process,regulation of RNA biosynthetic process,heterocycle bi…	--	--
XM_013973428.1	102171825		1835	9.76879	7.49634	0.381993	0.03965	0.902062	cartilage associated protein	--	--	--	--
XM_005685523.2	102187322		4920	4.7893	3.67411	0.382419	0.02425	0.715329	EH-domain containing 4	GO:0005576,GO:0005509,GO:0005488,GO:0043169,GO:0046872,GO:0005575,GO:0043167,GO:0016787,GO:0003674,GO:0065008,GO:0001907,GO:0044004,GO:0051818,GO:0051883,GO:0003924,GO:0031640,GO:0044364,GO:0016818,GO:0017111,GO:0001906,GO:0016462,GO:0044699,GO:0005525,GO:0032561,GO:0044003,GO:0051817,GO:0051701,GO:0019001,GO:0001897,GO:0019836,GO:0044179,GO:0051715,GO:0051801,GO:0052331,GO:0016817,GO:0035821,GO:…	extracellular region,calcium ion binding,binding,cation binding,metal ion binding,cellular_component,ion binding,hydrolase activity,molecular_function,regulation of biological quality,killing by symbiont of host cells,disruption by symbiont of host cell,disruption of cells of other organism involved in symbiotic interaction,killing of cells in other organism involved in symbiotic interaction,GTPa…	chx04144	Endocytosis
XM_005675872.2	102185317		3353	7.89133	6.04792	0.383831	0.02245	0.680387	tissue factor pathway inhibitor (lipoprotein-associated coagulation inhibitor)	GO:0030414,GO:0061134,GO:0004857,GO:0004866,GO:0061135,GO:0030234,GO:0004867,GO:0003674	peptidase inhibitor activity,peptidase regulator activity,enzyme inhibitor activity,endopeptidase inhibitor activity,endopeptidase regulator activity,enzyme regulator activity,serine-type endopeptidase inhibitor activity,molecular_function	chx04610	Complement and coagulation cascades
XM_013964492.1	102182487		2615	7.26386	5.55778	0.386228	0.0325	0.830383	solute carrier family 39 (zinc transporter)%2C member 8	GO:0044765,GO:0030001,GO:0005575,GO:0033013,GO:0044711,GO:0000041,GO:0044283,GO:0022857,GO:0033014,GO:0046873,GO:0046915,GO:0003674,GO:0005215,GO:0022891,GO:0051179,GO:0009236,GO:0006824,GO:0015087,GO:0015075,GO:0009235,GO:0055085,GO:0008324,GO:1901566,GO:0006812,GO:0022892,GO:0044699,GO:0072511,GO:0006810,GO:0051234,GO:0022890,GO:0006811,GO:0044763,GO:0016020,GO:1901564,GO:0009110,GO:0042364,GO:…	single-organism transport,metal ion transport,cellular_component,tetrapyrrole metabolic process,single-organism biosynthetic process,transition metal ion transport,small molecule biosynthetic process,transmembrane transporter activity,tetrapyrrole biosynthetic process,metal ion transmembrane transporter activity,transition metal ion transmembrane transporter activity,molecular_function,transporte…	--	--
XM_005701493.2	100860826		1552	369.358	282.481	0.386867	0.0012	0.0878801	complement C3	GO:0005576,GO:0044421,GO:0005575,GO:0005615	extracellular region,extracellular region part,cellular_component,extracellular space	chx05150,chx04610,chx04145,chx05322,chx05133,chx05140,chx05168,chx05134,chx05152,chx05142,chx05203	Staphylococcus aureus infection,Complement and coagulation cascades,Phagosome,Systemic lupus erythematosus,Pertussis,Leishmaniasis,Herpes simplex infection,Legionellosis,Tuberculosis,Chagas disease (American trypanosomiasis),Viral carcinogenesis
XM_013969482.1	102185676		2880	38.2815	29.267	0.387373	0.00335	0.193458	melanoma cell adhesion molecule	GO:0007155,GO:0022610,GO:0005575,GO:0044699,GO:0044763,GO:0016020,GO:0044425,GO:0016021,GO:0031224,GO:0008150,GO:0009987	cell adhesion,biological adhesion,cellular_component,single-organism process,single-organism cellular process,membrane,membrane part,integral to membrane,intrinsic to membrane,biological_process,cellular process	--	--
XM_005686177.2	102175408		3373	22.9827	17.5691	0.38751	0.0055	0.268241	stonin 2	GO:0005515,GO:0005488,GO:0005575,GO:0003674,GO:0051179,GO:0043234,GO:0044699,GO:0006810,GO:0051234,GO:0030131,GO:0044763,GO:0030119,GO:0016020,GO:0030118,GO:0033036,GO:0034613,GO:0070727,GO:0051641,GO:0032991,GO:0071702,GO:0046907,GO:0016192,GO:0051649,GO:0006886,GO:0008104,GO:0030117,GO:0048475,GO:0044425,GO:0005737,GO:0015031,GO:0045184,GO:0044444,GO:0044424,GO:0005623,GO:0044464,GO:0005622,GO:…	protein binding,binding,cellular_component,molecular_function,localization,protein complex,single-organism process,transport,establishment of localization,clathrin adaptor complex,single-organism cellular process,AP-type membrane coat adaptor complex,membrane,clathrin coat,macromolecule localization,cellular protein localization,cellular macromolecule localization,cellular localization,macromolec…	--	--
XM_005695096.2	102182914		696	86.0586	65.7396	0.388557	0.01395	0.509999	cellular retinoic acid binding protein 1	--	--	--	--
XM_005698429.2	102186827		10808	16.752	12.79	0.389314	0.0015	0.105843	SH3 and PX domains 2A	GO:0005515,GO:0005488,GO:0043169,GO:0046872,GO:0008289,GO:0043167,GO:0003674,GO:0005543,GO:0035091,GO:0043168,GO:0046914	protein binding,binding,cation binding,metal ion binding,lipid binding,ion binding,molecular_function,phospholipid binding,phosphatidylinositol binding,anion binding,transition metal ion binding	--	--
XM_013975935.1	102169649		5367	3.6471	2.78325	0.389976	0.02885	0.781508	autophagy related 2A	--	--	--	--
XM_013965963.1	102179194		3027	17.3543	13.2372	0.3907	0.0075	0.33874	phosphoglucomutase 5	GO:0005488,GO:0003674,GO:0051536,GO:0051540,GO:0016866,GO:0016868,GO:0005975,GO:0003824,GO:0016853,GO:0071704,GO:0008152,GO:0044238,GO:0008150	binding,molecular_function,iron-sulfur cluster binding,metal cluster binding,intramolecular transferase activity,intramolecular transferase activity, phosphotransferases,carbohydrate metabolic process,catalytic activity,isomerase activity,organic substance metabolic process,metabolic process,primary metabolic process,biological_process	--	--
XM_013966026.1	102179669		8293	27.5181	20.9536	0.393182	0.00135	0.0967292	talin 1	GO:0005515,GO:0005102,GO:0005488,GO:0005158,GO:0005057,GO:0005575,GO:0043167,GO:0001726,GO:0031252,GO:0016043,GO:0003674,GO:0065008,GO:0007010,GO:0051179,GO:0005200,GO:0032507,GO:0045185,GO:0051235,GO:0051651,GO:0006996,GO:0032403,GO:0071840,GO:0007016,GO:0044699,GO:0005912,GO:0005924,GO:0005925,GO:0030055,GO:0070161,GO:0000062,GO:0044763,GO:0016020,GO:0005198,GO:0030054,GO:0008092,GO:0042995,GO:…	protein binding,receptor binding,binding,insulin receptor binding,receptor signaling protein activity,cellular_component,ion binding,ruffle,cell leading edge,cellular component organization,molecular_function,regulation of biological quality,cytoskeleton organization,localization,structural constituent of cytoskeleton,maintenance of protein location in cell,maintenance of protein location,mainten…	chx04510,chx05166,chx04611,chx04015	Focal adhesion,HTLV-I infection,Platelet activation,Rap1 signaling pathway
XM_013969356.1	102190892		3642	11.5124	8.75957	0.394258	0.03675	0.875925	regulator of G-protein signaling 22%2C transcript variant X1	GO:0023021,GO:0038032,GO:0045744,GO:0048585,GO:0008277,GO:0009968,GO:0010648,GO:0023057,GO:0048519,GO:0048523,GO:0044699,GO:0044763,GO:0010646,GO:0023051,GO:0048583,GO:0009966,GO:0050896,GO:0007154,GO:0023052,GO:0044700,GO:0007165,GO:0051716,GO:0065007,GO:0008150,GO:0050789,GO:0050794,GO:0007166,GO:0009987,GO:0007186	termination of signal transduction,termination of G-protein coupled receptor signaling pathway,negative regulation of G-protein coupled receptor protein signaling pathway,negative regulation of response to stimulus,regulation of G-protein coupled receptor protein signaling pathway,negative regulation of signal transduction,negative regulation of cell communication,negative regulation of signaling…	--	--
XM_013965109.1	102183410		3184	38.7724	29.4777	0.395405	0.00185	0.125578	mannosidase%2C alpha%2C class 2B%2C member 1	GO:0005488,GO:0043169,GO:0046872,GO:0019318,GO:0005996,GO:0043167,GO:0016787,GO:0003674,GO:0016798,GO:0004559,GO:0004553,GO:0015923,GO:0006013,GO:0005975,GO:0044723,GO:0046914,GO:0003824,GO:0008270,GO:0071704,GO:0008152,GO:0044238,GO:0008150	binding,cation binding,metal ion binding,hexose metabolic process,monosaccharide metabolic process,ion binding,hydrolase activity,molecular_function,hydrolase activity, acting on glycosyl bonds,alpha-mannosidase activity,hydrolase activity, hydrolyzing O-glycosyl compounds,mannosidase activity,mannose metabolic process,carbohydrate metabolic process,single-organism carbohydrate metabolic process,…	chx00511,chx04142	Other glycan degradation,Lysosome
XM_013965078.1	102188209		2772	12.8598	9.774	0.395851	0.0114	0.457083	adhesion G protein-coupled receptor E5	GO:0005509,GO:0005515,GO:0005488,GO:0043169,GO:0046872,GO:0005575,GO:0043167,GO:0003674,GO:0044699,GO:0044763,GO:0016020,GO:0050896,GO:0007154,GO:0023052,GO:0044700,GO:0007218,GO:0044425,GO:0016021,GO:0007165,GO:0031224,GO:0051716,GO:0065007,GO:0008150,GO:0050789,GO:0050794,GO:0004871,GO:0060089,GO:0007166,GO:0004872,GO:0009987,GO:0007186,GO:0038023,GO:0004888,GO:0004930	calcium ion binding,protein binding,binding,cation binding,metal ion binding,cellular_component,ion binding,molecular_function,single-organism process,single-organism cellular process,membrane,response to stimulus,cell communication,signaling,single organism signaling,neuropeptide signaling pathway,membrane part,integral to membrane,signal transduction,intrinsic to membrane,cellular response to s…	--	--
XM_013967258.1	102175963		4840	6.4327	4.88442	0.397238	0.01415	0.515286	sushi domain containing 6	GO:0044765,GO:0005575,GO:0022857,GO:0019028,GO:0003674,GO:0005215,GO:0045263,GO:0019012,GO:0044423,GO:0022891,GO:0051179,GO:0015075,GO:0055085,GO:0045259,GO:0043234,GO:0015985,GO:0015986,GO:0008324,GO:1901566,GO:0006812,GO:0022892,GO:0006754,GO:0044699,GO:0015672,GO:0006810,GO:0051234,GO:0046034,GO:0022890,GO:0006811,GO:0009142,GO:0009145,GO:0009201,GO:0009206,GO:0044763,GO:0015077,GO:0016020,GO:…	single-organism transport,cellular_component,transmembrane transporter activity,viral capsid,molecular_function,transporter activity,proton-transporting ATP synthase complex, coupling factor F(o),virion,virion part,substrate-specific transmembrane transporter activity,localization,ion transmembrane transporter activity,transmembrane transport,proton-transporting ATP synthase complex,protein compl…	--	--
XM_013971441.1	102186149		1546	10.6264	8.06644	0.397654	0.041	0.911067	branched chain amino-acid transaminase 2%2C mitochondrial	GO:0003674,GO:0003824,GO:0008152,GO:0008150	molecular_function,catalytic activity,metabolic process,biological_process	chx01210,chx00770,chx00280,chx01230,chx01100	2-Oxocarboxylic acid metabolism,Pantothenate and CoA biosynthesis,Valine, leucine and isoleucine degradation,Biosynthesis of amino acids,Metabolic pathways
XM_013971472.1	102178299		942	24.6785	18.7182	0.398813	0.03255	0.830383	D site of albumin promoter (albumin D-box) binding protein	GO:0005488,GO:0005575,GO:0003674,GO:0043565,GO:0001071,GO:0003700,GO:0003677,GO:0044271,GO:0005634,GO:0019438,GO:0006355,GO:0051252,GO:2001141,GO:0018130,GO:1901362,GO:0010468,GO:2000112,GO:0006351,GO:0010556,GO:0031326,GO:0009889,GO:0060255,GO:0031323,GO:0019222,GO:0032774,GO:0019219,GO:0051171,GO:0080090,GO:0043231,GO:0034654,GO:0043227,GO:0034641,GO:0071704,GO:0044424,GO:0046483,GO:0005623,GO:…	binding,cellular_component,molecular_function,sequence-specific DNA binding,nucleic acid binding transcription factor activity,sequence-specific DNA binding transcription factor activity,DNA binding,cellular nitrogen compound biosynthetic process,nucleus,aromatic compound biosynthetic process,regulation of transcription, DNA-dependent,regulation of RNA metabolic process,regulation of RNA biosynth…	--	--
XM_005699329.2	102176495		1981	9.86082	7.47698	0.399252	0.0308	0.813449	annexin A8	GO:0005509,GO:0005488,GO:0005544,GO:0043169,GO:0046872,GO:0008289,GO:0043167,GO:0003674,GO:0005543,GO:0043168	calcium ion binding,binding,calcium-dependent phospholipid binding,cation binding,metal ion binding,lipid binding,ion binding,molecular_function,phospholipid binding,anion binding	--	--
XM_005682621.2	102188583		2038	10.0829	7.64295	0.399701	0.02735	0.760396	interferon regulatory factor 1	GO:0005488,GO:0003674,GO:0000975,GO:0001067,GO:0003677,GO:1901363,GO:0097159,GO:0003676	binding,molecular_function,regulatory region DNA binding,regulatory region nucleic acid binding,DNA binding,heterocyclic compound binding,organic cyclic compound binding,nucleic acid binding	chx05133,chx04917,chx05160	Pertussis,Prolactin signaling pathway,Hepatitis C
XM_013971239.1	102179802		2342	25.828	19.5498	0.401785	0.0043	0.228955	actinin%2C alpha 4	GO:0005509,GO:0005515,GO:0005488,GO:0043169,GO:0046872,GO:0043167,GO:0003674	calcium ion binding,protein binding,binding,cation binding,metal ion binding,ion binding,molecular_function	chx04510,chx05322,chx05146,chx05412,chx04520,chx04670,chx05203,chx04810,chx04530	Focal adhesion,Systemic lupus erythematosus,Amoebiasis,Arrhythmogenic right ventricular cardiomyopathy (ARVC),Adherens junction,Leukocyte transendothelial migration,Viral carcinogenesis,Regulation of actin cytoskeleton,Tight junction
XM_013972525.1	102183179		2193	13.0526	9.87897	0.401903	0.0175	0.590498	granulin%2C transcript variant X2	GO:0005575,GO:0005634,GO:0043231,GO:0043227,GO:0044424,GO:0005623,GO:0044464,GO:0005622,GO:0043229,GO:0043226	cellular_component,nucleus,intracellular membrane-bounded organelle,membrane-bounded organelle,intracellular part,cell,cell part,intracellular,intracellular organelle,organelle	--	--
XM_005678949.2	102190015		3658	14.4242	10.917	0.401916	0.00975	0.410048	pyruvate dehydrogenase kinase%2C isozyme 4	GO:0005488,GO:0005575,GO:0043167,GO:0003674,GO:0051179,GO:0043234,GO:0044699,GO:0006810,GO:0051234,GO:0044763,GO:0016020,GO:0005524,GO:0032559,GO:0035639,GO:0001883,GO:0032549,GO:0032550,GO:0030554,GO:0032555,GO:0032553,GO:0001882,GO:0017076,GO:0043168,GO:0033036,GO:0034613,GO:0070727,GO:0051641,GO:0000166,GO:1901265,GO:0032991,GO:0036094,GO:0071702,GO:0046907,GO:0016192,GO:0051649,GO:0006886,GO:…	binding,cellular_component,ion binding,molecular_function,localization,protein complex,single-organism process,transport,establishment of localization,single-organism cellular process,membrane,ATP binding,adenyl ribonucleotide binding,purine ribonucleoside triphosphate binding,purine nucleoside binding,ribonucleoside binding,purine ribonucleoside binding,adenyl nucleotide binding,purine ribonucle…	--	--
XM_013971861.1	102174872		3495	5.06429	3.83117	0.402573	0.02845	0.779283	myosin IC	GO:0005515,GO:0005488,GO:0015629,GO:0016459,GO:0005575,GO:0043167,GO:0044430,GO:0016787,GO:0003674,GO:0005856,GO:0003774,GO:0016818,GO:0043234,GO:0017111,GO:0016462,GO:0016817,GO:0016301,GO:0005524,GO:0032559,GO:0035639,GO:0001883,GO:0032549,GO:0032550,GO:0030554,GO:0032555,GO:0032553,GO:0001882,GO:0017076,GO:0043168,GO:0000166,GO:1901265,GO:0032991,GO:0043228,GO:0043232,GO:0036094,GO:0016772,GO:…	protein binding,binding,actin cytoskeleton,myosin complex,cellular_component,ion binding,cytoskeletal part,hydrolase activity,molecular_function,cytoskeleton,motor activity,hydrolase activity, acting on acid anhydrides, in phosphorus-containing anhydrides,protein complex,nucleoside-triphosphatase activity,pyrophosphatase activity,hydrolase activity, acting on acid anhydrides,kinase activity,ATP b…	--	--
XM_005675471.2	102175526		2219	7.83817	5.92553	0.403573	0.03755	0.885898	phospholipid scramblase 1%2C transcript variant X2	--	--	--	--
XM_013967939.1	102190612		2006	13.0102	9.8323	0.404047	0.01865	0.610663	cerebral endothelial cell adhesion molecule	GO:0005975,GO:0006629,GO:0008653,GO:0009103,GO:0044723,GO:0016051,GO:0044710,GO:0033692,GO:0008610,GO:0000271,GO:0044264,GO:0044262,GO:0034637,GO:1901135,GO:0005976,GO:0044255,GO:1901137,GO:0071704,GO:0008152,GO:0044238,GO:0008150,GO:0043170,GO:1901576,GO:0044249,GO:0009058,GO:0044237,GO:0034645,GO:0009987,GO:0009059,GO:0044260	carbohydrate metabolic process,lipid metabolic process,lipopolysaccharide metabolic process,lipopolysaccharide biosynthetic process,single-organism carbohydrate metabolic process,carbohydrate biosynthetic process,single-organism metabolic process,cellular polysaccharide biosynthetic process,lipid biosynthetic process,polysaccharide biosynthetic process,cellular polysaccharide metabolic process,ce…	--	--
XM_013965342.1	102172660		2987	7.75553	5.84911	0.407009	0.0201	0.636591	cysteine/tyrosine-rich 1	--	--	--	--
XM_013975697.1	102169556		3412	11.911	8.97597	0.40815	0.0085	0.368836	chemokine (C-X-C motif) ligand 12	GO:0005576,GO:0005515,GO:0005102,GO:0006955,GO:0002376,GO:0005488,GO:0005125,GO:0008009,GO:0042379,GO:0005126,GO:0001664,GO:0005575,GO:0003674,GO:0050896,GO:0008150	extracellular region,protein binding,receptor binding,immune response,immune system process,binding,cytokine activity,chemokine activity,chemokine receptor binding,cytokine receptor binding,G-protein coupled receptor binding,cellular_component,molecular_function,response to stimulus,biological_process	chx04672,chx05323,chx04064,chx04670,chx04060,chx04062	Intestinal immune network for IgA production,Rheumatoid arthritis,NF-kappa B signaling pathway,Leukocyte transendothelial migration,Cytokine-cytokine receptor interaction,Chemokine signaling pathway
XM_005693407.2	102186241		1746	32.1823	24.2468	0.408473	0.00565	0.272126	aspartoacylase	GO:0016787,GO:0003674,GO:0016788,GO:0003824,GO:0008152,GO:0008150	hydrolase activity,molecular_function,hydrolase activity, acting on ester bonds,catalytic activity,metabolic process,biological_process	chx00250,chx00340,chx01100	Alanine, aspartate and glutamate metabolism,Histidine metabolism,Metabolic pathways
XM_013965526.1	102187942		4859	3.70361	2.79029	0.408517	0.0261	0.740723	strawberry notch homolog 2 (Drosophila)	GO:0005488,GO:0043167,GO:0016787,GO:0003674,GO:0016818,GO:0017111,GO:0016462,GO:0016817,GO:0008026,GO:0070035,GO:0005524,GO:0032559,GO:0003677,GO:0042623,GO:0035639,GO:0001883,GO:0032549,GO:0032550,GO:0030554,GO:0032555,GO:0032553,GO:0001882,GO:0017076,GO:0043168,GO:0000166,GO:1901265,GO:0016887,GO:0036094,GO:0004386,GO:0003824,GO:1901363,GO:0097159,GO:0003676	binding,ion binding,hydrolase activity,molecular_function,hydrolase activity, acting on acid anhydrides, in phosphorus-containing anhydrides,nucleoside-triphosphatase activity,pyrophosphatase activity,hydrolase activity, acting on acid anhydrides,ATP-dependent helicase activity,purine NTP-dependent helicase activity,ATP binding,adenyl ribonucleotide binding,DNA binding,ATPase activity, coupled,pu…	--	--
XM_013965236.1	102188033		2957	261.686	197.133	0.408667	0.00055	0.0489205	complement component 3	GO:0005576,GO:0030414,GO:0061134,GO:0004857,GO:0004866,GO:0061135,GO:0005575,GO:0030234,GO:0003674,GO:0055114,GO:0016020,GO:0044710,GO:0008152,GO:0008150	extracellular region,peptidase inhibitor activity,peptidase regulator activity,enzyme inhibitor activity,endopeptidase inhibitor activity,endopeptidase regulator activity,cellular_component,enzyme regulator activity,molecular_function,oxidation-reduction process,membrane,single-organism metabolic process,metabolic process,biological_process	chx05150,chx04610,chx04145,chx05322,chx05133,chx05140,chx05168,chx05134,chx05152,chx05142,chx05203	Staphylococcus aureus infection,Complement and coagulation cascades,Phagosome,Systemic lupus erythematosus,Pertussis,Leishmaniasis,Herpes simplex infection,Legionellosis,Tuberculosis,Chagas disease (American trypanosomiasis),Viral carcinogenesis
XM_013976335.1	102169637		7283	2.44257	1.83924	0.409292	0.02455	0.718699	kin of IRRE like (Drosophila)	GO:0007155,GO:0022610,GO:0005488,GO:0005575,GO:0003674,GO:0044699,GO:0044763,GO:0016020,GO:0044425,GO:0016021,GO:0031224,GO:0005623,GO:0044464,GO:1901363,GO:0097159,GO:0005622,GO:0003676,GO:0008150,GO:0009987	cell adhesion,biological adhesion,binding,cellular_component,molecular_function,single-organism process,single-organism cellular process,membrane,membrane part,integral to membrane,intrinsic to membrane,cell,cell part,heterocyclic compound binding,organic cyclic compound binding,intracellular,nucleic acid binding,biological_process,cellular process	--	--
XM_013971909.1	102177189		4498	4.07837	3.06875	0.410342	0.0231	0.691957	myosin ID	GO:0005515,GO:0005488,GO:0016775,GO:0015629,GO:0016459,GO:0005575,GO:0043167,GO:0044430,GO:0016787,GO:0003674,GO:0006109,GO:0005856,GO:0003774,GO:0004673,GO:0008134,GO:0016818,GO:0043234,GO:0000160,GO:0017111,GO:0016462,GO:0044699,GO:0000155,GO:0004672,GO:0016817,GO:0044763,GO:0005975,GO:0016773,GO:0016301,GO:0005524,GO:0032559,GO:0035639,GO:0001883,GO:0032549,GO:0032550,GO:0030554,GO:0032555,GO:…	protein binding,binding,phosphotransferase activity, nitrogenous group as acceptor,actin cytoskeleton,myosin complex,cellular_component,ion binding,cytoskeletal part,hydrolase activity,molecular_function,regulation of carbohydrate metabolic process,cytoskeleton,motor activity,protein histidine kinase activity,transcription factor binding,hydrolase activity, acting on acid anhydrides, in phosphoru…	--	--
XM_013977032.1	102171143		2758	9.86963	7.42366	0.410864	0.01435	0.517291	apolipoprotein L2-like	GO:0005576,GO:0005488,GO:0042157,GO:0006869,GO:0010876,GO:0044765,GO:0005575,GO:0008289,GO:0003674,GO:0051179,GO:0044699,GO:0006810,GO:0051234,GO:0009405,GO:0051704,GO:0033036,GO:0071702,GO:0019538,GO:0071704,GO:0008152,GO:0044238,GO:0008150,GO:0043170	extracellular region,binding,lipoprotein metabolic process,lipid transport,lipid localization,single-organism transport,cellular_component,lipid binding,molecular_function,localization,single-organism process,transport,establishment of localization,pathogenesis,multi-organism process,macromolecule localization,organic substance transport,protein metabolic process,organic substance metabolic proce…	--	--
XM_005695926.1	102172212		1993	8.13403	6.09592	0.416127	0.02835	0.779283	hyaluronoglucosaminidase 2	GO:0005515,GO:0005488,GO:0016787,GO:0003674,GO:0016798,GO:0004415,GO:0015929,GO:0004553,GO:0005975,GO:0003824,GO:0071704,GO:0008152,GO:0044238,GO:0008150	protein binding,binding,hydrolase activity,molecular_function,hydrolase activity, acting on glycosyl bonds,hyalurononglucosaminidase activity,hexosaminidase activity,hydrolase activity, hydrolyzing O-glycosyl compounds,carbohydrate metabolic process,catalytic activity,organic substance metabolic process,metabolic process,primary metabolic process,biological_process	chx00531,chx01100	Glycosaminoglycan degradation,Metabolic pathways
XM_005683166.2	102184426		3561	13.8769	10.3823	0.418563	0.0045	0.236888	platelet-derived growth factor receptor%2C beta polypeptide	GO:0005488,GO:0043167,GO:0003674,GO:0006468,GO:0004672,GO:0016310,GO:0016773,GO:0016301,GO:0005524,GO:0032559,GO:0035639,GO:0001883,GO:0032549,GO:0032550,GO:0030554,GO:0032555,GO:0032553,GO:0001882,GO:0017076,GO:0043168,GO:0006796,GO:0000166,GO:1901265,GO:0006793,GO:0006464,GO:0036211,GO:0036094,GO:0016772,GO:0003824,GO:0043412,GO:0019538,GO:0071704,GO:1901363,GO:0097159,GO:0008152,GO:0044238,GO:…	binding,ion binding,molecular_function,protein phosphorylation,protein kinase activity,phosphorylation,phosphotransferase activity, alcohol group as acceptor,kinase activity,ATP binding,adenyl ribonucleotide binding,purine ribonucleoside triphosphate binding,purine nucleoside binding,ribonucleoside binding,purine ribonucleoside binding,adenyl nucleotide binding,purine ribonucleotide binding,ribon…	chx04510,chx04151,chx05206,chx05166,chx05200,chx04060,chx05215,chx05214,chx04010,chx05218,chx04015,chx04020,chx04810,chx04540,chx04014	Focal adhesion,PI3K-Akt signaling pathway,MicroRNAs in cancer,HTLV-I infection,Pathways in cancer,Cytokine-cytokine receptor interaction,Prostate cancer,Glioma,MAPK signaling pathway,Melanoma,Rap1 signaling pathway,Calcium signaling pathway,Regulation of actin cytoskeleton,Gap junction,Ras signaling pathway
XM_013963905.1	102189010		13183	40.5669	30.3256	0.419765	0.0009	0.0710663	low density lipoprotein receptor-related protein 1	GO:0005576,GO:0005509,GO:0005515,GO:0044421,GO:0008237,GO:0004222,GO:0005488,GO:0043169,GO:0046872,GO:0042025,GO:0033647,GO:0033648,GO:0070011,GO:0033646,GO:0043656,GO:0018995,GO:0043245,GO:0043657,GO:0044215,GO:0044216,GO:0044217,GO:0008233,GO:0004175,GO:0033643,GO:0005575,GO:0044711,GO:0052689,GO:0043167,GO:0043385,GO:0043386,GO:0045122,GO:0046222,GO:1901376,GO:1901378,GO:0016787,GO:0003674,GO:…	extracellular region,calcium ion binding,protein binding,extracellular region part,metallopeptidase activity,metalloendopeptidase activity,binding,cation binding,metal ion binding,host cell nucleus,host intracellular organelle,host intracellular membrane-bounded organelle,peptidase activity, acting on L-amino acid peptides,host intracellular part,intracellular region of host,host,extraorganismal …	chx05144,chx05010	Malaria,Alzheimer's disease
XM_005690281.2	102170805		2553	8.04038	6.00515	0.421064	0.01695	0.582087	solute carrier family 43%2C member 3	GO:0044765,GO:0005575,GO:0051179,GO:0055085,GO:0044699,GO:0006810,GO:0051234,GO:0044763,GO:0016020,GO:0044425,GO:0016021,GO:0031224,GO:0008150,GO:0009987	single-organism transport,cellular_component,localization,transmembrane transport,single-organism process,transport,establishment of localization,single-organism cellular process,membrane,membrane part,integral to membrane,intrinsic to membrane,biological_process,cellular process	--	--
XM_013972767.1	102188631		3218	4.13995	3.0909	0.421586	0.03635	0.875379	prostaglandin E receptor 4 (subtype EP4)	GO:0005575,GO:0003674,GO:0044699,GO:0055114,GO:0044763,GO:0016020,GO:0016491,GO:0016655,GO:0044710,GO:0016651,GO:0050896,GO:0007154,GO:0023052,GO:0044700,GO:0003824,GO:0044425,GO:0016021,GO:0007165,GO:0031224,GO:0051716,GO:0065007,GO:0008152,GO:0008150,GO:0050789,GO:0050794,GO:0004871,GO:0060089,GO:0007166,GO:0004872,GO:0009987,GO:0007186,GO:0038023,GO:0004888,GO:0004930	cellular_component,molecular_function,single-organism process,oxidation-reduction process,single-organism cellular process,membrane,oxidoreductase activity,oxidoreductase activity, acting on NAD(P)H, quinone or similar compound as acceptor,single-organism metabolic process,oxidoreductase activity, acting on NAD(P)H,response to stimulus,cell communication,signaling,single organism signaling,cataly…	chx04080,chx04750	Neuroactive ligand-receptor interaction,Inflammatory mediator regulation of TRP channels
XM_005694591.2	102184377		917	48.2256	35.9248	0.42482	0.0075	0.33874	CART prepropeptide	GO:0005576,GO:0044421,GO:0044707,GO:0048585,GO:0042221,GO:0048522,GO:0048518,GO:0032501,GO:0009893,GO:0031325,GO:0005575,GO:0032101,GO:0010604,GO:0005615,GO:0065008,GO:0009605,GO:0000165,GO:0000186,GO:0001678,GO:0008343,GO:0030534,GO:0032094,GO:0032095,GO:0032096,GO:0032098,GO:0032099,GO:0032102,GO:0032104,GO:0032105,GO:0032107,GO:0032108,GO:0032147,GO:0033500,GO:0033674,GO:0042593,GO:0043408,GO:…	extracellular region,extracellular region part,single-multicellular organism process,negative regulation of response to stimulus,response to chemical stimulus,positive regulation of cellular process,positive regulation of biological process,multicellular organismal process,positive regulation of metabolic process,positive regulation of cellular metabolic process,cellular_component,regulation of r…	--	--
XM_013976987.1	102189203		1966	8.5775	6.3868	0.425464	0.0239	0.709512	lipase maturation factor 2	GO:0005488,GO:0005575,GO:0016787,GO:0003674,GO:0016788,GO:0003824,GO:0005737,GO:0034641,GO:0071704,GO:0044424,GO:0046483,GO:0005623,GO:0044464,GO:0006807,GO:0003723,GO:0006725,GO:1901363,GO:0097159,GO:1901360,GO:0005622,GO:0003676,GO:0016070,GO:0008152,GO:0044238,GO:0008150,GO:0090304,GO:0006139,GO:0043170,GO:0044237,GO:0009987,GO:0044260	binding,cellular_component,hydrolase activity,molecular_function,hydrolase activity, acting on ester bonds,catalytic activity,cytoplasm,cellular nitrogen compound metabolic process,organic substance metabolic process,intracellular part,heterocycle metabolic process,cell,cell part,nitrogen compound metabolic process,RNA binding,cellular aromatic compound metabolic process,heterocyclic compound bin…	--	--
XM_013969304.1	102171173		1991	5.38386	4.00738	0.425982	0.0489	0.988451	GTP binding protein overexpressed in skeletal muscle	GO:0005488,GO:0044765,GO:0030001,GO:0005575,GO:0000041,GO:0043167,GO:0022857,GO:0046873,GO:0016787,GO:0046915,GO:0003674,GO:0005215,GO:0022891,GO:0003924,GO:0051179,GO:0015075,GO:0016818,GO:0006826,GO:0008324,GO:0017111,GO:0006812,GO:0022892,GO:0016462,GO:0044699,GO:0072511,GO:0005525,GO:0032561,GO:0006810,GO:0051234,GO:0019001,GO:0022890,GO:0016817,GO:0006811,GO:0005381,GO:0044763,GO:0016020,GO:…	binding,single-organism transport,metal ion transport,cellular_component,transition metal ion transport,ion binding,transmembrane transporter activity,metal ion transmembrane transporter activity,hydrolase activity,transition metal ion transmembrane transporter activity,molecular_function,transporter activity,substrate-specific transmembrane transporter activity,GTPase activity,localization,ion t…	--	--
XM_013963676.1	102176920		4239	6.33184	4.70627	0.428042	0.01005	0.416626	family with sequence similarity 43%2C member A	GO:0040011,GO:0001539,GO:0005575,GO:0048870,GO:0051674,GO:0016787,GO:0003674,GO:0003774,GO:0051179,GO:0006928,GO:0016818,GO:0017111,GO:0016462,GO:0044699,GO:0009288,GO:0016817,GO:0044763,GO:0016020,GO:0005198,GO:0043228,GO:0043232,GO:0003824,GO:0044425,GO:0016021,GO:0031224,GO:0044424,GO:0005623,GO:0044464,GO:0005622,GO:0043229,GO:0043226,GO:0008150,GO:0009987	locomotion,ciliary or bacterial-type flagellar motility,cellular_component,cell motility,localization of cell,hydrolase activity,molecular_function,motor activity,localization,cellular component movement,hydrolase activity, acting on acid anhydrides, in phosphorus-containing anhydrides,nucleoside-triphosphatase activity,pyrophosphatase activity,single-organism process,bacterial-type flagellum,hyd…	--	--
XM_005676887.2	102187545		1019	48.5095	36.0549	0.428073	0.0068	0.314466	complement component 1%2C q subcomponent%2C A chain%2C transcript variant X1	GO:0005515,GO:0005102,GO:0006955,GO:0002376,GO:0005488,GO:0005126,GO:0005164,GO:0032813,GO:0005575,GO:0003674,GO:0016020,GO:0050896,GO:0008150	protein binding,receptor binding,immune response,immune system process,binding,cytokine receptor binding,tumor necrosis factor receptor binding,tumor necrosis factor receptor superfamily binding,cellular_component,molecular_function,membrane,response to stimulus,biological_process	chx05150,chx04610,chx05322,chx05133,chx05020,chx05142	Staphylococcus aureus infection,Complement and coagulation cascades,Systemic lupus erythematosus,Pertussis,Prion diseases,Chagas disease (American trypanosomiasis)
XM_005681813.2	102170958		3270	10.9672	8.14486	0.429234	0.00695	0.318862	anthrax toxin receptor 2	GO:0005575,GO:0003674,GO:0016020,GO:0044425,GO:0016021,GO:0031224,GO:0004872	cellular_component,molecular_function,membrane,membrane part,integral to membrane,intrinsic to membrane,receptor activity	--	--
XM_005680800.2	102168704		5057	4.41111	3.27088	0.431462	0.0126	0.486704	phosphodiesterase 3A%2C cGMP-inhibited	GO:0008081,GO:0004112,GO:0016787,GO:0003674,GO:0004114,GO:0042578,GO:0044699,GO:0044763,GO:0016788,GO:0050896,GO:0007154,GO:0023052,GO:0044700,GO:0003824,GO:0007165,GO:0051716,GO:0065007,GO:0008150,GO:0050789,GO:0050794,GO:0009987	phosphoric diester hydrolase activity,cyclic-nucleotide phosphodiesterase activity,hydrolase activity,molecular_function,3',5'-cyclic-nucleotide phosphodiesterase activity,phosphoric ester hydrolase activity,single-organism process,single-organism cellular process,hydrolase activity, acting on ester bonds,response to stimulus,cell communication,signaling,single organism signaling,catalytic activi…	chx04022,chx04024,chx05032,chx04910,chx00230,chx04914	cGMP-PKG signaling pathway,cAMP signaling pathway,Morphine addiction,Insulin signaling pathway,Purine metabolism,Progesterone-mediated oocyte maturation
XM_005676883.2	102186813		1256	44.7569	33.1873	0.43148	0.0031	0.182194	complement component 1%2C q subcomponent%2C B chain	GO:0005515,GO:0005102,GO:0006955,GO:0002376,GO:0005488,GO:0005126,GO:0005164,GO:0032813,GO:0005575,GO:0003674,GO:0016020,GO:0050896,GO:0008150	protein binding,receptor binding,immune response,immune system process,binding,cytokine receptor binding,tumor necrosis factor receptor binding,tumor necrosis factor receptor superfamily binding,cellular_component,molecular_function,membrane,response to stimulus,biological_process	chx05150,chx04610,chx05322,chx05133,chx05020,chx05142	Staphylococcus aureus infection,Complement and coagulation cascades,Systemic lupus erythematosus,Pertussis,Prion diseases,Chagas disease (American trypanosomiasis)
XM_013973661.1	102186726		2832	4.37112	3.23966	0.432158	0.0353	0.86353	LIM domains containing 1	GO:0005488,GO:0043169,GO:0046872,GO:0043167,GO:0003674,GO:0046914,GO:0008270	binding,cation binding,metal ion binding,ion binding,molecular_function,transition metal ion binding,zinc ion binding	chx04390	Hippo signaling pathway
XM_005697741.2	102181919		1980	9.59913	7.1129	0.432465	0.01885	0.615475	chromosome 25 open reading frame%2C human C16orf58	--	--	--	--
XM_013970375.1	100861223		2446	7.25218	5.3735	0.432551	0.0195	0.627868	CD34 molecule	--	--	chx04514,chx04640	Cell adhesion molecules (CAMs),Hematopoietic cell lineage
XM_013973424.1	100861300		3922	15.4841	11.4461	0.435929	0.00195	0.129341	transforming growth factor%2C beta receptor II (70/80kDa)	GO:0005488,GO:0043169,GO:0046872,GO:0005575,GO:0005026,GO:0043167,GO:0003674,GO:0004674,GO:0004675,GO:0005024,GO:0019199,GO:0006468,GO:0004672,GO:0016310,GO:0016020,GO:0016773,GO:0016301,GO:0005524,GO:0032559,GO:0035639,GO:0001883,GO:0032549,GO:0032550,GO:0030554,GO:0032555,GO:0032553,GO:0001882,GO:0017076,GO:0043168,GO:0006796,GO:0000166,GO:1901265,GO:0006793,GO:0006464,GO:0036211,GO:0036094,GO:…	binding,cation binding,metal ion binding,cellular_component,transforming growth factor beta receptor activity, type II,ion binding,molecular_function,protein serine/threonine kinase activity,transmembrane receptor protein serine/threonine kinase activity,transforming growth factor beta-activated receptor activity,transmembrane receptor protein kinase activity,protein phosphorylation,protein kinas…	chx04380,chx05166,chx04520,chx05200,chx05142,chx04060,chx04390,chx04350,chx04010,chx04068,chx05220,chx05212,chx05210,chx04144,chx05202	Osteoclast differentiation,HTLV-I infection,Adherens junction,Pathways in cancer,Chagas disease (American trypanosomiasis),Cytokine-cytokine receptor interaction,Hippo signaling pathway,TGF-beta signaling pathway,MAPK signaling pathway,FoxO signaling pathway,Chronic myeloid leukemia,Pancreatic cancer,Colorectal cancer,Endocytosis,Transcriptional misregulation in cancer
XM_005697657.2	102183750		1773	11.2239	8.2839	0.438197	0.0163	0.564783	sulfotransferase 1A1	GO:0003674,GO:0008146,GO:0016782,GO:0003824,GO:0016740	molecular_function,sulfotransferase activity,transferase activity, transferring sulfur-containing groups,catalytic activity,transferase activity	chx05204	Chemical carcinogenesis
XM_013973127.1	102169137		1233	31.0778	22.9291	0.438704	0.008	0.355785	nuclear factor of kappa light polypeptide gene enhancer in B-cells inhibitor%2C alpha	GO:0005515,GO:0005488,GO:0016836,GO:0016835,GO:0033013,GO:0033014,GO:0003674,GO:0004852,GO:1901566,GO:0016829,GO:1901564,GO:0044271,GO:0019438,GO:0018130,GO:1901362,GO:0003824,GO:0034641,GO:0071704,GO:0046483,GO:0006807,GO:0006725,GO:1901360,GO:0008152,GO:0008150,GO:1901576,GO:0044249,GO:0009058,GO:0044237,GO:0009987	protein binding,binding,hydro-lyase activity,carbon-oxygen lyase activity,tetrapyrrole metabolic process,tetrapyrrole biosynthetic process,molecular_function,uroporphyrinogen-III synthase activity,organonitrogen compound biosynthetic process,lyase activity,organonitrogen compound metabolic process,cellular nitrogen compound biosynthetic process,aromatic compound biosynthetic process,heterocycle b…	chx05164,chx05140,chx04380,chx05168,chx05166,chx05162,chx04920,chx04668,chx04064,chx05145,chx05134,chx04622,chx05200,chx04621,chx05160,chx05142,chx04623,chx05203,chx05222,chx05161,chx04620,chx04062,chx04024,chx05215,chx05169,chx04662,chx05220,chx04722,chx04660,chx04210	Influenza A,Leishmaniasis,Osteoclast differentiation,Herpes simplex infection,HTLV-I infection,Measles,Adipocytokine signaling pathway,TNF signaling pathway,NF-kappa B signaling pathway,Toxoplasmosis,Legionellosis,RIG-I-like receptor signaling pathway,Pathways in cancer,NOD-like receptor signaling pathway,Hepatitis C,Chagas disease (American trypanosomiasis),Cytosolic DNA-sensing pathway,Viral ca…
XM_005677238.2	102187637		1331	44.1869	32.5377	0.441506	0.0028	0.168399	transgelin 2%2C transcript variant X2	GO:0005515,GO:0005488,GO:0003674	protein binding,binding,molecular_function	--	--
XM_013971495.1	102179410		2258	4.19894	3.09111	0.441902	0.04905	0.988451	Ras interacting protein 1	--	--	--	--
XM_013966033.1	102181951		4216	5.29945	3.8964	0.443699	0.01235	0.482669	reversion-inducing-cysteine-rich protein with kazal motifs	GO:0005515,GO:0005488,GO:0043169,GO:0046872,GO:0043167,GO:0016787,GO:0003674,GO:0015016,GO:0034483,GO:0008146,GO:0051536,GO:0051540,GO:0016782,GO:0003887,GO:0003677,GO:0016772,GO:0003824,GO:0006260,GO:0016779,GO:0034641,GO:0071704,GO:0046483,GO:0006807,GO:0006725,GO:1901363,GO:0097159,GO:0006259,GO:1901360,GO:0034061,GO:0003676,GO:0008152,GO:0044238,GO:0016740,GO:0008150,GO:0090304,GO:0006139,GO:…	protein binding,binding,cation binding,metal ion binding,ion binding,hydrolase activity,molecular_function,[heparan sulfate]-glucosamine N-sulfotransferase activity,heparan sulfate sulfotransferase activity,sulfotransferase activity,iron-sulfur cluster binding,metal cluster binding,transferase activity, transferring sulfur-containing groups,DNA-directed DNA polymerase activity,DNA binding,transfe…	chx05206	MicroRNAs in cancer
XM_005698624.1	102168602		3065	4.62898	3.39417	0.447635	0.02235	0.67913	BCL2-associated athanogene 3	GO:0005515,GO:0005488,GO:0003674,GO:0051087	protein binding,binding,molecular_function,chaperone binding	--	--
XM_005690451.2	102188881		924	41.4788	30.3446	0.450933	0.00675	0.314031	complement factor H	--	--	chx05150,chx04610	Staphylococcus aureus infection,Complement and coagulation cascades
XM_013973605.1	102182549		2858	6.09508	4.45648	0.45174	0.01675	0.576931	protein tyrosine phosphatase%2C non-receptor type 23	GO:0005515,GO:0005488,GO:0016043,GO:0016787,GO:0003674,GO:0042578,GO:0007010,GO:0006996,GO:0071840,GO:0044699,GO:0004725,GO:0006470,GO:0044763,GO:0004721,GO:0016311,GO:0016791,GO:0008092,GO:0003779,GO:0016788,GO:0006796,GO:0006793,GO:0006464,GO:0036211,GO:0003824,GO:0043412,GO:0019538,GO:0071704,GO:0008152,GO:0044238,GO:0008150,GO:0043170,GO:0044237,GO:0044267,GO:0009987,GO:0044260	protein binding,binding,cellular component organization,hydrolase activity,molecular_function,phosphoric ester hydrolase activity,cytoskeleton organization,organelle organization,cellular component organization or biogenesis,single-organism process,protein tyrosine phosphatase activity,protein dephosphorylation,single-organism cellular process,phosphoprotein phosphatase activity,dephosphorylation…	--	--
XM_005680216.2	102179636		3701	9.10147	6.64754	0.453281	0.00425	0.227861	methionine sulfoxide reductase B3	GO:0003674,GO:0033743,GO:0016671,GO:0055114,GO:0016491,GO:0016667,GO:0044710,GO:0003824,GO:0008152,GO:0008150	molecular_function,peptide-methionine (R)-S-oxide reductase activity,oxidoreductase activity, acting on a sulfur group of donors, disulfide as acceptor,oxidation-reduction process,oxidoreductase activity,oxidoreductase activity, acting on a sulfur group of donors,single-organism metabolic process,catalytic activity,metabolic process,biological_process	--	--
XM_005693587.2	102184371		1863	9.80437	7.15308	0.454861	0.01695	0.582087	peripheral myelin protein 22%2C transcript variant X1	GO:0005575,GO:0016020,GO:0044425,GO:0016021,GO:0031224	cellular_component,membrane,membrane part,integral to membrane,intrinsic to membrane	--	--
XM_013962557.1	102185051		2378	5.72907	4.17963	0.454926	0.0236	0.702403	colony stimulating factor 1 (macrophage)	GO:0005515,GO:0005102,GO:0005488,GO:0005125,GO:0008083,GO:0005575,GO:0003674,GO:0016020,GO:0044425,GO:0016021,GO:0031224	protein binding,receptor binding,binding,cytokine activity,growth factor activity,cellular_component,molecular_function,membrane,membrane part,integral to membrane,intrinsic to membrane	chx04151,chx04380,chx05323,chx04668,chx04060,chx04640,chx04015,chx04014	PI3K-Akt signaling pathway,Osteoclast differentiation,Rheumatoid arthritis,TNF signaling pathway,Cytokine-cytokine receptor interaction,Hematopoietic cell lineage,Rap1 signaling pathway,Ras signaling pathway
XM_005699223.2	102188740		5347	12.0894	8.81776	0.455259	0.0016	0.11121	vinculin	GO:0007155,GO:0022610,GO:0005515,GO:0005488,GO:0015629,GO:0005575,GO:0010941,GO:0042981,GO:0043067,GO:0003674,GO:0005856,GO:0006915,GO:0012501,GO:0008219,GO:0016265,GO:0048519,GO:0048523,GO:0044699,GO:0044763,GO:0005198,GO:0003677,GO:0043228,GO:0043232,GO:0044271,GO:0019438,GO:0045892,GO:0051253,GO:0006355,GO:0051252,GO:2001141,GO:0018130,GO:1901362,GO:0010629,GO:0010468,GO:2000112,GO:0006351,GO:…	cell adhesion,biological adhesion,protein binding,binding,actin cytoskeleton,cellular_component,regulation of cell death,regulation of apoptotic process,regulation of programmed cell death,molecular_function,cytoskeleton,apoptotic process,programmed cell death,cell death,death,negative regulation of biological process,negative regulation of cellular process,single-organism process,single-organism…	chx04510,chx05146,chx04520,chx04670,chx05100,chx04810	Focal adhesion,Amoebiasis,Adherens junction,Leukocyte transendothelial migration,Bacterial invasion of epithelial cells,Regulation of actin cytoskeleton
XM_005684303.2	102190414		1443	111.632	81.4168	0.455356	0.0006	0.0519739	prostaglandin reductase 1	GO:0005488,GO:0043169,GO:0046872,GO:0043167,GO:0003674,GO:0055114,GO:0016491,GO:0044710,GO:0046914,GO:0003824,GO:0008270,GO:0008152,GO:0008150	binding,cation binding,metal ion binding,ion binding,molecular_function,oxidation-reduction process,oxidoreductase activity,single-organism metabolic process,transition metal ion binding,catalytic activity,zinc ion binding,metabolic process,biological_process	--	--
XM_013967587.1	102187234		5381	8.2363	6.00175	0.456614	0.03255	0.830383	echinoderm microtubule associated protein like 4%2C transcript variant X2	GO:0005515,GO:0005488,GO:0003674	protein binding,binding,molecular_function	chx05223	Non-small cell lung cancer
XM_005709553.2	102175474		1585	11.9463	8.70444	0.456735	0.0146	0.524673	immediate early response 2	--	--	--	--
XM_013973486.1	102187722		2663	3.56794	2.59321	0.460352	0.0388	0.900742	solute carrier family 26 (anion exchanger)%2C member 6	GO:0044765,GO:0005575,GO:0008272,GO:0015116,GO:0022857,GO:1901682,GO:0003674,GO:0072348,GO:0005215,GO:0015103,GO:0022891,GO:0051179,GO:0015075,GO:0022892,GO:0044699,GO:0006810,GO:0051234,GO:0015698,GO:0006811,GO:0016020,GO:0008509,GO:0006820,GO:0044425,GO:0016021,GO:0031224,GO:0008150	single-organism transport,cellular_component,sulfate transport,sulfate transmembrane transporter activity,transmembrane transporter activity,sulfur compound transmembrane transporter activity,molecular_function,sulfur compound transport,transporter activity,inorganic anion transmembrane transporter activity,substrate-specific transmembrane transporter activity,localization,ion transmembrane trans…	chx04978	Mineral absorption
XM_005683754.2	102172262		1566	23.9019	17.372	0.460363	0.00415	0.225099	annexin A1	GO:0005509,GO:0005488,GO:0005544,GO:0043169,GO:0046872,GO:0008289,GO:0043167,GO:0003674,GO:0005543,GO:0043168	calcium ion binding,binding,calcium-dependent phospholipid binding,cation binding,metal ion binding,lipid binding,ion binding,molecular_function,phospholipid binding,anion binding	--	--
XM_005676524.2	102188266		10388	7.76947	5.64567	0.460671	0.00045	0.0416205	tensin 1	GO:0005515,GO:0005488,GO:0005575,GO:0003674,GO:0044699,GO:0044763,GO:0016020,GO:0035556,GO:0050896,GO:0007154,GO:0023052,GO:0044700,GO:0007165,GO:0051716,GO:0065007,GO:0008150,GO:0050789,GO:0050794,GO:0004871,GO:0060089,GO:0004872,GO:0009987,GO:0038023,GO:0004888,GO:0004930	protein binding,binding,cellular_component,molecular_function,single-organism process,single-organism cellular process,membrane,intracellular signal transduction,response to stimulus,cell communication,signaling,single organism signaling,signal transduction,cellular response to stimulus,biological regulation,biological_process,regulation of biological process,regulation of cellular process,signal…	--	--
XM_005684087.2	102172896		1325	28.9207	21.0095	0.461061	0.03915	0.901654	galactose-1-phosphate uridylyltransferase%2C transcript variant X3	GO:0006012,GO:0008108,GO:0019318,GO:0005996,GO:0070569,GO:0003674,GO:0005975,GO:0044723,GO:0016772,GO:0003824,GO:0016779,GO:0071704,GO:0008152,GO:0044238,GO:0016740,GO:0008150	galactose metabolic process,UDP-glucose:hexose-1-phosphate uridylyltransferase activity,hexose metabolic process,monosaccharide metabolic process,uridylyltransferase activity,molecular_function,carbohydrate metabolic process,single-organism carbohydrate metabolic process,transferase activity, transferring phosphorus-containing groups,catalytic activity,nucleotidyltransferase activity,organic subs…	chx04917,chx00052,chx00520,chx01100	Prolactin signaling pathway,Galactose metabolism,Amino sugar and nucleotide sugar metabolism,Metabolic pathways
XM_005679141.2	102176661		5564	6.59156	4.77677	0.464585	0.0035	0.198661	laminin%2C beta 1	GO:0005488,GO:0043169,GO:0046872,GO:0044765,GO:0030001,GO:0005575,GO:0043167,GO:0022857,GO:0046873,GO:0003674,GO:0005215,GO:0043565,GO:0022891,GO:0051179,GO:0015075,GO:0055085,GO:0008324,GO:0006812,GO:0022892,GO:0044699,GO:0006810,GO:0051234,GO:0006811,GO:0044763,GO:0001071,GO:0003700,GO:0016020,GO:0003677,GO:0046914,GO:0044271,GO:0019438,GO:0006355,GO:0051252,GO:2001141,GO:0018130,GO:1901362,GO:…	binding,cation binding,metal ion binding,single-organism transport,metal ion transport,cellular_component,ion binding,transmembrane transporter activity,metal ion transmembrane transporter activity,molecular_function,transporter activity,sequence-specific DNA binding,substrate-specific transmembrane transporter activity,localization,ion transmembrane transporter activity,transmembrane transport,c…	chx04512,chx04510,chx04151,chx05146,chx05145,chx05200,chx05222	ECM-receptor interaction,Focal adhesion,PI3K-Akt signaling pathway,Amoebiasis,Toxoplasmosis,Pathways in cancer,Small cell lung cancer
XM_005693552.2	102175159		4242	1.70069	1.23238	0.464668	0.0489	0.988451	phosphoribosylformylglycinamidine synthase	GO:0003674,GO:0003824	molecular_function,catalytic activity	chx00230,chx01100	Purine metabolism,Metabolic pathways
XM_005690402.2	102171900		3810	4.93313	3.57241	0.465606	0.01	0.415295	solute carrier family 41 (magnesium transporter)%2C member 1	GO:0044765,GO:0022857,GO:0003674,GO:0005215,GO:0022891,GO:0051179,GO:0015075,GO:0008324,GO:0006812,GO:0022892,GO:0044699,GO:0006810,GO:0051234,GO:0006811,GO:0008150	single-organism transport,transmembrane transporter activity,molecular_function,transporter activity,substrate-specific transmembrane transporter activity,localization,ion transmembrane transporter activity,cation transmembrane transporter activity,cation transport,substrate-specific transporter activity,single-organism process,transport,establishment of localization,ion transport,biological_proc…	--	--
XM_013976857.1	102184138		612	61.0214	44.1801	0.46592	0.00795	0.355605	cysteine and glycine-rich protein 1	GO:0005488,GO:0043169,GO:0046872,GO:0043167,GO:0003674,GO:0046914,GO:0008270	binding,cation binding,metal ion binding,ion binding,molecular_function,transition metal ion binding,zinc ion binding	--	--
XM_005675551.2	102172205		2458	607.114	439.417	0.466376	0.00025	0.0260258	serotransferrin	GO:0005576,GO:0005488,GO:0043169,GO:0046872,GO:0044765,GO:0030001,GO:0005575,GO:0000041,GO:0043167,GO:0003674,GO:0005215,GO:0065008,GO:0051179,GO:0048878,GO:0006826,GO:0006879,GO:0055072,GO:0006812,GO:0042592,GO:0046916,GO:0044699,GO:0055076,GO:0006810,GO:0051234,GO:0019725,GO:0006811,GO:0055082,GO:0044763,GO:0005506,GO:0006873,GO:0006875,GO:0030003,GO:0008199,GO:0055065,GO:0050801,GO:0055080,GO:…	extracellular region,binding,cation binding,metal ion binding,single-organism transport,metal ion transport,cellular_component,transition metal ion transport,ion binding,molecular_function,transporter activity,regulation of biological quality,localization,chemical homeostasis,iron ion transport,cellular iron ion homeostasis,iron ion homeostasis,cation transport,homeostatic process,cellular transi…	chx04978,chx04066	Mineral absorption,HIF-1 signaling pathway
XM_013964748.1	102190643		1732	7.8793	5.70028	0.467036	0.02525	0.728172	multiple epidermal growth factor-like domains protein 6	GO:0005575,GO:0044699,GO:0044763,GO:0016020,GO:0007154,GO:0008150,GO:0009987	cellular_component,single-organism process,single-organism cellular process,membrane,cell communication,biological_process,cellular process	--	--
XM_013976440.1	102178807		1792	8.0544	5.8267	0.467099	0.0215	0.665045	solute carrier family 38%2C member 5	--	--	chx04727	GABAergic synapse
XM_013966453.1	102190603		1154	27.1504	19.6252	0.468264	0.0225	0.681014	sine oculis binding protein homolog%2C transcript variant X2	GO:0005488,GO:0043169,GO:0046872,GO:0043167,GO:0003674,GO:0046914,GO:0008270	binding,cation binding,metal ion binding,ion binding,molecular_function,transition metal ion binding,zinc ion binding	--	--
XM_005686836.2	102187870		2043	15.4243	11.1489	0.468312	0.00585	0.280016	annexin A4	GO:0005509,GO:0005488,GO:0005544,GO:0043169,GO:0046872,GO:0008289,GO:0043167,GO:0003674,GO:0005543,GO:0043168	calcium ion binding,binding,calcium-dependent phospholipid binding,cation binding,metal ion binding,lipid binding,ion binding,molecular_function,phospholipid binding,anion binding	--	--
XM_013974671.1	102191385		3440	2.3992	1.73334	0.468996	0.04365	0.939142	von Willebrand factor A domain containing 5B1	--	--	--	--
XM_013970582.1	102179971		7908	1.56086	1.12751	0.469196	0.0228	0.686514	SET domain containing 1B	GO:0005515,GO:0005488,GO:0044765,GO:0005575,GO:0043167,GO:0003674,GO:0051179,GO:0055085,GO:0044699,GO:0006810,GO:0051234,GO:0044763,GO:0016020,GO:0005198,GO:0010181,GO:0050662,GO:0048037,GO:0032553,GO:0043168,GO:0000166,GO:1901265,GO:0032991,GO:0043228,GO:0043232,GO:0036094,GO:0006414,GO:0044425,GO:0016021,GO:0031224,GO:0019538,GO:0005737,GO:0044444,GO:0071704,GO:0044424,GO:0005623,GO:0044464,GO:…	protein binding,binding,single-organism transport,cellular_component,ion binding,molecular_function,localization,transmembrane transport,single-organism process,transport,establishment of localization,single-organism cellular process,membrane,structural molecule activity,FMN binding,coenzyme binding,cofactor binding,ribonucleotide binding,anion binding,nucleotide binding,nucleoside phosphate bind…	chx00310	Lysine degradation
XM_005675030.2	102188085		5616	9.87032	7.12406	0.470399	0.0012	0.0878801	poly (ADP-ribose) polymerase family%2C member 14	GO:0005488,GO:0000228,GO:0044454,GO:0008608,GO:0000794,GO:0016763,GO:0015293,GO:0015294,GO:0015370,GO:0000793,GO:0003950,GO:0005876,GO:0015081,GO:0034453,GO:0000776,GO:0000775,GO:0031981,GO:0044765,GO:0030001,GO:0000778,GO:0000780,GO:0000940,GO:0000942,GO:0042729,GO:0005575,GO:0043233,GO:0070013,GO:0031974,GO:0015291,GO:0000777,GO:0000779,GO:0022857,GO:0016043,GO:0044430,GO:0005874,GO:0046873,GO:…	binding,nuclear chromosome,nuclear chromosome part,attachment of spindle microtubules to kinetochore,condensed nuclear chromosome,transferase activity, transferring pentosyl groups,symporter activity,solute:cation symporter activity,solute:sodium symporter activity,condensed chromosome,NAD+ ADP-ribosyltransferase activity,spindle microtubule,sodium ion transmembrane transporter activity,microtubu…	--	--
XM_013976695.1	102175347		2563	9.54717	6.89079	0.470404	0.00755	0.340336	lamin A/C	GO:0005515,GO:0005488,GO:0043169,GO:0046872,GO:0044765,GO:0051082,GO:0005575,GO:0043167,GO:0044430,GO:0016787,GO:0003674,GO:0005856,GO:0051179,GO:0043234,GO:0044699,GO:0006810,GO:0051234,GO:0005882,GO:0045111,GO:0044428,GO:0044763,GO:0016020,GO:0005198,GO:0005643,GO:0046930,GO:0033036,GO:0034613,GO:0070727,GO:0006605,GO:0006606,GO:0034504,GO:0044744,GO:0051170,GO:0051641,GO:0032991,GO:0031975,GO:…	protein binding,binding,cation binding,metal ion binding,single-organism transport,unfolded protein binding,cellular_component,ion binding,cytoskeletal part,hydrolase activity,molecular_function,cytoskeleton,localization,protein complex,single-organism process,transport,establishment of localization,intermediate filament,intermediate filament cytoskeleton,nuclear part,single-organism cellular pro…	chx05414,chx05410,chx05412	Dilated cardiomyopathy,Hypertrophic cardiomyopathy (HCM),Arrhythmogenic right ventricular cardiomyopathy (ARVC)
XM_005681267.2	102191780		4203	7.72803	5.57714	0.470574	0.01025	0.421904	phosphodiesterase 5A%2C cGMP-specific%2C transcript variant X1	GO:0005515,GO:0005488,GO:0043169,GO:0046872,GO:0008081,GO:0004112,GO:0043167,GO:0016787,GO:0003674,GO:0004114,GO:0042578,GO:0044699,GO:0044763,GO:0016788,GO:0050896,GO:0007154,GO:0023052,GO:0044700,GO:0003824,GO:0007165,GO:0051716,GO:0065007,GO:0008150,GO:0050789,GO:0050794,GO:0009987	protein binding,binding,cation binding,metal ion binding,phosphoric diester hydrolase activity,cyclic-nucleotide phosphodiesterase activity,ion binding,hydrolase activity,molecular_function,3',5'-cyclic-nucleotide phosphodiesterase activity,phosphoric ester hydrolase activity,single-organism process,single-organism cellular process,hydrolase activity, acting on ester bonds,response to stimulus,ce…	chx04022,chx00230	cGMP-PKG signaling pathway,Purine metabolism
XM_005693633.2	102174425		2212	4.0778	2.94246	0.47077	0.03895	0.901654	potassium channel%2C inwardly rectifying subfamily J%2C member 12	GO:0044765,GO:0030001,GO:0005575,GO:0022857,GO:0046873,GO:0003674,GO:0005215,GO:0022843,GO:0006813,GO:0022891,GO:0051179,GO:0005244,GO:0022832,GO:0005249,GO:0015075,GO:0008324,GO:0005267,GO:0006812,GO:0022892,GO:0044699,GO:0015672,GO:0005216,GO:0022838,GO:0006810,GO:0051234,GO:0015267,GO:0022803,GO:0015079,GO:0022890,GO:0006811,GO:0022836,GO:0022839,GO:0015077,GO:0005261,GO:0016020,GO:0005242,GO:…	single-organism transport,metal ion transport,cellular_component,transmembrane transporter activity,metal ion transmembrane transporter activity,molecular_function,transporter activity,voltage-gated cation channel activity,potassium ion transport,substrate-specific transmembrane transporter activity,localization,voltage-gated ion channel activity,voltage-gated channel activity,voltage-gated potas…	chx04921,chx04725	Oxytocin signaling pathway,Cholinergic synapse
XM_013971341.1	102180150		2959	5.91086	4.26187	0.471883	0.0119	0.470628	Rho guanine nucleotide exchange factor (GEF) 1	GO:0005488,GO:0043169,GO:0046872,GO:0005575,GO:0030234,GO:0043167,GO:0003674,GO:0043565,GO:0007266,GO:0035023,GO:0005088,GO:0005089,GO:0044699,GO:0044763,GO:0001071,GO:0003700,GO:0010646,GO:0023051,GO:0005085,GO:0048583,GO:0003677,GO:0009966,GO:0007264,GO:0035556,GO:0005083,GO:0046914,GO:0044271,GO:0019438,GO:0060589,GO:0050896,GO:0006355,GO:0007154,GO:0007265,GO:0046578,GO:0051252,GO:2001141,GO:…	binding,cation binding,metal ion binding,cellular_component,enzyme regulator activity,ion binding,molecular_function,sequence-specific DNA binding,Rho protein signal transduction,regulation of Rho protein signal transduction,Ras guanyl-nucleotide exchange factor activity,Rho guanyl-nucleotide exchange factor activity,single-organism process,single-organism cellular process,nucleic acid binding tr…	chx05205,chx04611,chx04270,chx04810	Proteoglycans in cancer,Platelet activation,Vascular smooth muscle contraction,Regulation of actin cytoskeleton
XM_005693468.2	102178301		996	15.0221	10.8294	0.472129	0.0212	0.662393	chemokine (C-X-C motif) ligand 16	GO:0005576,GO:0005515,GO:0005102,GO:0006955,GO:0002376,GO:0005488,GO:0005125,GO:0008009,GO:0042379,GO:0005126,GO:0001664,GO:0005575,GO:0003674,GO:0050896,GO:0008150	extracellular region,protein binding,receptor binding,immune response,immune system process,binding,cytokine activity,chemokine activity,chemokine receptor binding,cytokine receptor binding,G-protein coupled receptor binding,cellular_component,molecular_function,response to stimulus,biological_process	chx04060,chx04062	Cytokine-cytokine receptor interaction,Chemokine signaling pathway
XM_013973838.1	102173428		3863	4.25288	3.06556	0.472289	0.0134	0.502554	protein tyrosine kinase 7 (inactive)	GO:0007155,GO:0022610,GO:0005488,GO:0043169,GO:0046872,GO:0005575,GO:0043167,GO:0003674,GO:0016567,GO:0032446,GO:0070647,GO:0044699,GO:0006468,GO:0004672,GO:0044763,GO:0016310,GO:0016020,GO:0016773,GO:0016301,GO:0005524,GO:0032559,GO:0035639,GO:0001883,GO:0032549,GO:0032550,GO:0030554,GO:0032555,GO:0032553,GO:0001882,GO:0017076,GO:0043168,GO:0006796,GO:0000166,GO:1901265,GO:0006793,GO:0006464,GO:…	cell adhesion,biological adhesion,binding,cation binding,metal ion binding,cellular_component,ion binding,molecular_function,protein ubiquitination,protein modification by small protein conjugation,protein modification by small protein conjugation or removal,single-organism process,protein phosphorylation,protein kinase activity,single-organism cellular process,phosphorylation,membrane,phosphotra…	--	--
XM_013973498.1	102183372		5590	13.3531	9.62236	0.472716	0.0006	0.0519739	laminin subunit beta-2	GO:0006914,GO:0040011,GO:0005575,GO:0016043,GO:0061024,GO:0030260,GO:0044409,GO:0046718,GO:0051806,GO:0051828,GO:0000003,GO:0071840,GO:0019064,GO:0052126,GO:0052192,GO:0009056,GO:0051701,GO:0061025,GO:0048610,GO:0016020,GO:0051704,GO:0044764,GO:0019867,GO:0044403,GO:0016032,GO:0044419,GO:0044248,GO:0008152,GO:0008150,GO:0044237,GO:0009987	autophagy,locomotion,cellular_component,cellular component organization,membrane organization,entry into host cell,entry into host,viral entry into host cell,entry into cell of other organism involved in symbiotic interaction,entry into other organism involved in symbiotic interaction,reproduction,cellular component organization or biogenesis,viral entry into host cell via membrane fusion with th…	chx04512,chx04510,chx04151,chx05146,chx05145,chx05200,chx05222	ECM-receptor interaction,Focal adhesion,PI3K-Akt signaling pathway,Amoebiasis,Toxoplasmosis,Pathways in cancer,Small cell lung cancer
XM_013963789.1	102186663		2137	5.65755	4.07028	0.475049	0.02465	0.719811	activin A receptor type II-like 1	GO:0005488,GO:0005575,GO:0043167,GO:0003674,GO:0004674,GO:0004675,GO:0005024,GO:0019199,GO:0006468,GO:0004672,GO:0016310,GO:0016020,GO:0016773,GO:0016301,GO:0005524,GO:0032559,GO:0035639,GO:0001883,GO:0032549,GO:0032550,GO:0030554,GO:0032555,GO:0032553,GO:0001882,GO:0017076,GO:0043168,GO:0006796,GO:0000166,GO:1901265,GO:0006793,GO:0006464,GO:0036211,GO:0036094,GO:0016772,GO:0003824,GO:0043412,GO:…	binding,cellular_component,ion binding,molecular_function,protein serine/threonine kinase activity,transmembrane receptor protein serine/threonine kinase activity,transforming growth factor beta-activated receptor activity,transmembrane receptor protein kinase activity,protein phosphorylation,protein kinase activity,phosphorylation,membrane,phosphotransferase activity, alcohol group as acceptor,k…	--	--
XM_013963508.1	102173260		2873	14.6103	10.5083	0.475453	0.0026	0.158839	podocalyxin-like	GO:0070011,GO:0008233,GO:0004175,GO:0016787,GO:0003674,GO:0008236,GO:0017171,GO:0006508,GO:0004252,GO:0003824,GO:0019538,GO:0071704,GO:0008152,GO:0044238,GO:0008150,GO:0043170	peptidase activity, acting on L-amino acid peptides,peptidase activity,endopeptidase activity,hydrolase activity,molecular_function,serine-type peptidase activity,serine hydrolase activity,proteolysis,serine-type endopeptidase activity,catalytic activity,protein metabolic process,organic substance metabolic process,metabolic process,primary metabolic process,biological_process,macromolecule metab…	--	--
XM_005679098.2	102188376		1602	96.5516	69.4078	0.476203	0.0018	0.123265	fibrinogen-like 2	GO:0005576,GO:0007155,GO:0022610,GO:0031012,GO:0044420,GO:0005515,GO:0044421,GO:0005578,GO:0005488,GO:0005604,GO:0005575,GO:0045502,GO:0016043,GO:0044430,GO:0019028,GO:0005874,GO:0003674,GO:0042803,GO:0005856,GO:0019012,GO:0046983,GO:0007010,GO:0044423,GO:0051179,GO:0007049,GO:0008134,GO:0042802,GO:0006996,GO:0000226,GO:0071840,GO:0043234,GO:0044699,GO:0006810,GO:0051234,GO:0015630,GO:0044763,GO:…	extracellular region,cell adhesion,biological adhesion,extracellular matrix,extracellular matrix part,protein binding,extracellular region part,proteinaceous extracellular matrix,binding,basement membrane,cellular_component,dynein binding,cellular component organization,cytoskeletal part,viral capsid,microtubule,molecular_function,protein homodimerization activity,cytoskeleton,virion,protein dime…	--	--
XM_013962850.1	102174161		9050	4.57814	3.28958	0.47686	0.002	0.130789	heart development protein with EGF-like domains 1	GO:0005509,GO:0005515,GO:0005488,GO:0043169,GO:0046872,GO:0043167,GO:0003674	calcium ion binding,protein binding,binding,cation binding,metal ion binding,ion binding,molecular_function	--	--
XM_005682449.2	102186297		6054	12.1748	8.74576	0.477242	0.0005	0.0449903	collagen%2C type V%2C alpha 3	GO:0005576,GO:0031012,GO:0005201,GO:0044420,GO:0005581,GO:0044421,GO:0005578,GO:0005575,GO:0003674,GO:0005198	extracellular region,extracellular matrix,extracellular matrix structural constituent,extracellular matrix part,collagen,extracellular region part,proteinaceous extracellular matrix,cellular_component,molecular_function,structural molecule activity	chx04512,chx04510,chx04151,chx04974,chx05146,chx04611	ECM-receptor interaction,Focal adhesion,PI3K-Akt signaling pathway,Protein digestion and absorption,Amoebiasis,Platelet activation
XM_013976436.1	102181106		7075	4.10803	2.95091	0.477285	0.00405	0.222798	shroom family member 4	GO:0005488,GO:0000228,GO:0044454,GO:0031981,GO:0005575,GO:0033013,GO:0044711,GO:0043233,GO:0070013,GO:0048856,GO:0044283,GO:0031974,GO:0044767,GO:0033014,GO:0016043,GO:0003674,GO:0032502,GO:0044427,GO:0019031,GO:0036338,GO:0019012,GO:0044423,GO:0000902,GO:0032989,GO:0005694,GO:0009236,GO:0009235,GO:0005664,GO:0071840,GO:0043234,GO:1901566,GO:0044699,GO:0044428,GO:0000808,GO:0044763,GO:0009653,GO:…	binding,nuclear chromosome,nuclear chromosome part,nuclear lumen,cellular_component,tetrapyrrole metabolic process,single-organism biosynthetic process,organelle lumen,intracellular organelle lumen,anatomical structure development,small molecule biosynthetic process,membrane-enclosed lumen,single-organism developmental process,tetrapyrrole biosynthetic process,cellular component organization,mole…	--	--
XM_005687505.2	102175489		4908	5.34644	3.83321	0.480026	0.0043	0.228955	SMAD family member 9	GO:0005575,GO:0019028,GO:0003674,GO:0019012,GO:0044423,GO:0001071,GO:0003700,GO:0044271,GO:0019438,GO:0006355,GO:0051252,GO:2001141,GO:0018130,GO:1901362,GO:0010468,GO:2000112,GO:0006351,GO:0010556,GO:0031326,GO:0009889,GO:0060255,GO:0031323,GO:0019222,GO:0032774,GO:0019219,GO:0051171,GO:0080090,GO:0034654,GO:0034641,GO:0071704,GO:0046483,GO:0005623,GO:0044464,GO:0006807,GO:0006725,GO:1901360,GO:…	cellular_component,viral capsid,molecular_function,virion,virion part,nucleic acid binding transcription factor activity,sequence-specific DNA binding transcription factor activity,cellular nitrogen compound biosynthetic process,aromatic compound biosynthetic process,regulation of transcription, DNA-dependent,regulation of RNA metabolic process,regulation of RNA biosynthetic process,heterocycle b…	chx04350,chx04550	TGF-beta signaling pathway,Signaling pathways regulating pluripotency of stem cells
XM_013977107.1	102172807		1526	11.4218	8.18237	0.481196	0.0128	0.489542	basal cell adhesion molecule	--	--	--	--
XM_005685803.2	102180397		10972	9.95224	7.1204	0.483063	0.00015	0.0167416	fibrillin 1	GO:0005509,GO:0005515,GO:0005488,GO:0043169,GO:0046872,GO:0009986,GO:0005575,GO:0043167,GO:0003674,GO:0016020,GO:0005623,GO:0044464	calcium ion binding,protein binding,binding,cation binding,metal ion binding,cell surface,cellular_component,ion binding,molecular_function,membrane,cell,cell part	--	--
XM_013968097.1	106502686		309	173.851	124.299	0.484036	0.01995	0.634437	prostaglandin D2 synthase 21kDa (brain)	--	--	--	--
XM_013973462.1	102173235		2488	3.87909	2.7707	0.48547	0.02865	0.779709	SH3 and cysteine rich domain	GO:0005515,GO:0005488,GO:0003674,GO:0044699,GO:0055114,GO:0044763,GO:0016491,GO:0003677,GO:0016667,GO:0044710,GO:0035556,GO:0016668,GO:0047134,GO:0044271,GO:0016651,GO:0019438,GO:0050896,GO:0007154,GO:0018130,GO:1901362,GO:0023052,GO:0044700,GO:0016772,GO:0006351,GO:0003824,GO:0032774,GO:0007165,GO:0034062,GO:0034654,GO:0003899,GO:0016779,GO:0034641,GO:0071704,GO:0046483,GO:0006807,GO:0006725,GO:…	protein binding,binding,molecular_function,single-organism process,oxidation-reduction process,single-organism cellular process,oxidoreductase activity,DNA binding,oxidoreductase activity, acting on a sulfur group of donors,single-organism metabolic process,intracellular signal transduction,oxidoreductase activity, acting on a sulfur group of donors, NAD(P) as acceptor,protein-disulfide reductase…	--	--
XM_013976055.1	102172128		1500	5.59857	3.99479	0.486938	0.0383	0.895303	CDC42 effector protein (Rho GTPase binding) 2	--	--	--	--
XM_005692232.2	102183260		1291	27.8913	19.8879	0.487925	0.0028	0.168399	POP4 homolog%2C ribonuclease P/MRP subunit	GO:0005488,GO:0090305,GO:0005575,GO:0000172,GO:0006379,GO:0030677,GO:0016787,GO:0003674,GO:0006397,GO:0071840,GO:0005732,GO:0016071,GO:0016788,GO:0044085,GO:0032991,GO:0004540,GO:0008033,GO:0003824,GO:0004518,GO:0034641,GO:0071704,GO:0006364,GO:0016072,GO:0044424,GO:0046483,GO:0006396,GO:0005623,GO:0044464,GO:0006399,GO:0034470,GO:0006807,GO:0003723,GO:0006725,GO:1901363,GO:0097159,GO:1901360,GO:…	binding,nucleic acid phosphodiester bond hydrolysis,cellular_component,ribonuclease MRP complex,mRNA cleavage,ribonuclease P complex,hydrolase activity,molecular_function,mRNA processing,cellular component organization or biogenesis,small nucleolar ribonucleoprotein complex,mRNA metabolic process,hydrolase activity, acting on ester bonds,cellular component biogenesis,macromolecular complex,ribonu…	chx03013,chx03008	RNA transport,Ribosome biogenesis in eukaryotes
XM_013966418.1	102177440		5986	7.188	5.12311	0.488572	0.0009	0.0710663	laminin%2C alpha 4	GO:0005576,GO:0007155,GO:0022610,GO:0031012,GO:0044420,GO:0005515,GO:0005102,GO:0044421,GO:0005578,GO:0051239,GO:0005605,GO:0005488,GO:0005606,GO:0016477,GO:0030155,GO:0030334,GO:0043256,GO:0045995,GO:0051270,GO:2000145,GO:0040012,GO:0005604,GO:2000026,GO:0032879,GO:0044707,GO:0009790,GO:0007275,GO:0050793,GO:0032501,GO:0040011,GO:0005575,GO:0048856,GO:0048870,GO:0051674,GO:0044767,GO:0003674,GO:…	extracellular region,cell adhesion,biological adhesion,extracellular matrix,extracellular matrix part,protein binding,receptor binding,extracellular region part,proteinaceous extracellular matrix,regulation of multicellular organismal process,basal lamina,binding,laminin-1 complex,cell migration,regulation of cell adhesion,regulation of cell migration,laminin complex,regulation of embryonic devel…	chx04512,chx04510,chx04151,chx05146,chx05143,chx05145,chx05200,chx05222	ECM-receptor interaction,Focal adhesion,PI3K-Akt signaling pathway,Amoebiasis,African trypanosomiasis,Toxoplasmosis,Pathways in cancer,Small cell lung cancer
XM_013966806.1	102181811		5043	3.73729	2.66095	0.490053	0.008	0.355785	multidrug resistance-associated protein 1	GO:0005515,GO:0005488,GO:0044765,GO:0005575,GO:0043167,GO:0022857,GO:0016787,GO:0003674,GO:0005215,GO:0043531,GO:0003924,GO:0051179,GO:0007049,GO:0008134,GO:0022804,GO:0016818,GO:0055085,GO:0017111,GO:0016462,GO:0044699,GO:0005525,GO:0032561,GO:0006810,GO:0051234,GO:0019001,GO:0016817,GO:0044763,GO:0007059,GO:0016020,GO:0051301,GO:0015399,GO:0015405,GO:0016301,GO:0005524,GO:0032559,GO:0003677,GO:…	protein binding,binding,single-organism transport,cellular_component,ion binding,transmembrane transporter activity,hydrolase activity,molecular_function,transporter activity,ADP binding,GTPase activity,localization,cell cycle,transcription factor binding,active transmembrane transporter activity,hydrolase activity, acting on acid anhydrides, in phosphorus-containing anhydrides,transmembrane tran…	--	--
XM_005677732.2	102183379		2884	144.204	102.634	0.490599	0.00015	0.0167416	thioredoxin interacting protein	--	--	--	--
XM_013974500.1	102187279		891	51.4668	36.6238	0.490861	0.00235	0.147447	complement component 1%2C q subcomponent%2C C chain	GO:0005515,GO:0005102,GO:0006955,GO:0002376,GO:0005488,GO:0005126,GO:0005164,GO:0032813,GO:0005575,GO:0003674,GO:0016020,GO:0050896,GO:0008150	protein binding,receptor binding,immune response,immune system process,binding,cytokine receptor binding,tumor necrosis factor receptor binding,tumor necrosis factor receptor superfamily binding,cellular_component,molecular_function,membrane,response to stimulus,biological_process	chx05150,chx04610,chx05322,chx05133,chx05020,chx05142	Staphylococcus aureus infection,Complement and coagulation cascades,Systemic lupus erythematosus,Pertussis,Prion diseases,Chagas disease (American trypanosomiasis)
XM_005693780.2	102188973		5630	1.63111	1.16048	0.491133	0.0284	0.779283	topoisomerase (DNA) II alpha	GO:0005488,GO:0005575,GO:0043167,GO:0016787,GO:0003674,GO:0016818,GO:0017111,GO:0016462,GO:0016817,GO:0003918,GO:0061505,GO:0003916,GO:0005524,GO:0032559,GO:0003677,GO:0042623,GO:0035639,GO:0071103,GO:0001883,GO:0032549,GO:0032550,GO:0030554,GO:0032555,GO:0032553,GO:0001882,GO:0017076,GO:0043168,GO:0008094,GO:0000166,GO:1901265,GO:0005634,GO:0016887,GO:0036094,GO:0006265,GO:0003824,GO:0016853,GO:…	binding,cellular_component,ion binding,hydrolase activity,molecular_function,hydrolase activity, acting on acid anhydrides, in phosphorus-containing anhydrides,nucleoside-triphosphatase activity,pyrophosphatase activity,hydrolase activity, acting on acid anhydrides,DNA topoisomerase type II (ATP-hydrolyzing) activity,DNA topoisomerase II activity,DNA topoisomerase activity,ATP binding,adenyl ribo…	--	--
XM_013975950.1	102172694		3272	4.38945	3.12284	0.491182	0.01245	0.484944	EH domain binding protein 1-like 1	GO:0005515,GO:0005488,GO:0003674	protein binding,binding,molecular_function	--	--
XM_013976274.1	102188120		2621	8.24259	5.86219	0.491658	0.0053	0.262905	apelin	GO:0005515,GO:0005102,GO:0005488,GO:0005179,GO:0001664,GO:0003674,GO:0031704,GO:0044699,GO:0044763,GO:0071855,GO:0050896,GO:0007154,GO:0023052,GO:0044700,GO:0007165,GO:0051716,GO:0065007,GO:0008150,GO:0050789,GO:0050794,GO:0009987	protein binding,receptor binding,binding,hormone activity,G-protein coupled receptor binding,molecular_function,apelin receptor binding,single-organism process,single-organism cellular process,neuropeptide receptor binding,response to stimulus,cell communication,signaling,single organism signaling,signal transduction,cellular response to stimulus,biological regulation,biological_process,regulatio…	--	--
XM_005693886.2	102172841		1145	11.7249	8.33579	0.492188	0.01975	0.631538	interferon-induced protein 35	GO:0005515,GO:0005488,GO:0003674,GO:0008017,GO:0015631,GO:0008092	protein binding,binding,molecular_function,microtubule binding,tubulin binding,cytoskeletal protein binding	--	--
XM_005686037.2	102180857		2454	8.91007	6.32801	0.493684	0.02515	0.727095	DDB1 and CUL4 associated factor 4%2C transcript variant X1	GO:0005515,GO:0005488,GO:0048522,GO:0048518,GO:0009893,GO:0031325,GO:0010604,GO:0003674,GO:0010628,GO:0045893,GO:0045935,GO:0051173,GO:0051254,GO:0009891,GO:0010557,GO:0031328,GO:0044271,GO:0019438,GO:0006355,GO:0051252,GO:2001141,GO:0018130,GO:1901362,GO:0010468,GO:2000112,GO:0006351,GO:0010556,GO:0031326,GO:0009889,GO:0060255,GO:0031323,GO:0019222,GO:0032774,GO:0019219,GO:0051171,GO:0080090,GO:…	protein binding,binding,positive regulation of cellular process,positive regulation of biological process,positive regulation of metabolic process,positive regulation of cellular metabolic process,positive regulation of macromolecule metabolic process,molecular_function,positive regulation of gene expression,positive regulation of transcription, DNA-dependent,positive regulation of nucleobase-con…	--	--
XM_013968361.1	102171079		5911	8.37769	5.94631	0.494558	0.0008	0.0649371	collagen%2C type IV%2C alpha 1	GO:0005576,GO:0031012,GO:0005201,GO:0044420,GO:0005581,GO:0044421,GO:0005578,GO:0005575,GO:0003674,GO:0005198	extracellular region,extracellular matrix,extracellular matrix structural constituent,extracellular matrix part,collagen,extracellular region part,proteinaceous extracellular matrix,cellular_component,molecular_function,structural molecule activity	chx04512,chx04510,chx04151,chx04974,chx05146,chx05200,chx05222	ECM-receptor interaction,Focal adhesion,PI3K-Akt signaling pathway,Protein digestion and absorption,Amoebiasis,Pathways in cancer,Small cell lung cancer
XM_013967747.1	102180604		2528	4.89937	3.47658	0.494926	0.01785	0.597101	elastin microfibril interfacer 1	GO:0005515,GO:0005488,GO:0000988,GO:0005886,GO:0031981,GO:0003712,GO:0000989,GO:0005575,GO:0043233,GO:0070013,GO:0031974,GO:0006357,GO:0003674,GO:0001076,GO:0001104,GO:0071944,GO:0016592,GO:0043565,GO:0006366,GO:0051179,GO:0005654,GO:0044451,GO:0043234,GO:0006810,GO:0051234,GO:0044428,GO:0001071,GO:0003700,GO:0016020,GO:0003677,GO:0032991,GO:0044271,GO:0005634,GO:0019438,GO:0006355,GO:0051252,GO:…	protein binding,binding,protein binding transcription factor activity,plasma membrane,nuclear lumen,transcription cofactor activity,transcription factor binding transcription factor activity,cellular_component,organelle lumen,intracellular organelle lumen,membrane-enclosed lumen,regulation of transcription from RNA polymerase II promoter,molecular_function,RNA polymerase II transcription factor b…	--	--
XM_013965055.1	102189202		3831	6.4245	4.55403	0.49644	0.0041	0.223956	notch 3	GO:0005576,GO:0005509,GO:0005515,GO:0006955,GO:0002376,GO:0005488,GO:0043169,GO:0046872,GO:0006959,GO:0042381,GO:0045087,GO:0044707,GO:0032501,GO:0009611,GO:0042060,GO:0005575,GO:0006952,GO:0007599,GO:0050817,GO:0050878,GO:0043167,GO:0003674,GO:0065008,GO:0044699,GO:0006950,GO:0050896,GO:0065007,GO:0008150	extracellular region,calcium ion binding,protein binding,immune response,immune system process,binding,cation binding,metal ion binding,humoral immune response,hemolymph coagulation,innate immune response,single-multicellular organism process,multicellular organismal process,response to wounding,wound healing,cellular_component,defense response,hemostasis,coagulation,regulation of body fluid leve…	chx05206,chx04919,chx04330,chx04320	MicroRNAs in cancer,Thyroid hormone signaling pathway,Notch signaling pathway,Dorso-ventral axis formation
XM_013964253.1	102189289		2871	51.376	36.3478	0.499228	0.0003	0.0300194	complement component 1%2C s subcomponent%2C transcript variant X2	GO:0005509,GO:0005515,GO:0005488,GO:0043169,GO:0046872,GO:0070011,GO:0008233,GO:0004175,GO:0005575,GO:0043167,GO:0016787,GO:0003674,GO:0008236,GO:0017171,GO:0006508,GO:0004252,GO:0016020,GO:0003824,GO:0044425,GO:0016021,GO:0031224,GO:0019538,GO:0071704,GO:0008152,GO:0044238,GO:0008150,GO:0043170,GO:0004871,GO:0060089,GO:0004872,GO:0038023,GO:0004888,GO:0004930	calcium ion binding,protein binding,binding,cation binding,metal ion binding,peptidase activity, acting on L-amino acid peptides,peptidase activity,endopeptidase activity,cellular_component,ion binding,hydrolase activity,molecular_function,serine-type peptidase activity,serine hydrolase activity,proteolysis,serine-type endopeptidase activity,membrane,catalytic activity,membrane part,integral to m…	chx05150,chx04610,chx05322,chx05133	Staphylococcus aureus infection,Complement and coagulation cascades,Systemic lupus erythematosus,Pertussis
XM_005684574.2	102182791		2023	12.4647	8.79773	0.502649	0.0149	0.531342	D-aspartate oxidase%2C transcript variant X1	GO:0005488,GO:0043167,GO:0003674,GO:0003857,GO:0032787,GO:0051287,GO:0006631,GO:0055114,GO:0006629,GO:0050662,GO:0016491,GO:0050660,GO:0048037,GO:0016616,GO:0043168,GO:0044710,GO:0000166,GO:1901265,GO:0016614,GO:0019752,GO:0043436,GO:0036094,GO:0006082,GO:0044281,GO:0003824,GO:0044255,GO:0071704,GO:1901363,GO:0097159,GO:0008152,GO:0044238,GO:0008150,GO:0044237,GO:0009987	binding,ion binding,molecular_function,3-hydroxyacyl-CoA dehydrogenase activity,monocarboxylic acid metabolic process,NAD binding,fatty acid metabolic process,oxidation-reduction process,lipid metabolic process,coenzyme binding,oxidoreductase activity,flavin adenine dinucleotide binding,cofactor binding,oxidoreductase activity, acting on the CH-OH group of donors, NAD or NADP as acceptor,anion bi…	chx00250,chx04146	Alanine, aspartate and glutamate metabolism,Peroxisome
XM_013964111.1	102178047		6983	21.6263	15.264	0.502657	5e-05	0.00630842	myosin%2C heavy chain 9%2C non-muscle	GO:0005515,GO:0005488,GO:0015629,GO:0016459,GO:0005575,GO:0043167,GO:0044430,GO:0016787,GO:0003674,GO:0005856,GO:0003774,GO:0016818,GO:0043234,GO:0017111,GO:0016462,GO:0016817,GO:0005524,GO:0032559,GO:0035639,GO:0001883,GO:0032549,GO:0032550,GO:0030554,GO:0032555,GO:0032553,GO:0001882,GO:0017076,GO:0043168,GO:0000166,GO:1901265,GO:0032991,GO:0043228,GO:0043232,GO:0036094,GO:0003824,GO:0044446,GO:…	protein binding,binding,actin cytoskeleton,myosin complex,cellular_component,ion binding,cytoskeletal part,hydrolase activity,molecular_function,cytoskeleton,motor activity,hydrolase activity, acting on acid anhydrides, in phosphorus-containing anhydrides,protein complex,nucleoside-triphosphatase activity,pyrophosphatase activity,hydrolase activity, acting on acid anhydrides,ATP binding,adenyl ri…	chx04530	Tight junction
XM_013967395.1	102168267		2065	98.7047	69.6031	0.503967	0.0001	0.0116658	beta-2-microglobulin	--	--	chx04612	Antigen processing and presentation
XM_005681629.2	100860836		6094	14.1128	9.94091	0.505551	0.00015	0.0167416	kinase insert domain receptor	GO:0005488,GO:0005575,GO:0043167,GO:0003674,GO:0006468,GO:0004672,GO:0016310,GO:0016020,GO:0016773,GO:0016301,GO:0005524,GO:0032559,GO:0035639,GO:0001883,GO:0032549,GO:0032550,GO:0030554,GO:0032555,GO:0032553,GO:0001882,GO:0017076,GO:0043168,GO:0006796,GO:0000166,GO:1901265,GO:0006793,GO:0006464,GO:0036211,GO:0036094,GO:0016772,GO:0003824,GO:0043412,GO:0019538,GO:0071704,GO:1901363,GO:0097159,GO:…	binding,cellular_component,ion binding,molecular_function,protein phosphorylation,protein kinase activity,phosphorylation,membrane,phosphotransferase activity, alcohol group as acceptor,kinase activity,ATP binding,adenyl ribonucleotide binding,purine ribonucleoside triphosphate binding,purine nucleoside binding,ribonucleoside binding,purine ribonucleoside binding,adenyl nucleotide binding,purine …	chx04510,chx04151,chx05205,chx04060,chx04015,chx04014,chx04144,chx04370	Focal adhesion,PI3K-Akt signaling pathway,Proteoglycans in cancer,Cytokine-cytokine receptor interaction,Rap1 signaling pathway,Ras signaling pathway,Endocytosis,VEGF signaling pathway
XM_013976737.1	106503855		3767	3.88173	2.73212	0.506679	0.01025	0.421904	zinc finger protein 708-like	GO:0005488,GO:0043169,GO:0046872,GO:0043167,GO:0003674,GO:0055114,GO:0016491,GO:0016667,GO:0044710,GO:0016668,GO:0047134,GO:0016651,GO:0003824,GO:0008152,GO:0008150	binding,cation binding,metal ion binding,ion binding,molecular_function,oxidation-reduction process,oxidoreductase activity,oxidoreductase activity, acting on a sulfur group of donors,single-organism metabolic process,oxidoreductase activity, acting on a sulfur group of donors, NAD(P) as acceptor,protein-disulfide reductase activity,oxidoreductase activity, acting on NAD(P)H,catalytic activity,me…	--	--
XM_013972752.1	102177672		1746	19.8728	13.9751	0.507938	0.00185	0.125578	sterol 26-hydroxylase%2C mitochondrial	GO:0005488,GO:0043169,GO:0046872,GO:0043167,GO:0003674,GO:0055114,GO:0020037,GO:0046906,GO:0005506,GO:0016491,GO:0016705,GO:0044710,GO:0046914,GO:0003824,GO:1901363,GO:0097159,GO:0008152,GO:0008150	binding,cation binding,metal ion binding,ion binding,molecular_function,oxidation-reduction process,heme binding,tetrapyrrole binding,iron ion binding,oxidoreductase activity,oxidoreductase activity, acting on paired donors, with incorporation or reduction of molecular oxygen,single-organism metabolic process,transition metal ion binding,catalytic activity,heterocyclic compound binding,organic cy…	chx03320,chx00120,chx01100	PPAR signaling pathway,Primary bile acid biosynthesis,Metabolic pathways
XM_013966131.1	102180222		6502	2.15327	1.514	0.508158	0.0099	0.413361	dedicator of cytokinesis 5	GO:0005515,GO:0005488,GO:0005575,GO:0003674,GO:0016020,GO:0044425,GO:0016021,GO:0031224	protein binding,binding,cellular_component,molecular_function,membrane,membrane part,integral to membrane,intrinsic to membrane	--	--
XM_013971821.1	102180879		1689	9.42359	6.6248	0.508399	0.00995	0.414702	phosphatidylcholine transfer protein	GO:0005488,GO:0008289,GO:0003674	binding,lipid binding,molecular_function	--	--
XM_013973027.1	102184666		3819	11.9832	8.41887	0.509309	0.0016	0.11121	proprotein convertase subtilisin/kexin type 6%2C transcript variant X1	GO:0005488,GO:0043169,GO:0046872,GO:0000015,GO:0004634,GO:0016836,GO:0019318,GO:0016835,GO:0006096,GO:0070011,GO:0005996,GO:0044445,GO:0005829,GO:0008233,GO:0004175,GO:0044724,GO:0006007,GO:0019320,GO:0046365,GO:0044765,GO:0005575,GO:0016052,GO:0006006,GO:0043167,GO:0022857,GO:0016787,GO:0003674,GO:0005215,GO:0008236,GO:0017171,GO:0022891,GO:0051179,GO:0022804,GO:0008320,GO:0015450,GO:0006508,GO:…	binding,cation binding,metal ion binding,phosphopyruvate hydratase complex,phosphopyruvate hydratase activity,hydro-lyase activity,hexose metabolic process,carbon-oxygen lyase activity,glycolysis,peptidase activity, acting on L-amino acid peptides,monosaccharide metabolic process,cytosolic part,cytosol,peptidase activity,endopeptidase activity,single-organism carbohydrate catabolic process,glucos…	--	--
XM_013970917.1	102189702		6358	1.15956	0.813974	0.510519	0.0313	0.820124	piezo-type mechanosensitive ion channel component 1	GO:0008381,GO:0022833,GO:0005575,GO:0016044,GO:0022857,GO:0016043,GO:0061024,GO:0003674,GO:0005215,GO:0022891,GO:0051179,GO:0015075,GO:0071840,GO:0022892,GO:0044699,GO:0005216,GO:0022838,GO:0051205,GO:0051668,GO:0015267,GO:0022803,GO:0022836,GO:0022839,GO:0044763,GO:0016020,GO:0033036,GO:0034613,GO:0070727,GO:0051641,GO:0008104,GO:0044425,GO:0016021,GO:0031224,GO:0008150,GO:0009987	mechanically-gated ion channel activity,mechanically gated channel activity,cellular_component,cellular membrane organization,transmembrane transporter activity,cellular component organization,membrane organization,molecular_function,transporter activity,substrate-specific transmembrane transporter activity,localization,ion transmembrane transporter activity,cellular component organization or bio…	--	--
XM_013968591.1	102179863		4510	8.17203	5.72985	0.512198	0.00105	0.0788859	ribosome binding protein 1	GO:0005576,GO:0044765,GO:0030001,GO:0005575,GO:0000041,GO:0022857,GO:0046873,GO:0046915,GO:0003674,GO:0005215,GO:0022891,GO:0051179,GO:0015075,GO:0055085,GO:0030176,GO:0008324,GO:0005375,GO:0035434,GO:0006812,GO:0005783,GO:0022892,GO:0044699,GO:0006810,GO:0051234,GO:0031227,GO:0022890,GO:0006811,GO:0006825,GO:0044763,GO:0016020,GO:0034220,GO:0031301,GO:0031300,GO:0005789,GO:0042175,GO:0033036,GO:…	extracellular region,single-organism transport,metal ion transport,cellular_component,transition metal ion transport,transmembrane transporter activity,metal ion transmembrane transporter activity,transition metal ion transmembrane transporter activity,molecular_function,transporter activity,substrate-specific transmembrane transporter activity,localization,ion transmembrane transporter activity,…	chx04141	Protein processing in endoplasmic reticulum
XM_013969805.1	102182426		3089	4.34939	3.04907	0.512443	0.0131	0.496922	CD44 molecule (Indian blood group)	GO:0007155,GO:0022610,GO:0005540,GO:0005539,GO:0097367,GO:0005488,GO:0030234,GO:0003674,GO:0044699,GO:0044763,GO:0008047,GO:0008150,GO:0009987	cell adhesion,biological adhesion,hyaluronic acid binding,glycosaminoglycan binding,carbohydrate derivative binding,binding,enzyme regulator activity,molecular_function,single-organism process,single-organism cellular process,enzyme activator activity,biological_process,cellular process	chx04512,chx05206,chx05205,chx04640,chx05169	ECM-receptor interaction,MicroRNAs in cancer,Proteoglycans in cancer,Hematopoietic cell lineage,Epstein-Barr virus infection
XM_005677115.2	102177576		5447	74.8471	52.4191	0.513853	5e-05	0.00630842	regulator of G-protein signaling 5	GO:0023021,GO:0038032,GO:0045744,GO:0048585,GO:0008277,GO:0009968,GO:0010648,GO:0023057,GO:0048519,GO:0048523,GO:0044699,GO:0044763,GO:0010646,GO:0023051,GO:0048583,GO:0009966,GO:0050896,GO:0007154,GO:0023052,GO:0044700,GO:0007165,GO:0051716,GO:0065007,GO:0008150,GO:0050789,GO:0050794,GO:0007166,GO:0009987,GO:0007186	termination of signal transduction,termination of G-protein coupled receptor signaling pathway,negative regulation of G-protein coupled receptor protein signaling pathway,negative regulation of response to stimulus,regulation of G-protein coupled receptor protein signaling pathway,negative regulation of signal transduction,negative regulation of cell communication,negative regulation of signaling…	--	--
XM_005688689.2	102181317		2287	6.6986	4.68825	0.514811	0.0084	0.367936	v-maf avian musculoaponeurotic fibrosarcoma oncogene homolog B	GO:0005488,GO:0006914,GO:0005575,GO:0043167,GO:0003674,GO:0043565,GO:0051179,GO:0007049,GO:0005783,GO:0044699,GO:0009056,GO:0006810,GO:0051234,GO:0044763,GO:0001071,GO:0003700,GO:0016020,GO:1901564,GO:0005524,GO:0032559,GO:0004828,GO:0006434,GO:0003677,GO:0035639,GO:0001883,GO:0032549,GO:0032550,GO:0030554,GO:0032555,GO:0032553,GO:0001882,GO:0017076,GO:0043168,GO:0033036,GO:0034613,GO:0070727,GO:…	binding,autophagy,cellular_component,ion binding,molecular_function,sequence-specific DNA binding,localization,cell cycle,endoplasmic reticulum,single-organism process,catabolic process,transport,establishment of localization,single-organism cellular process,nucleic acid binding transcription factor activity,sequence-specific DNA binding transcription factor activity,membrane,organonitrogen compo…	--	--
XM_013969630.1	102169685		3962	3.27689	2.29241	0.51546	0.0134	0.502554	signal peptide%2C CUB domain%2C EGF-like 2	GO:0007155,GO:0005509,GO:0022610,GO:0005515,GO:0005488,GO:0043169,GO:0046872,GO:0044765,GO:0043623,GO:0005575,GO:0043167,GO:0016043,GO:0015886,GO:1901678,GO:0003674,GO:0051181,GO:0006461,GO:0070271,GO:0051179,GO:0034622,GO:0071822,GO:0071840,GO:0065003,GO:0017004,GO:0022607,GO:0044699,GO:0006810,GO:0051234,GO:0043933,GO:0044763,GO:0016020,GO:0071705,GO:0044085,GO:0050896,GO:0071702,GO:0007154,GO:…	cell adhesion,calcium ion binding,biological adhesion,protein binding,binding,cation binding,metal ion binding,single-organism transport,cellular protein complex assembly,cellular_component,ion binding,cellular component organization,heme transport,iron coordination entity transport,molecular_function,cofactor transport,protein complex assembly,protein complex biogenesis,localization,cellular mac…	--	--
XM_005686141.2	102189962		3409	3.78997	2.64809	0.517233	0.0116	0.462704	transforming growth factor%2C beta 3	GO:0005515,GO:0005102,GO:0005488,GO:0040007,GO:0008083,GO:0003674,GO:0008150	protein binding,receptor binding,binding,growth,growth factor activity,molecular_function,biological_process	chx05146,chx05140,chx05144,chx05414,chx05410,chx05166,chx05323,chx05321,chx05145,chx05152,chx05200,chx05142,chx04060,chx05161,chx04390,chx04350,chx04010,chx04068,chx05220,chx05212,chx05210,chx04144,chx05211,chx04110	Amoebiasis,Leishmaniasis,Malaria,Dilated cardiomyopathy,Hypertrophic cardiomyopathy (HCM),HTLV-I infection,Rheumatoid arthritis,Inflammatory bowel disease (IBD),Toxoplasmosis,Tuberculosis,Pathways in cancer,Chagas disease (American trypanosomiasis),Cytokine-cytokine receptor interaction,Hepatitis B,Hippo signaling pathway,TGF-beta signaling pathway,MAPK signaling pathway,FoxO signaling pathway,Ch…
XM_013974224.1	102182552		2132	6.84496	4.78222	0.51736	0.00985	0.412758	mannosidase%2C alpha%2C class 1C%2C member 1	GO:0005509,GO:0005488,GO:0043169,GO:0046872,GO:0005575,GO:0043167,GO:0016787,GO:0003674,GO:0016798,GO:0004559,GO:0004553,GO:0015923,GO:0004571,GO:0015924,GO:0016020,GO:0046914,GO:0003824,GO:0008270,GO:1901363,GO:0097159,GO:0003676	calcium ion binding,binding,cation binding,metal ion binding,cellular_component,ion binding,hydrolase activity,molecular_function,hydrolase activity, acting on glycosyl bonds,alpha-mannosidase activity,hydrolase activity, hydrolyzing O-glycosyl compounds,mannosidase activity,mannosyl-oligosaccharide 1,2-alpha-mannosidase activity,mannosyl-oligosaccharide mannosidase activity,membrane,transition m…	chx00510,chx04141,chx01100	N-Glycan biosynthesis,Protein processing in endoplasmic reticulum,Metabolic pathways
XM_013974715.1	102168874		915	56.5039	39.4438	0.518551	0.001	0.0766172	neuroblastoma suppressor of tumorigenicity 1	GO:0051239,GO:0044707,GO:0003012,GO:0006936,GO:0006937,GO:0006939,GO:0006940,GO:0090257,GO:0044057,GO:0032501,GO:0003008,GO:0044699,GO:0065007,GO:0008150,GO:0050789	regulation of multicellular organismal process,single-multicellular organism process,muscle system process,muscle contraction,regulation of muscle contraction,smooth muscle contraction,regulation of smooth muscle contraction,regulation of muscle system process,regulation of system process,multicellular organismal process,system process,single-organism process,biological regulation,biological_proc…	--	--
XM_005685775.2	102172162		2832	2.91692	2.03521	0.51927	0.02715	0.758468	gliomedin	GO:0005515,GO:0005488,GO:0042180,GO:0006743,GO:0006744,GO:0042181,GO:0042375,GO:0045426,GO:1901661,GO:1901663,GO:0005575,GO:0044711,GO:0051186,GO:0044283,GO:0008813,GO:0003674,GO:0006733,GO:0051188,GO:0006732,GO:0009108,GO:0016833,GO:0016829,GO:0016830,GO:0044710,GO:0044281,GO:0003824,GO:0005737,GO:0071704,GO:0044424,GO:0005623,GO:0044464,GO:0005622,GO:0008152,GO:0008150,GO:1901576,GO:0044249,GO:…	protein binding,binding,cellular ketone metabolic process,ubiquinone metabolic process,ubiquinone biosynthetic process,ketone biosynthetic process,quinone cofactor metabolic process,quinone cofactor biosynthetic process,quinone metabolic process,quinone biosynthetic process,cellular_component,single-organism biosynthetic process,cofactor metabolic process,small molecule biosynthetic process,chori…	--	--
XM_013963873.1	102190939		11611	5.08366	3.54252	0.521093	0.0044	0.23215	protein tyrosine phosphatase%2C receptor type%2C B%2C transcript variant X1	GO:0005515,GO:0005488,GO:0019843,GO:0005575,GO:0016787,GO:0003674,GO:0042578,GO:0004725,GO:0008138,GO:0006470,GO:0004721,GO:0016311,GO:0016791,GO:0016788,GO:0006796,GO:0006793,GO:0006464,GO:0036211,GO:0003824,GO:0043412,GO:0019538,GO:0071704,GO:0005623,GO:0044464,GO:0003723,GO:1901363,GO:0097159,GO:0005622,GO:0003676,GO:0008152,GO:0044238,GO:0008150,GO:0043170,GO:0044237,GO:0044267,GO:0009987,GO:…	protein binding,binding,rRNA binding,cellular_component,hydrolase activity,molecular_function,phosphoric ester hydrolase activity,protein tyrosine phosphatase activity,protein tyrosine/serine/threonine phosphatase activity,protein dephosphorylation,phosphoprotein phosphatase activity,dephosphorylation,phosphatase activity,hydrolase activity, acting on ester bonds,phosphate-containing compound met…	chx04520	Adherens junction
XM_005675435.2	102189713		3057	7.28895	5.07784	0.521497	0.0042	0.226225	arylacetamide deacetylase-like	GO:0005488,GO:0070011,GO:0008233,GO:0015996,GO:0047746,GO:0033013,GO:0052689,GO:0046149,GO:0051186,GO:0043167,GO:0016787,GO:0003674,GO:0006778,GO:0008236,GO:0017171,GO:0042440,GO:0006787,GO:0033015,GO:0051187,GO:0006508,GO:0009056,GO:0015994,GO:1901564,GO:0016788,GO:0005524,GO:0032559,GO:0035639,GO:1901575,GO:0001883,GO:0032549,GO:0032550,GO:0030554,GO:0032555,GO:0032553,GO:0001882,GO:0017076,GO:…	binding,peptidase activity, acting on L-amino acid peptides,peptidase activity,chlorophyll catabolic process,chlorophyllase activity,tetrapyrrole metabolic process,carboxylic ester hydrolase activity,pigment catabolic process,cofactor metabolic process,ion binding,hydrolase activity,molecular_function,porphyrin-containing compound metabolic process,serine-type peptidase activity,serine hydrolase …	--	--
XM_005675865.2	102182451		3221	12.3449	8.59281	0.522715	0.00075	0.0615239	solute carrier family 40 (iron-regulated transporter)%2C member 1	GO:0042157,GO:0034755,GO:0044765,GO:0030001,GO:0005575,GO:0000041,GO:0022857,GO:0046873,GO:0046915,GO:0003674,GO:0005215,GO:0022891,GO:0051179,GO:0015075,GO:0055085,GO:0006826,GO:0008324,GO:0006812,GO:0005783,GO:0022892,GO:0044699,GO:0006810,GO:0051234,GO:0022890,GO:0006811,GO:0005381,GO:0009247,GO:0046467,GO:0044763,GO:0016020,GO:0034220,GO:0006629,GO:0006497,GO:0006506,GO:0006661,GO:0006664,GO:…	lipoprotein metabolic process,iron ion transmembrane transport,single-organism transport,metal ion transport,cellular_component,transition metal ion transport,transmembrane transporter activity,metal ion transmembrane transporter activity,transition metal ion transmembrane transporter activity,molecular_function,transporter activity,substrate-specific transmembrane transporter activity,localizati…	chx04978	Mineral absorption
XM_013974873.1	102185703		3341	3.1023	2.15415	0.526218	0.01485	0.531191	glucuronidase%2C beta	GO:0016787,GO:0003674,GO:0016798,GO:0004553,GO:0005975,GO:0003824,GO:0071704,GO:0008152,GO:0044238,GO:0008150	hydrolase activity,molecular_function,hydrolase activity, acting on glycosyl bonds,hydrolase activity, hydrolyzing O-glycosyl compounds,carbohydrate metabolic process,catalytic activity,organic substance metabolic process,metabolic process,primary metabolic process,biological_process	chx00500,chx00531,chx00860,chx00983,chx00040,chx04142,chx01100	Starch and sucrose metabolism,Glycosaminoglycan degradation,Porphyrin and chlorophyll metabolism,Drug metabolism - other enzymes,Pentose and glucuronate interconversions,Lysosome,Metabolic pathways
XM_005675868.2	102183732		6412	16.3496	11.3505	0.526501	0.0001	0.0116658	collagen%2C type V%2C alpha 2	GO:0005576,GO:0031012,GO:0005201,GO:0044420,GO:0005515,GO:0005581,GO:0044421,GO:0005578,GO:0005488,GO:0005575,GO:0033013,GO:0051186,GO:0033014,GO:0003674,GO:0006778,GO:0051188,GO:0042440,GO:0006779,GO:0046148,GO:1901566,GO:0015994,GO:1901564,GO:0005198,GO:0015979,GO:0015995,GO:0044710,GO:0044271,GO:0019438,GO:0018130,GO:1901362,GO:0016851,GO:0051002,GO:0051003,GO:0003824,GO:0034641,GO:0071704,GO:…	extracellular region,extracellular matrix,extracellular matrix structural constituent,extracellular matrix part,protein binding,collagen,extracellular region part,proteinaceous extracellular matrix,binding,cellular_component,tetrapyrrole metabolic process,cofactor metabolic process,tetrapyrrole biosynthetic process,molecular_function,porphyrin-containing compound metabolic process,cofactor biosyn…	chx04512,chx04510,chx04151,chx04974,chx05146,chx04611	ECM-receptor interaction,Focal adhesion,PI3K-Akt signaling pathway,Protein digestion and absorption,Amoebiasis,Platelet activation
XM_005693841.2	102183820		2648	8.56308	5.93334	0.529285	0.0151	0.535186	DEXH (Asp-Glu-X-His) box polypeptide 58%2C transcript variant X3	GO:0005488,GO:0043167,GO:0016787,GO:0003674,GO:0016818,GO:0017111,GO:0016462,GO:0016817,GO:0008026,GO:0070035,GO:0005524,GO:0032559,GO:0003677,GO:0042623,GO:0035639,GO:0001883,GO:0032549,GO:0032550,GO:0030554,GO:0032555,GO:0032553,GO:0001882,GO:0017076,GO:0043168,GO:0000166,GO:1901265,GO:0016887,GO:0036094,GO:0004386,GO:0003824,GO:1901363,GO:0097159,GO:0003676	binding,ion binding,hydrolase activity,molecular_function,hydrolase activity, acting on acid anhydrides, in phosphorus-containing anhydrides,nucleoside-triphosphatase activity,pyrophosphatase activity,hydrolase activity, acting on acid anhydrides,ATP-dependent helicase activity,purine NTP-dependent helicase activity,ATP binding,adenyl ribonucleotide binding,DNA binding,ATPase activity, coupled,pu…	chx04622	RIG-I-like receptor signaling pathway
XM_005677872.1	100861278		3020	20.0193	13.8503	0.531476	0.03505	0.861955	solute carrier family 16 (monocarboxylate transporter)%2C member 1%2C transcript variant X2	GO:0044765,GO:0005575,GO:0022857,GO:0016787,GO:0003674,GO:0005215,GO:0051179,GO:0055085,GO:0044699,GO:0006810,GO:0051234,GO:0044763,GO:0016020,GO:0003824,GO:0044425,GO:0016021,GO:0031224,GO:0008150,GO:0009987	single-organism transport,cellular_component,transmembrane transporter activity,hydrolase activity,molecular_function,transporter activity,localization,transmembrane transport,single-organism process,transport,establishment of localization,single-organism cellular process,membrane,catalytic activity,membrane part,integral to membrane,intrinsic to membrane,biological_process,cellular process	--	--
XM_005689131.2	102181319		2410	5.17849	3.58159	0.531931	0.01425	0.515286	nephroblastoma overexpressed	GO:0005576,GO:0005515,GO:0005488,GO:0001558,GO:0005520,GO:0040007,GO:0040008,GO:0016049,GO:0019838,GO:0005575,GO:0016043,GO:0003674,GO:0051179,GO:0071840,GO:0043234,GO:0044699,GO:0051128,GO:0006810,GO:0051234,GO:0030131,GO:0044763,GO:0030119,GO:0016020,GO:0030118,GO:0033036,GO:0034613,GO:0070727,GO:0051641,GO:0032991,GO:0071702,GO:0046907,GO:0016192,GO:0051649,GO:0006886,GO:0008104,GO:0030117,GO:…	extracellular region,protein binding,binding,regulation of cell growth,insulin-like growth factor binding,growth,regulation of growth,cell growth,growth factor binding,cellular_component,cellular component organization,molecular_function,localization,cellular component organization or biogenesis,protein complex,single-organism process,regulation of cellular component organization,transport,establ…	--	--
XM_005681912.2	102172881		2282	15.12	10.4502	0.532922	0.0008	0.0649371	CD38 molecule	GO:0003953,GO:0016799,GO:0016787,GO:0003674,GO:0016798,GO:0055114,GO:0016491,GO:0044710,GO:0003824,GO:0008152,GO:0008150	NAD+ nucleosidase activity,hydrolase activity, hydrolyzing N-glycosyl compounds,hydrolase activity,molecular_function,hydrolase activity, acting on glycosyl bonds,oxidation-reduction process,oxidoreductase activity,single-organism metabolic process,catalytic activity,metabolic process,biological_process	chx00760,chx05169,chx04020,chx04921,chx04970,chx04972,chx01100	Nicotinate and nicotinamide metabolism,Epstein-Barr virus infection,Calcium signaling pathway,Oxytocin signaling pathway,Salivary secretion,Pancreatic secretion,Metabolic pathways
XM_005674833.2	102176560		5106	3.29133	2.27095	0.535375	0.0497	0.992931	filamin A interacting protein 1-like%2C transcript variant X1	GO:0005488,GO:0000228,GO:0044454,GO:0008608,GO:0000794,GO:0000793,GO:0034453,GO:0000776,GO:0000775,GO:0031981,GO:0000778,GO:0000780,GO:0000940,GO:0000942,GO:0042729,GO:0005575,GO:0043233,GO:0070013,GO:0031974,GO:0000777,GO:0000779,GO:0043167,GO:0016043,GO:0044430,GO:0019028,GO:0003674,GO:0005819,GO:0004674,GO:0005856,GO:0044427,GO:0065008,GO:0019012,GO:0007010,GO:0044423,GO:0051179,GO:0005694,GO:…	binding,nuclear chromosome,nuclear chromosome part,attachment of spindle microtubules to kinetochore,condensed nuclear chromosome,condensed chromosome,microtubule anchoring,kinetochore,chromosome, centromeric region,nuclear lumen,condensed nuclear chromosome kinetochore,condensed nuclear chromosome, centromeric region,condensed chromosome outer kinetochore,condensed nuclear chromosome outer kinet…	--	--
XM_013969047.1	102181318		2435	3.28091	2.26278	0.535997	0.02475	0.720918	poly (ADP-ribose) polymerase family%2C member 10	GO:0016763,GO:0003950,GO:0003674,GO:0016757,GO:0003824,GO:0016740	transferase activity, transferring pentosyl groups,NAD+ ADP-ribosyltransferase activity,molecular_function,transferase activity, transferring glycosyl groups,catalytic activity,transferase activity	--	--
XM_013965223.1	102175388		2737	3.67916	2.53038	0.540022	0.0134	0.502554	ADAM metallopeptidase with thrombospondin type 1 motif%2C 10	GO:0031012,GO:0005515,GO:0008237,GO:0004222,GO:0005488,GO:0043169,GO:0046872,GO:0070011,GO:0008233,GO:0004175,GO:0005575,GO:0043167,GO:0016787,GO:0003674,GO:0006508,GO:0044699,GO:0044763,GO:0009405,GO:0016020,GO:0051704,GO:0016773,GO:0016301,GO:0007205,GO:0004143,GO:0046914,GO:0050896,GO:0007154,GO:0023052,GO:0044700,GO:0016772,GO:0003824,GO:0008270,GO:0007165,GO:0019538,GO:0071704,GO:0051716,GO:…	extracellular matrix,protein binding,metallopeptidase activity,metalloendopeptidase activity,binding,cation binding,metal ion binding,peptidase activity, acting on L-amino acid peptides,peptidase activity,endopeptidase activity,cellular_component,ion binding,hydrolase activity,molecular_function,proteolysis,single-organism process,single-organism cellular process,pathogenesis,membrane,multi-organ…	--	--
XM_005680869.1	102190765		1061	5.60552	3.85215	0.541183	0.04765	0.9798	killer cell lectin-like receptor subfamily B member 1B allele A	GO:0005576,GO:0005488,GO:0030246,GO:0005575,GO:0003674,GO:0019031,GO:0036338,GO:0019012,GO:0044423,GO:0009405,GO:0051704,GO:0008150	extracellular region,binding,carbohydrate binding,cellular_component,molecular_function,viral envelope,viral membrane,virion,virion part,pathogenesis,multi-organism process,biological_process	--	--
XM_013968471.1	102187412		7792	3.7852	2.59112	0.546796	0.0009	0.0710663	supervillin	GO:0005515,GO:0005488,GO:0044707,GO:0007275,GO:0032501,GO:0005575,GO:0016043,GO:0019028,GO:0003674,GO:0032502,GO:0071944,GO:0019012,GO:0009311,GO:0007010,GO:0044423,GO:0006996,GO:0009245,GO:0046493,GO:1901269,GO:1901271,GO:0071840,GO:0044699,GO:0009312,GO:0009247,GO:0046467,GO:0044763,GO:0030312,GO:0005975,GO:0008092,GO:0003779,GO:0006629,GO:0006664,GO:0008654,GO:0044723,GO:0016051,GO:0006643,GO:…	protein binding,binding,single-multicellular organism process,multicellular organismal development,multicellular organismal process,cellular_component,cellular component organization,viral capsid,molecular_function,developmental process,cell periphery,virion,oligosaccharide metabolic process,cytoskeleton organization,virion part,organelle organization,lipid A biosynthetic process,lipid A metaboli…	--	--
XM_005682682.2	102184423		2879	10.8617	7.43032	0.54775	0.00115	0.0850231	solute carrier family 27 (fatty acid transporter)%2C member 6	GO:0003674,GO:0003824,GO:0008152,GO:0008150	molecular_function,catalytic activity,metabolic process,biological_process	chx03320	PPAR signaling pathway
XM_013969770.1	102171265		1301	25.3362	17.3162	0.549078	0.00145	0.102941	serpin peptidase inhibitor%2C clade H (heat shock protein 47)%2C member 1%2C (collagen binding protein 1)	--	--	--	--
XM_005682131.2	102175846		2632	3.00231	2.05193	0.549091	0.0314	0.82035	Usher syndrome 1C binding protein 1%2C transcript variant X2	--	--	--	--
XM_013967544.1	102187495		6828	4.95178	3.38332	0.549508	0.0005	0.0449903	dysferlin	GO:0005515,GO:0005488,GO:0000775,GO:0005575,GO:0043167,GO:0003674,GO:0044427,GO:0005694,GO:0005525,GO:0032561,GO:0019001,GO:0016020,GO:0003677,GO:0035639,GO:0001883,GO:0032549,GO:0032550,GO:0032555,GO:0032553,GO:0001882,GO:0017076,GO:0043168,GO:0000166,GO:1901265,GO:0043228,GO:0043232,GO:0044271,GO:0005634,GO:0019438,GO:0003682,GO:0036094,GO:0006355,GO:0051252,GO:2001141,GO:0018130,GO:1901362,GO:…	protein binding,binding,chromosome, centromeric region,cellular_component,ion binding,molecular_function,chromosomal part,chromosome,GTP binding,guanyl ribonucleotide binding,guanyl nucleotide binding,membrane,DNA binding,purine ribonucleoside triphosphate binding,purine nucleoside binding,ribonucleoside binding,purine ribonucleoside binding,purine ribonucleotide binding,ribonucleotide binding,nu…	--	--
XM_013966433.1	102177630		1838	3.62311	2.47425	0.550236	0.031	0.815947	solute carrier family 22 (organic cation/carnitine transporter)%2C member 16	GO:0044765,GO:0005575,GO:0022857,GO:0003674,GO:0005215,GO:0051179,GO:0055085,GO:0044699,GO:0006810,GO:0051234,GO:0044763,GO:0016020,GO:0044425,GO:0016021,GO:0031224,GO:0008150,GO:0009987	single-organism transport,cellular_component,transmembrane transporter activity,molecular_function,transporter activity,localization,transmembrane transport,single-organism process,transport,establishment of localization,single-organism cellular process,membrane,membrane part,integral to membrane,intrinsic to membrane,biological_process,cellular process	--	--
XM_005698726.2	100861269		1829	19.3466	13.2097	0.550482	0.0008	0.0649371	PDZ and LIM domain 3%2C transcript variant X2	GO:0005515,GO:0005488,GO:0043169,GO:0046872,GO:0043167,GO:0003674,GO:0046914,GO:0008270	protein binding,binding,cation binding,metal ion binding,ion binding,molecular_function,transition metal ion binding,zinc ion binding	--	--
XM_005696445.2	102181173		2432	8.51803	5.81014	0.551946	0.0029	0.172624	transporter 1%2C ATP-binding cassette%2C sub-family B (MDR/TAP)	GO:0005488,GO:0044765,GO:0005575,GO:0043167,GO:0022857,GO:0016787,GO:0003674,GO:0005215,GO:0043531,GO:0003924,GO:0051179,GO:0022804,GO:0016818,GO:0055085,GO:0017111,GO:0016462,GO:0044699,GO:0005525,GO:0032561,GO:0006810,GO:0051234,GO:0019001,GO:0016817,GO:0006613,GO:0044763,GO:0006612,GO:0016020,GO:0015399,GO:0015405,GO:0016301,GO:0006614,GO:0045047,GO:0072599,GO:0005524,GO:0032559,GO:0042626,GO:…	binding,single-organism transport,cellular_component,ion binding,transmembrane transporter activity,hydrolase activity,molecular_function,transporter activity,ADP binding,GTPase activity,localization,active transmembrane transporter activity,hydrolase activity, acting on acid anhydrides, in phosphorus-containing anhydrides,transmembrane transport,nucleoside-triphosphatase activity,pyrophosphatase…	chx04145,chx04612,chx05168,chx05340,chx02010	Phagosome,Antigen processing and presentation,Herpes simplex infection,Primary immunodeficiency,ABC transporters
XM_013966629.1	102169184		3829	3.21641	2.1909	0.553933	0.009	0.384779	synaptojanin-2	--	--	chx00562,chx04070,chx01100	Inositol phosphate metabolism,Phosphatidylinositol signaling system,Metabolic pathways
XM_013973300.1	102188538		1089	9.63753	6.56381	0.554129	0.01765	0.592974	phospholipase D family%2C member 4	GO:0003674,GO:0003824,GO:0008152,GO:0008150	molecular_function,catalytic activity,metabolic process,biological_process	chx00565,chx00564,chx01100	Ether lipid metabolism,Glycerophospholipid metabolism,Metabolic pathways
XM_013966664.1	102188635		2781	30.9162	21.0443	0.554932	0.00015	0.0167416	MX dynamin-like GTPase 1	GO:0005509,GO:0005488,GO:0005544,GO:0043169,GO:0046872,GO:0005575,GO:0008289,GO:0043167,GO:0016787,GO:0003674,GO:0003924,GO:0016818,GO:0005543,GO:0017111,GO:0016462,GO:0044699,GO:0005525,GO:0032561,GO:0019001,GO:0016817,GO:0044763,GO:0005524,GO:0032559,GO:0035639,GO:0001883,GO:0032549,GO:0032550,GO:0030554,GO:0032555,GO:0032553,GO:0007264,GO:0001882,GO:0017076,GO:0043168,GO:0035556,GO:0000166,GO:…	calcium ion binding,binding,calcium-dependent phospholipid binding,cation binding,metal ion binding,cellular_component,lipid binding,ion binding,hydrolase activity,molecular_function,GTPase activity,hydrolase activity, acting on acid anhydrides, in phosphorus-containing anhydrides,phospholipid binding,nucleoside-triphosphatase activity,pyrophosphatase activity,single-organism process,GTP binding,…	chx05164,chx05162	Influenza A,Measles
XM_013965121.1	102191516		4259	3.45778	2.3528	0.555467	0.0056	0.271975	dedicator of cytokinesis 6	--	--	--	--
XM_005689133.2	100860896		2208	3.61051	2.45487	0.556558	0.0286	0.779283	tumor necrosis factor receptor superfamily%2C member 11b	GO:0005515,GO:0005488,GO:0003674,GO:0044699,GO:0044763,GO:0050896,GO:0007154,GO:0023052,GO:0044700,GO:0007165,GO:0051716,GO:0065007,GO:0008150,GO:0050789,GO:0050794,GO:0009987	protein binding,binding,molecular_function,single-organism process,single-organism cellular process,response to stimulus,cell communication,signaling,single organism signaling,signal transduction,cellular response to stimulus,biological regulation,biological_process,regulation of biological process,regulation of cellular process,cellular process	chx04380,chx04060	Osteoclast differentiation,Cytokine-cytokine receptor interaction
XM_013970467.1	102168660		2569	4.69622	3.19092	0.557527	0.0085	0.368836	tolloid-like 1	GO:0005509,GO:0031012,GO:0005515,GO:0008237,GO:0004222,GO:0005488,GO:0043169,GO:0046872,GO:0070011,GO:0008233,GO:0004175,GO:0005575,GO:0043167,GO:0016787,GO:0003674,GO:0006508,GO:0046914,GO:0003824,GO:0008270,GO:0019538,GO:0071704,GO:0008152,GO:0044238,GO:0008150,GO:0043170	calcium ion binding,extracellular matrix,protein binding,metallopeptidase activity,metalloendopeptidase activity,binding,cation binding,metal ion binding,peptidase activity, acting on L-amino acid peptides,peptidase activity,endopeptidase activity,cellular_component,ion binding,hydrolase activity,molecular_function,proteolysis,transition metal ion binding,catalytic activity,zinc ion binding,prote…	--	--
XM_013973446.1	102180438		2245	5.27329	3.58175	0.558038	0.00875	0.37827	family with sequence similarity 198%2C member A	--	--	--	--
XM_013970435.1	102182333		912	5.98182	4.0566	0.560313	0.0486	0.988261	quinone oxidoreductase-like protein 2	GO:0005488,GO:0043169,GO:0046872,GO:0016627,GO:0016628,GO:0044711,GO:0008839,GO:0044283,GO:0009085,GO:0009089,GO:0046451,GO:0043167,GO:0003674,GO:0006553,GO:0016053,GO:0046394,GO:0009067,GO:1901607,GO:1901566,GO:0009066,GO:0008652,GO:0043648,GO:0055114,GO:1901564,GO:1901605,GO:0016491,GO:0044710,GO:0046914,GO:0019752,GO:0043436,GO:0006082,GO:0044281,GO:0003824,GO:0006520,GO:0008270,GO:0071704,GO:…	binding,cation binding,metal ion binding,oxidoreductase activity, acting on the CH-CH group of donors,oxidoreductase activity, acting on the CH-CH group of donors, NAD or NADP as acceptor,single-organism biosynthetic process,4-hydroxy-tetrahydrodipicolinate reductase,small molecule biosynthetic process,lysine biosynthetic process,lysine biosynthetic process via diaminopimelate,diaminopimelate met…	--	--
XM_005689861.2	102191156		1216	5.60161	3.7969	0.561018	0.03035	0.807074	ras homolog family member G	GO:0005488,GO:0005575,GO:0043167,GO:0003674,GO:0044699,GO:0005525,GO:0032561,GO:0019001,GO:0044763,GO:0035639,GO:0001883,GO:0032549,GO:0032550,GO:0032555,GO:0032553,GO:0007264,GO:0001882,GO:0017076,GO:0043168,GO:0035556,GO:0000166,GO:1901265,GO:0005634,GO:0036094,GO:0050896,GO:0007154,GO:0023052,GO:0044700,GO:0007165,GO:0005737,GO:0043231,GO:0043227,GO:0044424,GO:0005623,GO:0044464,GO:1901363,GO:…	binding,cellular_component,ion binding,molecular_function,single-organism process,GTP binding,guanyl ribonucleotide binding,guanyl nucleotide binding,single-organism cellular process,purine ribonucleoside triphosphate binding,purine nucleoside binding,ribonucleoside binding,purine ribonucleoside binding,purine ribonucleotide binding,ribonucleotide binding,small GTPase mediated signal transduction…	chx05132,chx05100	Salmonella infection,Bacterial invasion of epithelial cells
XM_005679812.2	102176393		2116	13.4861	9.13818	0.561499	0.0011	0.0823758	lumican	GO:0005515,GO:0005488,GO:0005575,GO:0003674,GO:0001071,GO:0003700,GO:0005634,GO:0043231,GO:0043227,GO:0044424,GO:0005623,GO:0044464,GO:0005622,GO:0043229,GO:0043226	protein binding,binding,cellular_component,molecular_function,nucleic acid binding transcription factor activity,sequence-specific DNA binding transcription factor activity,nucleus,intracellular membrane-bounded organelle,membrane-bounded organelle,intracellular part,cell,cell part,intracellular,intracellular organelle,organelle	chx05205	Proteoglycans in cancer
XM_005688201.2	102181404		5739	0.973996	0.657804	0.566258	0.03265	0.831107	sialic acid binding Ig-like lectin 1%2C sialoadhesin	GO:0007155,GO:0022610,GO:0005575,GO:0044699,GO:0044763,GO:0016020,GO:0044425,GO:0016021,GO:0031224,GO:0008150,GO:0009987	cell adhesion,biological adhesion,cellular_component,single-organism process,single-organism cellular process,membrane,membrane part,integral to membrane,intrinsic to membrane,biological_process,cellular process	chx04514	Cell adhesion molecules (CAMs)
XM_013971971.1	102168575		3114	1.40128	0.945898	0.566993	0.0453	0.960401	lysine (K)-specific demethylase 6B	GO:0005515,GO:0005488,GO:0003674,GO:0045735	protein binding,binding,molecular_function,nutrient reservoir activity	--	--
XM_013974520.1	106501715		2291	2.7416	1.8479	0.56913	0.0269	0.755119	rhomboid 5 homolog 1 (Drosophila)	GO:0070011,GO:0008233,GO:0004175,GO:0005575,GO:0016787,GO:0003674,GO:0008236,GO:0017171,GO:0004252,GO:0016020,GO:0003824,GO:0044425,GO:0016021,GO:0031224	peptidase activity, acting on L-amino acid peptides,peptidase activity,endopeptidase activity,cellular_component,hydrolase activity,molecular_function,serine-type peptidase activity,serine hydrolase activity,serine-type endopeptidase activity,membrane,catalytic activity,membrane part,integral to membrane,intrinsic to membrane	--	--
XM_013969998.1	102187789		2475	18.0461	12.1256	0.573629	0.0001	0.0116658	BTG family%2C member 2	--	--	chx03018	RNA degradation
XM_005709542.2	102181885		1421	3.47737	2.33392	0.575243	0.03915	0.901654	NUAK family%2C SNF1-like kinase%2C 2	GO:0005576,GO:0005515,GO:0005102,GO:0005488,GO:0005179,GO:0009755,GO:0032870,GO:0071495,GO:0071310,GO:0009719,GO:0009725,GO:0042221,GO:0070887,GO:0010033,GO:0005575,GO:0043167,GO:0003674,GO:0005184,GO:0044699,GO:0006468,GO:0004672,GO:0044763,GO:0016310,GO:0016020,GO:0005975,GO:0016773,GO:0006629,GO:0016301,GO:0005524,GO:0032559,GO:0008653,GO:0009103,GO:0035639,GO:0044723,GO:0001883,GO:0032549,GO:…	extracellular region,protein binding,receptor binding,binding,hormone activity,hormone-mediated signaling pathway,cellular response to hormone stimulus,cellular response to endogenous stimulus,cellular response to organic substance,response to endogenous stimulus,response to hormone stimulus,response to chemical stimulus,cellular response to chemical stimulus,response to organic substance,cellula…	--	--
XM_013970920.1	102173959		1178	4.37452	2.93401	0.576252	0.04065	0.905652	L-fucose kinase	GO:0003674,GO:0016772,GO:0003824,GO:0016740	molecular_function,transferase activity, transferring phosphorus-containing groups,catalytic activity,transferase activity	chx00051,chx00520,chx01100	Fructose and mannose metabolism,Amino sugar and nucleotide sugar metabolism,Metabolic pathways
XM_005684583.2	102185000		3518	4.81278	3.22739	0.5765	0.01135	0.455865	microtubule associated monooxygenase%2C calponin and LIM domain containing 1%2C transcript variant X1	GO:0005515,GO:0005488,GO:0043169,GO:0046872,GO:0006783,GO:0016627,GO:0016628,GO:0019354,GO:0043115,GO:0046156,GO:0042168,GO:0033013,GO:0051186,GO:0043167,GO:0033014,GO:0003674,GO:0006778,GO:0051188,GO:0042440,GO:0006779,GO:0046148,GO:1901566,GO:0055114,GO:1901564,GO:0006629,GO:0050662,GO:0016491,GO:0016108,GO:0016109,GO:0016116,GO:0016117,GO:0050660,GO:0048037,GO:0016705,GO:0043168,GO:0006721,GO:…	protein binding,binding,cation binding,metal ion binding,heme biosynthetic process,oxidoreductase activity, acting on the CH-CH group of donors,oxidoreductase activity, acting on the CH-CH group of donors, NAD or NADP as acceptor,siroheme biosynthetic process,precorrin-2 dehydrogenase activity,siroheme metabolic process,heme metabolic process,tetrapyrrole metabolic process,cofactor metabolic proc…	--	--
XM_013975059.1	102168968		2120	17.0694	11.4462	0.576546	0.00215	0.137499	interferon-induced protein with tetratricopeptide repeats 3%2C transcript variant X2	GO:0005515,GO:0005488,GO:0003674,GO:0042802	protein binding,binding,molecular_function,identical protein binding	--	--
XM_005680921.2	102188835		2576	16.3659	10.9565	0.578907	0.0002	0.0213963	complement component 1%2C r subcomponent	GO:0005509,GO:0005515,GO:0005488,GO:0043169,GO:0046872,GO:0070011,GO:0008233,GO:0004175,GO:0043167,GO:0016787,GO:0003674,GO:0008236,GO:0017171,GO:0006508,GO:0004252,GO:0003824,GO:0019538,GO:0071704,GO:0008152,GO:0044238,GO:0008150,GO:0043170	calcium ion binding,protein binding,binding,cation binding,metal ion binding,peptidase activity, acting on L-amino acid peptides,peptidase activity,endopeptidase activity,ion binding,hydrolase activity,molecular_function,serine-type peptidase activity,serine hydrolase activity,proteolysis,serine-type endopeptidase activity,catalytic activity,protein metabolic process,organic substance metabolic p…	chx05150,chx04610,chx04145,chx05322,chx05133	Staphylococcus aureus infection,Complement and coagulation cascades,Phagosome,Systemic lupus erythematosus,Pertussis
XM_013962608.1	102178131		1627	9.35887	6.2637	0.579318	0.00385	0.21485	coagulation factor III (thromboplastin%2C tissue factor)	--	--	chx04610	Complement and coagulation cascades
XM_005699864.2	102183771		2903	22.6145	15.1336	0.579495	5e-05	0.00630842	phosphorylase%2C glycogen%2C muscle	GO:0004645,GO:0008184,GO:0003674,GO:0005975,GO:0016757,GO:0003824,GO:0016758,GO:0071704,GO:0008152,GO:0044238,GO:0016740,GO:0008150	phosphorylase activity,glycogen phosphorylase activity,molecular_function,carbohydrate metabolic process,transferase activity, transferring glycosyl groups,catalytic activity,transferase activity, transferring hexosyl groups,organic substance metabolic process,metabolic process,primary metabolic process,transferase activity,biological_process	chx00500,chx04910,chx01100	Starch and sucrose metabolism,Insulin signaling pathway,Metabolic pathways
XM_013963917.1	102186562		4414	3.75435	2.51137	0.580086	0.00405	0.222798	leucine-rich repeats and immunoglobulin-like domains 3	GO:0005515,GO:0005488,GO:0044765,GO:0005575,GO:0016787,GO:0003674,GO:0051179,GO:0016818,GO:0017111,GO:0006812,GO:0016462,GO:0044699,GO:0006810,GO:0051234,GO:0003729,GO:0016817,GO:0006811,GO:0016020,GO:0016887,GO:0003824,GO:0044425,GO:0016021,GO:0031224,GO:0003723,GO:1901363,GO:0097159,GO:0003676,GO:0008150	protein binding,binding,single-organism transport,cellular_component,hydrolase activity,molecular_function,localization,hydrolase activity, acting on acid anhydrides, in phosphorus-containing anhydrides,nucleoside-triphosphatase activity,cation transport,pyrophosphatase activity,single-organism process,transport,establishment of localization,mRNA binding,hydrolase activity, acting on acid anhydri…	--	--
XM_005679511.2	102170199		6455	5.28567	3.53567	0.580102	0.0002	0.0213963	cAMP responsive element binding protein 3-like 2	GO:0005576,GO:0005488,GO:0043169,GO:0046872,GO:0006914,GO:0005575,GO:0043167,GO:0003674,GO:0043565,GO:0009056,GO:0001071,GO:0003700,GO:0003677,GO:0044248,GO:0046914,GO:0044271,GO:0005634,GO:0019438,GO:0006355,GO:0051252,GO:2001141,GO:0018130,GO:1901362,GO:0010468,GO:2000112,GO:0006351,GO:0010556,GO:0031326,GO:0009889,GO:0060255,GO:0031323,GO:0019222,GO:0032774,GO:0008270,GO:0019219,GO:0051171,GO:…	extracellular region,binding,cation binding,metal ion binding,autophagy,cellular_component,ion binding,molecular_function,sequence-specific DNA binding,catabolic process,nucleic acid binding transcription factor activity,sequence-specific DNA binding transcription factor activity,DNA binding,cellular catabolic process,transition metal ion binding,cellular nitrogen compound biosynthetic process,nu…	chx04151,chx04668,chx05203,chx04022,chx05161,chx04916,chx04024,chx05215,chx05031,chx04911,chx04915,chx04918,chx04261,chx05030,chx04152,chx04725,chx04728,chx05034,chx04962,chx05016	PI3K-Akt signaling pathway,TNF signaling pathway,Viral carcinogenesis,cGMP-PKG signaling pathway,Hepatitis B,Melanogenesis,cAMP signaling pathway,Prostate cancer,Amphetamine addiction,Insulin secretion,Estrogen signaling pathway,Thyroid hormone synthesis,Adrenergic signaling in cardiomyocytes,Cocaine addiction,AMPK signaling pathway,Cholinergic synapse,Dopaminergic synapse,Alcoholism,Vasopressin-…
XM_005700083.2	102180655		617	56.6673	37.8949	0.580512	0.001	0.0766172	interferon-induced transmembrane protein 3-like	GO:0005575,GO:0009607,GO:0016020,GO:0050896,GO:0044425,GO:0016021,GO:0031224,GO:0008150	cellular_component,response to biotic stimulus,membrane,response to stimulus,membrane part,integral to membrane,intrinsic to membrane,biological_process	--	--
XM_013971487.1	102173032		2596	3.72612	2.49116	0.580853	0.01075	0.435534	EH-domain containing 2	GO:0005488,GO:0005575,GO:0043167,GO:0016787,GO:0003674,GO:0003924,GO:0016818,GO:0017111,GO:0016462,GO:0044699,GO:0005525,GO:0032561,GO:0019001,GO:0016817,GO:0044763,GO:0035639,GO:0001883,GO:0032549,GO:0032550,GO:0032555,GO:0032553,GO:0007264,GO:0001882,GO:0017076,GO:0043168,GO:0035556,GO:0000166,GO:1901265,GO:0036094,GO:0050896,GO:0007154,GO:0023052,GO:0044700,GO:0003824,GO:0007165,GO:0005623,GO:…	binding,cellular_component,ion binding,hydrolase activity,molecular_function,GTPase activity,hydrolase activity, acting on acid anhydrides, in phosphorus-containing anhydrides,nucleoside-triphosphatase activity,pyrophosphatase activity,single-organism process,GTP binding,guanyl ribonucleotide binding,guanyl nucleotide binding,hydrolase activity, acting on acid anhydrides,single-organism cellular …	chx04144	Endocytosis
XM_013972599.1	102169703		3190	1.2104	0.807643	0.583692	0.046	0.962931	wingless-type MMTV integration site family%2C member 3	GO:0005576,GO:0005515,GO:0005102,GO:0005488,GO:0044707,GO:0007275,GO:0032501,GO:0005575,GO:0003674,GO:0032502,GO:0016055,GO:0044699,GO:0044763,GO:0050896,GO:0007154,GO:0023052,GO:0044700,GO:0007165,GO:0051716,GO:0065007,GO:0008150,GO:0050789,GO:0050794,GO:0007166,GO:0009987	extracellular region,protein binding,receptor binding,binding,single-multicellular organism process,multicellular organismal development,multicellular organismal process,cellular_component,molecular_function,developmental process,Wnt receptor signaling pathway,single-organism process,single-organism cellular process,response to stimulus,cell communication,signaling,single organism signaling,signa…	chx05206,chx05166,chx05205,chx05200,chx05217,chx04390,chx04916,chx04340,chx04550,chx04310	MicroRNAs in cancer,HTLV-I infection,Proteoglycans in cancer,Pathways in cancer,Basal cell carcinoma,Hippo signaling pathway,Melanogenesis,Hedgehog signaling pathway,Signaling pathways regulating pluripotency of stem cells,Wnt signaling pathway
XM_013969828.1	102176712		4063	1.66475	1.11017	0.584525	0.0186	0.609886	leucine rich repeat containing 32	GO:0005515,GO:0005488,GO:0003674	protein binding,binding,molecular_function	--	--
XM_005684237.2	102172265		3791	4.96238	3.30857	0.584823	0.0021	0.135798	sphingosine-1-phosphate receptor 3	GO:0007155,GO:0022610,GO:0040007,GO:0009611,GO:0042060,GO:0005575,GO:0048856,GO:0044767,GO:0003674,GO:0032502,GO:0031099,GO:0042246,GO:0048589,GO:0009888,GO:0044699,GO:0044763,GO:0016020,GO:0006950,GO:0050896,GO:0007154,GO:0023052,GO:0044700,GO:0044425,GO:0016021,GO:0007165,GO:0031224,GO:0051716,GO:0065007,GO:0008150,GO:0050789,GO:0050794,GO:0004871,GO:0060089,GO:0007166,GO:0004872,GO:0009987,GO:…	cell adhesion,biological adhesion,growth,response to wounding,wound healing,cellular_component,anatomical structure development,single-organism developmental process,molecular_function,developmental process,regeneration,tissue regeneration,developmental growth,tissue development,single-organism process,single-organism cellular process,membrane,response to stress,response to stimulus,cell communic…	chx04080	Neuroactive ligand-receptor interaction
XM_005685966.2	102184156		21594	6.00343	3.99966	0.585907	5e-05	0.00630842	spectrin repeat containing%2C nuclear envelope 2	GO:0005515,GO:0005488,GO:0005886,GO:0044459,GO:0015081,GO:0044765,GO:0030001,GO:0005575,GO:0022857,GO:0019028,GO:0046873,GO:0003674,GO:0001518,GO:0005248,GO:0034706,GO:0005215,GO:0022843,GO:0006814,GO:0071944,GO:0019012,GO:0044423,GO:0022891,GO:0051179,GO:0005244,GO:0022832,GO:0015075,GO:0043234,GO:0005272,GO:0008324,GO:0006812,GO:0022892,GO:0044699,GO:0015672,GO:0005216,GO:0022838,GO:0006810,GO:…	protein binding,binding,plasma membrane,plasma membrane part,sodium ion transmembrane transporter activity,single-organism transport,metal ion transport,cellular_component,transmembrane transporter activity,viral capsid,metal ion transmembrane transporter activity,molecular_function,voltage-gated sodium channel complex,voltage-gated sodium channel activity,sodium channel complex,transporter activ…	--	--
XM_013972342.1	102174427		17409	4.67134	3.11076	0.58657	0.02075	0.651842	ring finger protein 213%2C transcript variant X3	GO:0005515,GO:0005488,GO:0043169,GO:0046872,GO:0005575,GO:0030488,GO:0031515,GO:0034708,GO:0043527,GO:0043167,GO:0004100,GO:0016787,GO:0003674,GO:0016426,GO:0016429,GO:0008757,GO:0016818,GO:0008175,GO:0043234,GO:0017111,GO:0016462,GO:0009056,GO:0008173,GO:0016817,GO:0001510,GO:0043414,GO:0032259,GO:0005524,GO:0016757,GO:0032559,GO:0035639,GO:1901575,GO:0001883,GO:0032549,GO:0032550,GO:0030554,GO:…	protein binding,binding,cation binding,metal ion binding,cellular_component,tRNA methylation,tRNA (m1A) methyltransferase complex,methyltransferase complex,tRNA methyltransferase complex,ion binding,chitin synthase activity,hydrolase activity,molecular_function,tRNA (adenine) methyltransferase activity,tRNA (adenine-N1-)-methyltransferase activity,S-adenosylmethionine-dependent methyltransferase …	--	--
XM_005691096.2	102187885		6590	10.2437	6.81674	0.587588	5e-05	0.00630842	family with sequence similarity 129%2C member A	--	--	--	--
XM_005709548.2	102181625		1899	4.27313	2.84267	0.588044	0.01435	0.517291	tripartite motif containing 25	GO:0005515,GO:0005488,GO:0043169,GO:0046872,GO:0048522,GO:0048518,GO:0006914,GO:0009893,GO:0031325,GO:0005575,GO:0043167,GO:0003674,GO:0009896,GO:0010508,GO:0031331,GO:0010506,GO:0009056,GO:0016020,GO:0031329,GO:0009894,GO:0044248,GO:0046914,GO:0031323,GO:0019222,GO:0008270,GO:0044425,GO:0016021,GO:0031224,GO:0005623,GO:0044464,GO:0005622,GO:0065007,GO:0008152,GO:0008150,GO:0050789,GO:0050794,GO:…	protein binding,binding,cation binding,metal ion binding,positive regulation of cellular process,positive regulation of biological process,autophagy,positive regulation of metabolic process,positive regulation of cellular metabolic process,cellular_component,ion binding,molecular_function,positive regulation of catabolic process,positive regulation of autophagy,positive regulation of cellular cat…	chx05164,chx04064,chx04622	Influenza A,NF-kappa B signaling pathway,RIG-I-like receptor signaling pathway
XM_005682958.2	102179562		1851	3.68524	2.44803	0.590138	0.02205	0.674428	solute carrier family 25%2C member 48	--	--	--	--
XM_013970889.1	102180337		3813	1.92178	1.27561	0.591258	0.0159	0.55674	phospholipase C%2C gamma 2 (phosphatidylinositol-specific)	GO:0005515,GO:0005488,GO:0008081,GO:0016787,GO:0003674,GO:0016298,GO:0042578,GO:0004435,GO:0004629,GO:0044699,GO:0044763,GO:0004620,GO:0016788,GO:0006629,GO:0044710,GO:0035556,GO:0050896,GO:0007154,GO:0023052,GO:0044700,GO:0003824,GO:0007165,GO:0071704,GO:0051716,GO:0065007,GO:0008152,GO:0044238,GO:0008150,GO:0050789,GO:0050794,GO:0009987	protein binding,binding,phosphoric diester hydrolase activity,hydrolase activity,molecular_function,lipase activity,phosphoric ester hydrolase activity,phosphatidylinositol phospholipase C activity,phospholipase C activity,single-organism process,single-organism cellular process,phospholipase activity,hydrolase activity, acting on ester bonds,lipid metabolic process,single-organism metabolic proc…	chx05206,chx04380,chx05205,chx04064,chx04611,chx04670,chx05200,chx04066,chx04919,chx05214,chx00562,chx05169,chx04020,chx04662,chx04650,chx04014,chx04070,chx05223,chx04666,chx04750,chx04370,chx04722,chx04664,chx04012,chx01100	MicroRNAs in cancer,Osteoclast differentiation,Proteoglycans in cancer,NF-kappa B signaling pathway,Platelet activation,Leukocyte transendothelial migration,Pathways in cancer,HIF-1 signaling pathway,Thyroid hormone signaling pathway,Glioma,Inositol phosphate metabolism,Epstein-Barr virus infection,Calcium signaling pathway,B cell receptor signaling pathway,Natural killer cell mediated cytotoxici…
XM_005687656.2	102180404		2754	1.3059	0.865503	0.593438	0.04985	0.995071	Kruppel-like factor 5 (intestinal)	GO:0005576,GO:0005515,GO:0005102,GO:0005488,GO:0005179,GO:0043169,GO:0046872,GO:0005575,GO:0043167,GO:0003674,GO:0008017,GO:0015631,GO:0008092,GO:0003677,GO:0046914,GO:0008270,GO:1901363,GO:0097159,GO:0003676	extracellular region,protein binding,receptor binding,binding,hormone activity,cation binding,metal ion binding,cellular_component,ion binding,molecular_function,microtubule binding,tubulin binding,cytoskeletal protein binding,DNA binding,transition metal ion binding,zinc ion binding,heterocyclic compound binding,organic cyclic compound binding,nucleic acid binding	--	--
XM_013965886.1	102170231		794	8.40586	5.56616	0.594712	0.03115	0.817116	3-hydroxyacyl-CoA dehydratase 4	--	--	--	--
XM_013968121.1	102191186		5343	6.27348	4.1536	0.594904	0.0006	0.0519739	cordon-bleu WH2 repeat protein-like 1	GO:0005057,GO:0003674,GO:0006508,GO:0044699,GO:0009056,GO:0044763,GO:1901575,GO:0044248,GO:0050896,GO:0007154,GO:0023052,GO:0044700,GO:0007165,GO:0030163,GO:0019538,GO:0044257,GO:0051603,GO:0071704,GO:0009057,GO:0006511,GO:0019941,GO:0043632,GO:0051716,GO:0065007,GO:0044265,GO:0008152,GO:0044238,GO:0008150,GO:0050789,GO:0050794,GO:0043170,GO:0004871,GO:0060089,GO:0044237,GO:0044267,GO:0009987,GO:…	receptor signaling protein activity,molecular_function,proteolysis,single-organism process,catabolic process,single-organism cellular process,organic substance catabolic process,cellular catabolic process,response to stimulus,cell communication,signaling,single organism signaling,signal transduction,protein catabolic process,protein metabolic process,cellular protein catabolic process,proteolysis…	--	--
XM_005697556.2	102182274		2115	5.40531	3.56361	0.601038	0.04015	0.902062	acyl-CoA synthetase medium-chain family member 1%2C transcript variant X1	GO:0042221,GO:0044765,GO:0030001,GO:0005575,GO:0000041,GO:0015097,GO:0015694,GO:0046689,GO:0050787,GO:0022857,GO:0016043,GO:0046873,GO:0046915,GO:0003674,GO:0005215,GO:0009636,GO:0010038,GO:0008757,GO:0010035,GO:0022891,GO:0051179,GO:0005694,GO:0015075,GO:0051276,GO:0006996,GO:0016569,GO:0016570,GO:0071840,GO:0008324,GO:0006812,GO:0022892,GO:0044699,GO:0072511,GO:0006810,GO:0051234,GO:0022890,GO:…	response to chemical stimulus,single-organism transport,metal ion transport,cellular_component,transition metal ion transport,mercury ion transmembrane transporter activity,mercury ion transport,response to mercury ion,detoxification of mercury ion,transmembrane transporter activity,cellular component organization,metal ion transmembrane transporter activity,transition metal ion transmembrane tra…	chx00650,chx01100	Butanoate metabolism,Metabolic pathways
XM_013964466.1	102180201		4822	1.24913	0.822775	0.602359	0.0199	0.633715	alpha-kinase 1	GO:0005488,GO:0005575,GO:0043167,GO:0003674,GO:0004674,GO:0006468,GO:0004672,GO:0016310,GO:0005198,GO:0016773,GO:0016301,GO:0005524,GO:0032559,GO:0035639,GO:0001883,GO:0032549,GO:0032550,GO:0030554,GO:0032555,GO:0032553,GO:0001882,GO:0017076,GO:0043168,GO:0006796,GO:0000166,GO:1901265,GO:0032991,GO:0006793,GO:0043228,GO:0043232,GO:0006464,GO:0036211,GO:0036094,GO:0016772,GO:0003824,GO:0043412,GO:…	binding,cellular_component,ion binding,molecular_function,protein serine/threonine kinase activity,protein phosphorylation,protein kinase activity,phosphorylation,structural molecule activity,phosphotransferase activity, alcohol group as acceptor,kinase activity,ATP binding,adenyl ribonucleotide binding,purine ribonucleoside triphosphate binding,purine nucleoside binding,ribonucleoside binding,pu…	--	--
XM_005690501.2	102180613		2000	19.8151	13.0378	0.603903	0.04535	0.960584	BRO1 domain and CAAX motif containing%2C transcript variant X6	--	--	--	--
XM_013976767.1	102172428		3359	3.98291	2.61949	0.604541	0.00335	0.193458	apolipoprotein L3-like	GO:0005576,GO:0005515,GO:0005488,GO:0042157,GO:0006869,GO:0010876,GO:0044765,GO:0051082,GO:0005575,GO:0008289,GO:0043167,GO:0003674,GO:0051179,GO:0044699,GO:0006810,GO:0051234,GO:0044763,GO:0009405,GO:0016020,GO:1901564,GO:0051704,GO:0005524,GO:0032559,GO:0004828,GO:0006434,GO:0035639,GO:0001883,GO:0032549,GO:0032550,GO:0030554,GO:0032555,GO:0032553,GO:0001882,GO:0048193,GO:0017076,GO:0043168,GO:…	extracellular region,protein binding,binding,lipoprotein metabolic process,lipid transport,lipid localization,single-organism transport,unfolded protein binding,cellular_component,lipid binding,ion binding,molecular_function,localization,single-organism process,transport,establishment of localization,single-organism cellular process,pathogenesis,membrane,organonitrogen compound metabolic process,…	--	--
XM_013973487.1	102188543		6877	1.92296	1.26408	0.605245	0.0023	0.145094	collagen alpha-1(VII) chain	GO:0005515,GO:0005488,GO:0003674	protein binding,binding,molecular_function	chx04974	Protein digestion and absorption
XM_005679491.2	102188560		5101	19.388	12.7404	0.60576	5e-05	0.00630842	caldesmon 1	GO:0005515,GO:0005488,GO:0016043,GO:0003674,GO:0007010,GO:0006996,GO:0071840,GO:0044699,GO:0044763,GO:0008092,GO:0003779,GO:0008150,GO:0009987	protein binding,binding,cellular component organization,molecular_function,cytoskeleton organization,organelle organization,cellular component organization or biogenesis,single-organism process,single-organism cellular process,cytoskeletal protein binding,actin binding,biological_process,cellular process	chx04270	Vascular smooth muscle contraction
XM_013964201.1	102168242		857	12.2387	8.03523	0.607042	0.01385	0.509999	apolipoprotein L domain containing 1	GO:0005576,GO:0005515,GO:0005102,GO:0005488,GO:0005179,GO:0005575,GO:0003674,GO:0005184,GO:0005185	extracellular region,protein binding,receptor binding,binding,hormone activity,cellular_component,molecular_function,neuropeptide hormone activity,neurohypophyseal hormone activity	--	--
XM_005687981.2	102181218		5432	3.44716	2.26199	0.607813	0.00155	0.108711	mannose receptor%2C C type 1	GO:0005576,GO:0007155,GO:0022610,GO:0005540,GO:0005539,GO:0097367,GO:0005488,GO:0030246,GO:0005575,GO:0003674,GO:0065008,GO:0048878,GO:0006879,GO:0055072,GO:0042592,GO:0046916,GO:0044699,GO:0055076,GO:0019725,GO:0055082,GO:0044763,GO:0009405,GO:0051704,GO:0006873,GO:0006875,GO:0030003,GO:0055065,GO:0050801,GO:0055080,GO:0065007,GO:0008150,GO:0009987	extracellular region,cell adhesion,biological adhesion,hyaluronic acid binding,glycosaminoglycan binding,carbohydrate derivative binding,binding,carbohydrate binding,cellular_component,molecular_function,regulation of biological quality,chemical homeostasis,cellular iron ion homeostasis,iron ion homeostasis,homeostatic process,cellular transition metal ion homeostasis,single-organism process,tran…	chx04145,chx05152	Phagosome,Tuberculosis
XM_013963289.1	102172763		2644	8.24089	5.39625	0.610843	0.0005	0.0449903	deltex 3 like%2C E3 ubiquitin ligase	GO:0005515,GO:0005488,GO:0043169,GO:0046872,GO:0043167,GO:0003674,GO:0046914,GO:0008270	protein binding,binding,cation binding,metal ion binding,ion binding,molecular_function,transition metal ion binding,zinc ion binding	chx04330	Notch signaling pathway
XM_005696446.2	102181449		689	17.3946	11.39	0.610876	0.0088	0.37902	proteasome subunit beta 9	GO:0070011,GO:0008233,GO:0004175,GO:0005575,GO:0016787,GO:0003674,GO:0006508,GO:0043234,GO:0009056,GO:0005839,GO:0000502,GO:0004298,GO:0070003,GO:1901575,GO:0032991,GO:0044248,GO:0003824,GO:0030163,GO:0019538,GO:0044257,GO:0051603,GO:0071704,GO:0009057,GO:0044424,GO:0005623,GO:0044464,GO:0005622,GO:0044265,GO:0008152,GO:0044238,GO:0008150,GO:0043170,GO:0044237,GO:0044267,GO:0009987,GO:0044260	peptidase activity, acting on L-amino acid peptides,peptidase activity,endopeptidase activity,cellular_component,hydrolase activity,molecular_function,proteolysis,protein complex,catabolic process,proteasome core complex,proteasome complex,threonine-type endopeptidase activity,threonine-type peptidase activity,organic substance catabolic process,macromolecular complex,cellular catabolic process,c…	chx03050	Proteasome
XM_013973330.1	102183735		2857	1.39173	0.911218	0.611012	0.03665	0.875633	interleukin 17 receptor E	GO:0019318,GO:0006096,GO:0005996,GO:0044445,GO:0005829,GO:0044724,GO:0006007,GO:0019320,GO:0046365,GO:0005575,GO:0016052,GO:0006006,GO:0003674,GO:0003872,GO:0005945,GO:0043234,GO:0006091,GO:0009056,GO:0008443,GO:0019200,GO:0005975,GO:0016773,GO:0016301,GO:0044723,GO:1901575,GO:0032991,GO:0016772,GO:0003824,GO:0005737,GO:0044444,GO:0071704,GO:0044424,GO:0005623,GO:0044464,GO:0005622,GO:0008152,GO:…	hexose metabolic process,glycolysis,monosaccharide metabolic process,cytosolic part,cytosol,single-organism carbohydrate catabolic process,glucose catabolic process,hexose catabolic process,monosaccharide catabolic process,cellular_component,carbohydrate catabolic process,glucose metabolic process,molecular_function,6-phosphofructokinase activity,6-phosphofructokinase complex,protein complex,gene…	--	--
XM_013971043.1	102189149		6805	0.8284	0.54214	0.611661	0.0171	0.584624	NLR family%2C CARD domain containing 5	GO:0005515,GO:0005488,GO:0043167,GO:0003674,GO:0005524,GO:0032559,GO:0035639,GO:0001883,GO:0032549,GO:0032550,GO:0030554,GO:0032555,GO:0032553,GO:0001882,GO:0017076,GO:0043168,GO:0000166,GO:1901265,GO:0036094,GO:1901363,GO:0097159	protein binding,binding,ion binding,molecular_function,ATP binding,adenyl ribonucleotide binding,purine ribonucleoside triphosphate binding,purine nucleoside binding,ribonucleoside binding,purine ribonucleoside binding,adenyl nucleotide binding,purine ribonucleotide binding,ribonucleotide binding,nucleoside binding,purine nucleotide binding,anion binding,nucleotide binding,nucleoside phosphate bi…	--	--
XM_013970047.1	102175880		1943	2.30987	1.51044	0.612845	0.0334	0.844642	dual-specificity tyrosine-(Y)-phosphorylation regulated kinase 3	GO:0005488,GO:0005575,GO:0043167,GO:0003674,GO:0009399,GO:0071941,GO:0006468,GO:0004672,GO:0016310,GO:0016020,GO:0005975,GO:0016773,GO:0006629,GO:0016301,GO:0005524,GO:0032559,GO:0008653,GO:0009103,GO:0035639,GO:0044723,GO:0001883,GO:0032549,GO:0032550,GO:0030554,GO:0032555,GO:0032553,GO:0001882,GO:0016051,GO:0017076,GO:0043168,GO:0044710,GO:0006796,GO:0000166,GO:1901265,GO:0033692,GO:0006793,GO:…	binding,cellular_component,ion binding,molecular_function,nitrogen fixation,nitrogen cycle metabolic process,protein phosphorylation,protein kinase activity,phosphorylation,membrane,carbohydrate metabolic process,phosphotransferase activity, alcohol group as acceptor,lipid metabolic process,kinase activity,ATP binding,adenyl ribonucleotide binding,lipopolysaccharide metabolic process,lipopolysacc…	--	--
XM_013968531.1	102171348		7307	12.3961	8.10506	0.612997	5e-05	0.00630842	inter-alpha-trypsin inhibitor heavy chain family%2C member 5	GO:0030414,GO:0061134,GO:0004857,GO:0004866,GO:0061135,GO:0030212,GO:0030234,GO:0006022,GO:0004867,GO:0003674,GO:0030203,GO:1901564,GO:0044271,GO:0019438,GO:0006355,GO:1901135,GO:0051252,GO:2001141,GO:0018130,GO:1901362,GO:0010468,GO:2000112,GO:0006351,GO:0010556,GO:0031326,GO:0009889,GO:0060255,GO:0031323,GO:0019222,GO:0032774,GO:0019219,GO:0051171,GO:0080090,GO:0034654,GO:0034641,GO:0071704,GO:…	peptidase inhibitor activity,peptidase regulator activity,enzyme inhibitor activity,endopeptidase inhibitor activity,endopeptidase regulator activity,hyaluronan metabolic process,enzyme regulator activity,aminoglycan metabolic process,serine-type endopeptidase inhibitor activity,molecular_function,glycosaminoglycan metabolic process,organonitrogen compound metabolic process,cellular nitrogen comp…	--	--
XM_013972503.1	102177374		2406	25.6121	16.7426	0.613297	0.0001	0.0116658	lectin%2C galactoside-binding%2C soluble%2C 3 binding protein%2C transcript variant X1	GO:0005515,GO:0005488,GO:0005575,GO:0005044,GO:0038024,GO:0003674,GO:0009405,GO:0016020,GO:0051704,GO:0008150,GO:0004872	protein binding,binding,cellular_component,scavenger receptor activity,cargo receptor activity,molecular_function,pathogenesis,membrane,multi-organism process,biological_process,receptor activity	--	--
XM_013966801.1	106502514		2817	9.71235	6.34674	0.613804	0.0003	0.0300194	serine/threonine-protein kinase SIK1-like	--	--	--	--
XM_005685399.2	102176126		1600	14.5062	9.47487	0.614488	0.00095	0.0740075	ribonuclease 4	GO:0000988,GO:0031981,GO:0003712,GO:0000989,GO:0005575,GO:0043233,GO:0070013,GO:0031974,GO:0006357,GO:0003674,GO:0001076,GO:0001104,GO:0016592,GO:0006366,GO:0005654,GO:0044451,GO:0043234,GO:0044428,GO:0032991,GO:0044271,GO:0005634,GO:0019438,GO:0006355,GO:0051252,GO:2001141,GO:0018130,GO:1901362,GO:0010468,GO:2000112,GO:0006351,GO:0010556,GO:0031326,GO:0009889,GO:0060255,GO:0031323,GO:0019222,GO:…	protein binding transcription factor activity,nuclear lumen,transcription cofactor activity,transcription factor binding transcription factor activity,cellular_component,organelle lumen,intracellular organelle lumen,membrane-enclosed lumen,regulation of transcription from RNA polymerase II promoter,molecular_function,RNA polymerase II transcription factor binding transcription factor activity,RNA…	--	--
XM_013972472.1	102182344		2770	26.7447	17.4627	0.614978	5e-05	0.00630842	polymerase I and transcript release factor	GO:0005515,GO:0005488,GO:0051082,GO:0003674	protein binding,binding,unfolded protein binding,molecular_function	--	--
XM_005694890.2	102180970		4510	0.921576	0.601674	0.615122	0.03525	0.86353	ADAM metallopeptidase with thrombospondin type 1 motif%2C 16	GO:0031012,GO:0008237,GO:0004222,GO:0005488,GO:0043169,GO:0046872,GO:0070011,GO:0008233,GO:0004175,GO:0005575,GO:0043167,GO:0016787,GO:0003674,GO:0006508,GO:0046914,GO:0003824,GO:0008270,GO:0019538,GO:0071704,GO:0008152,GO:0044238,GO:0008150,GO:0043170	extracellular matrix,metallopeptidase activity,metalloendopeptidase activity,binding,cation binding,metal ion binding,peptidase activity, acting on L-amino acid peptides,peptidase activity,endopeptidase activity,cellular_component,ion binding,hydrolase activity,molecular_function,proteolysis,transition metal ion binding,catalytic activity,zinc ion binding,protein metabolic process,organic substan…	--	--
XM_013966809.1	102191654		1025	12.5351	8.18121	0.615583	0.00465	0.240423	serine/threonine-protein kinase SIK1	GO:0005488,GO:0005575,GO:0043167,GO:0003674,GO:0006468,GO:0004672,GO:0016310,GO:0016020,GO:0005975,GO:0016773,GO:0006629,GO:0016301,GO:0005524,GO:0032559,GO:0008653,GO:0009103,GO:0035639,GO:0044723,GO:0001883,GO:0032549,GO:0032550,GO:0030554,GO:0032555,GO:0032553,GO:0001882,GO:0016051,GO:0017076,GO:0043168,GO:0044710,GO:0006796,GO:0000166,GO:1901265,GO:0033692,GO:0006793,GO:0008610,GO:0006464,GO:…	binding,cellular_component,ion binding,molecular_function,protein phosphorylation,protein kinase activity,phosphorylation,membrane,carbohydrate metabolic process,phosphotransferase activity, alcohol group as acceptor,lipid metabolic process,kinase activity,ATP binding,adenyl ribonucleotide binding,lipopolysaccharide metabolic process,lipopolysaccharide biosynthetic process,purine ribonucleoside t…	--	--
XM_005677942.2	102189813		812	188.09	122.735	0.615879	0.0024	0.150178	glutathione S-transferase Mu 1%2C transcript variant X2	GO:0005515,GO:0005488,GO:0003674	protein binding,binding,molecular_function	chx05204,chx00980,chx00480,chx00982	Chemical carcinogenesis,Metabolism of xenobiotics by cytochrome P450,Glutathione metabolism,Drug metabolism - cytochrome P450
XM_013969733.1	102169889		2893	5.85249	3.8159	0.617025	0.00125	0.0906836	tripartite motif-containing protein 5-like	GO:0005515,GO:0005488,GO:0043169,GO:0046872,GO:0005575,GO:0043167,GO:0019028,GO:0003674,GO:0019031,GO:0036338,GO:0019012,GO:0044423,GO:0016567,GO:0032446,GO:0070647,GO:0043234,GO:0005198,GO:0032991,GO:0046914,GO:0043228,GO:0043232,GO:0006464,GO:0036211,GO:0003824,GO:0043412,GO:0008270,GO:0004842,GO:0019787,GO:0016881,GO:0016879,GO:0000151,GO:0019538,GO:0005737,GO:0044444,GO:0071704,GO:0044424,GO:…	protein binding,binding,cation binding,metal ion binding,cellular_component,ion binding,viral capsid,molecular_function,viral envelope,viral membrane,virion,virion part,protein ubiquitination,protein modification by small protein conjugation,protein modification by small protein conjugation or removal,protein complex,structural molecule activity,macromolecular complex,transition metal ion binding…	--	--
XM_005695248.2	102186058		5399	0.884052	0.57534	0.619716	0.02555	0.731373	tetratricopeptide repeat domain 6	GO:0005515,GO:0005488,GO:0005575,GO:0003674,GO:0016020,GO:0016491,GO:0003824,GO:0044425,GO:0016021,GO:0031224,GO:0008152,GO:0008150	protein binding,binding,cellular_component,molecular_function,membrane,oxidoreductase activity,catalytic activity,membrane part,integral to membrane,intrinsic to membrane,metabolic process,biological_process	--	--
XM_013970401.1	102184272		4263	1.29313	0.841264	0.620241	0.01915	0.619174	KIAA1614 ortholog	GO:0005515,GO:0005488,GO:0003674	protein binding,binding,molecular_function	--	--
XM_013962678.1	102185702		1728	6.00222	3.90475	0.620267	0.0068	0.314466	cysteine-rich%2C angiogenic inducer%2C 61	GO:0005576,GO:0005515,GO:0005488,GO:0001558,GO:0005520,GO:0040007,GO:0040008,GO:0016049,GO:0019838,GO:0005575,GO:0016043,GO:0003674,GO:0071840,GO:0044699,GO:0051128,GO:0044763,GO:0065007,GO:0008150,GO:0050789,GO:0050794,GO:0009987	extracellular region,protein binding,binding,regulation of cell growth,insulin-like growth factor binding,growth,regulation of growth,cell growth,growth factor binding,cellular_component,cellular component organization,molecular_function,cellular component organization or biogenesis,single-organism process,regulation of cellular component organization,single-organism cellular process,biological r…	--	--
XM_005709408.2	102178409		1431	9.95847	6.46794	0.622618	0.0033	0.192004	tubulin%2C beta 6 class V	GO:0005515,GO:0005488,GO:0016836,GO:0016835,GO:0004664,GO:0009094,GO:1902223,GO:0009095,GO:0043623,GO:0005575,GO:0044711,GO:0044283,GO:0043167,GO:0016043,GO:0016787,GO:0003674,GO:0016055,GO:0009073,GO:0008013,GO:0006558,GO:1902221,GO:0006461,GO:0070271,GO:0003924,GO:0034622,GO:0071822,GO:0016818,GO:0016053,GO:0046394,GO:1901607,GO:0071840,GO:0009072,GO:0043234,GO:1901566,GO:0017111,GO:0065003,GO:…	protein binding,binding,hydro-lyase activity,carbon-oxygen lyase activity,prephenate dehydratase activity,L-phenylalanine biosynthetic process,erythrose 4-phosphate/phosphoenolpyruvate family amino acid biosynthetic process,aromatic amino acid family biosynthetic process, prephenate pathway,cellular protein complex assembly,cellular_component,single-organism biosynthetic process,small molecule bi…	chx04145,chx04540	Phagosome,Gap junction
XM_005686089.2	102169297		1375	5.03781	3.26869	0.624081	0.04045	0.902062	placental growth factor%2C transcript variant X2	GO:0005515,GO:0005102,GO:0005488,GO:0008083,GO:0005575,GO:0003674,GO:0016020	protein binding,receptor binding,binding,growth factor activity,cellular_component,molecular_function,membrane	chx04510,chx04151,chx05200,chx04015,chx04014	Focal adhesion,PI3K-Akt signaling pathway,Pathways in cancer,Rap1 signaling pathway,Ras signaling pathway
XM_013975043.1	102185411		3129	1.45762	0.945397	0.62462	0.02515	0.727095	EPH receptor A2	GO:0005488,GO:0043167,GO:0003674,GO:0048013,GO:0044699,GO:0007167,GO:0007169,GO:0006468,GO:0004672,GO:0044763,GO:0016310,GO:0016773,GO:0016301,GO:0005524,GO:0032559,GO:0035639,GO:0001883,GO:0032549,GO:0032550,GO:0030554,GO:0032555,GO:0032553,GO:0001882,GO:0017076,GO:0043168,GO:0006796,GO:0000166,GO:1901265,GO:0006793,GO:0006464,GO:0036211,GO:0036094,GO:0050896,GO:0007154,GO:0023052,GO:0044700,GO:…	binding,ion binding,molecular_function,ephrin receptor signaling pathway,single-organism process,enzyme linked receptor protein signaling pathway,transmembrane receptor protein tyrosine kinase signaling pathway,protein phosphorylation,protein kinase activity,single-organism cellular process,phosphorylation,phosphotransferase activity, alcohol group as acceptor,kinase activity,ATP binding,adenyl r…	chx04151,chx04015,chx04014,chx04360	PI3K-Akt signaling pathway,Rap1 signaling pathway,Ras signaling pathway,Axon guidance
XM_005696897.2	102169238		3833	1.75733	1.13876	0.625928	0.0126	0.486704	coagulation factor XIII%2C A1 polypeptide	GO:0005515,GO:0005488,GO:0003674,GO:0003810,GO:0019902,GO:0018149,GO:0019899,GO:0016755,GO:0006464,GO:0036211,GO:0003824,GO:0043412,GO:0019538,GO:0016746,GO:0071704,GO:0008152,GO:0044238,GO:0016740,GO:0008150,GO:0043170,GO:0044237,GO:0044267,GO:0009987,GO:0044260	protein binding,binding,molecular_function,protein-glutamine gamma-glutamyltransferase activity,phosphatase binding,peptide cross-linking,enzyme binding,transferase activity, transferring amino-acyl groups,cellular protein modification process,protein modification process,catalytic activity,macromolecule modification,protein metabolic process,transferase activity, transferring acyl groups,organic…	chx04610	Complement and coagulation cascades
XM_013973429.1	102172105		3052	2.27348	1.47207	0.627061	0.01195	0.471	sushi domain containing 5	GO:0007155,GO:0022610,GO:0005540,GO:0005539,GO:0097367,GO:0005488,GO:0003674,GO:0044699,GO:0044763,GO:0008150,GO:0009987	cell adhesion,biological adhesion,hyaluronic acid binding,glycosaminoglycan binding,carbohydrate derivative binding,binding,molecular_function,single-organism process,single-organism cellular process,biological_process,cellular process	--	--
XM_005676062.2	100861138		3809	4.88726	3.16021	0.629006	0.0395	0.902062	RNA binding motif%2C single stranded interacting protein 1%2C transcript variant X1	GO:0005576,GO:0044421,GO:0005488,GO:0042025,GO:0033647,GO:0033648,GO:0033646,GO:0043656,GO:0018995,GO:0043245,GO:0043657,GO:0044215,GO:0044216,GO:0044217,GO:0033643,GO:0005575,GO:0003674,GO:0001071,GO:0003700,GO:0044271,GO:0019438,GO:0006355,GO:0051252,GO:2001141,GO:0018130,GO:1901362,GO:0010468,GO:2000112,GO:0006351,GO:0010556,GO:0031326,GO:0009889,GO:0060255,GO:0031323,GO:0019222,GO:0032774,GO:…	extracellular region,extracellular region part,binding,host cell nucleus,host intracellular organelle,host intracellular membrane-bounded organelle,host intracellular part,intracellular region of host,host,extraorganismal space,host cell,other organism,other organism cell,other organism part,host cell part,cellular_component,molecular_function,nucleic acid binding transcription factor activity,se…	--	--
XM_013976022.1	102175653		1430	9.47597	6.11429	0.63209	0.01255	0.486391	breast cancer metastasis suppressor 1%2C transcript variant X1	GO:0005488,GO:0043169,GO:0046872,GO:0043167,GO:0003674,GO:0046914,GO:0008270	binding,cation binding,metal ion binding,ion binding,molecular_function,transition metal ion binding,zinc ion binding	--	--
XM_013966657.1	106502498		1205	4.30904	2.7801	0.632229	0.02645	0.747003	synaptojanin-2-like	GO:0016787,GO:0003674,GO:0042578,GO:0016788,GO:0003824	hydrolase activity,molecular_function,phosphoric ester hydrolase activity,hydrolase activity, acting on ester bonds,catalytic activity	chx00562,chx04070,chx01100	Inositol phosphate metabolism,Phosphatidylinositol signaling system,Metabolic pathways
XM_013971290.1	102175153		1269	4.0626	2.62079	0.632404	0.02445	0.71849	Ras-related associated with diabetes	GO:0005488,GO:0044765,GO:0030001,GO:0005575,GO:0000041,GO:0043167,GO:0022857,GO:0046873,GO:0016787,GO:0046915,GO:0003674,GO:0005215,GO:0009605,GO:0022891,GO:0051179,GO:0015075,GO:0016818,GO:0006826,GO:0008324,GO:0017111,GO:0006812,GO:0022892,GO:0016462,GO:0044699,GO:0072511,GO:0005525,GO:0032561,GO:0006810,GO:0051234,GO:0019001,GO:0022890,GO:0016817,GO:0006811,GO:0005381,GO:0055114,GO:0044763,GO:…	binding,single-organism transport,metal ion transport,cellular_component,transition metal ion transport,ion binding,transmembrane transporter activity,metal ion transmembrane transporter activity,hydrolase activity,transition metal ion transmembrane transporter activity,molecular_function,transporter activity,response to external stimulus,substrate-specific transmembrane transporter activity,loca…	--	--
XM_013967074.1	102191245		4500	2.44625	1.57765	0.632791	0.00415	0.225099	nidogen 2 (osteonidogen)	GO:0007155,GO:0005509,GO:0022610,GO:0005515,GO:0005488,GO:0043169,GO:0046872,GO:0007160,GO:0031589,GO:0043167,GO:0003674,GO:0044699,GO:0044763,GO:0008150,GO:0009987	cell adhesion,calcium ion binding,biological adhesion,protein binding,binding,cation binding,metal ion binding,cell-matrix adhesion,cell-substrate adhesion,ion binding,molecular_function,single-organism process,single-organism cellular process,biological_process,cellular process	--	--
XM_005681260.2	102189657		2584	4.06902	2.61904	0.635641	0.00525	0.262105	neuron-derived neurotrophic factor	GO:0005515,GO:0005488,GO:0003674	protein binding,binding,molecular_function	--	--
XM_005680057.2	102169459		3405	3.97192	2.55406	0.637044	0.0026	0.158839	anoctamin 6	--	--	--	--
XM_013976423.1	102183496		2646	5.87901	3.7803	0.637071	0.00135	0.0967292	ephrin-B1	GO:0005575,GO:0016020	cellular_component,membrane	chx04360	Axon guidance
XM_013970853.1	102181066		1794	1.69898	1.0912	0.638756	0.046	0.962931	matrix metallopeptidase 11	GO:0005576,GO:0031012,GO:0008237,GO:0004222,GO:0005488,GO:0043169,GO:0046872,GO:0070011,GO:0008233,GO:0004175,GO:0005575,GO:0043167,GO:0016787,GO:0003674,GO:0006508,GO:0046914,GO:0003824,GO:0008270,GO:0019538,GO:0071704,GO:0008152,GO:0044238,GO:0008150,GO:0043170	extracellular region,extracellular matrix,metallopeptidase activity,metalloendopeptidase activity,binding,cation binding,metal ion binding,peptidase activity, acting on L-amino acid peptides,peptidase activity,endopeptidase activity,cellular_component,ion binding,hydrolase activity,molecular_function,proteolysis,transition metal ion binding,catalytic activity,zinc ion binding,protein metabolic pr…	--	--
XM_005699801.2	102174193		2104	5.09601	3.2707	0.639767	0.0052	0.260168	solute carrier family 22 (organic anion transporter)%2C member 6%2C transcript variant X2	GO:0044765,GO:0005575,GO:0022857,GO:0003674,GO:0005215,GO:0051179,GO:0055085,GO:0044699,GO:0006810,GO:0051234,GO:0044763,GO:0016020,GO:0044425,GO:0016021,GO:0031224,GO:0008150,GO:0009987	single-organism transport,cellular_component,transmembrane transporter activity,molecular_function,transporter activity,localization,transmembrane transport,single-organism process,transport,establishment of localization,single-organism cellular process,membrane,membrane part,integral to membrane,intrinsic to membrane,biological_process,cellular process	--	--
XM_005686398.1	102189315		3283	2.07612	1.33101	0.641366	0.01	0.415295	NLR family%2C CARD domain containing 4	GO:0005515,GO:0005488,GO:0005575,GO:0010941,GO:0042981,GO:0043067,GO:0003674,GO:0006915,GO:0012501,GO:0008219,GO:0016265,GO:0044699,GO:0044763,GO:0005623,GO:0044464,GO:0005622,GO:0065007,GO:0008150,GO:0050789,GO:0050794,GO:0009987	protein binding,binding,cellular_component,regulation of cell death,regulation of apoptotic process,regulation of programmed cell death,molecular_function,apoptotic process,programmed cell death,cell death,death,single-organism process,single-organism cellular process,cell,cell part,intracellular,biological regulation,biological_process,regulation of biological process,regulation of cellular proc…	chx05134,chx04621,chx05132	Legionellosis,NOD-like receptor signaling pathway,Salmonella infection
XM_005676251.2	102181998		4144	3.3128	2.12322	0.641797	0.0018	0.123265	STEAP family member 3%2C metalloreductase	GO:0005488,GO:0019318,GO:0005996,GO:0044724,GO:0006007,GO:0019320,GO:0046365,GO:0016052,GO:0051186,GO:0006006,GO:0003674,GO:0006733,GO:0006732,GO:0009056,GO:0055114,GO:1901564,GO:0005975,GO:0004616,GO:0006098,GO:0006740,GO:0016491,GO:0048037,GO:0006739,GO:0044723,GO:1901575,GO:0016616,GO:0044710,GO:0019362,GO:0046496,GO:0072524,GO:0006796,GO:0006793,GO:0016614,GO:0055086,GO:0044281,GO:0006753,GO:…	binding,hexose metabolic process,monosaccharide metabolic process,single-organism carbohydrate catabolic process,glucose catabolic process,hexose catabolic process,monosaccharide catabolic process,carbohydrate catabolic process,cofactor metabolic process,glucose metabolic process,molecular_function,oxidoreduction coenzyme metabolic process,coenzyme metabolic process,catabolic process,oxidation-re…	chx04115	p53 signaling pathway
XM_013963675.1	102180190		4560	2.18545	1.39927	0.643255	0.00505	0.255973	integrin%2C beta 7	GO:0005488,GO:0043169,GO:0046872,GO:0043167,GO:0003674,GO:0046914,GO:0008270	binding,cation binding,metal ion binding,ion binding,molecular_function,transition metal ion binding,zinc ion binding	chx04512,chx04510,chx04151,chx04514,chx04672,chx05414,chx05410,chx05412,chx04810,chx05202	ECM-receptor interaction,Focal adhesion,PI3K-Akt signaling pathway,Cell adhesion molecules (CAMs),Intestinal immune network for IgA production,Dilated cardiomyopathy,Hypertrophic cardiomyopathy (HCM),Arrhythmogenic right ventricular cardiomyopathy (ARVC),Regulation of actin cytoskeleton,Transcriptional misregulation in cancer
XM_005685474.2	100860971		5650	5.9131	3.77644	0.646889	0.0041	0.223956	thrombospondin 1%2C transcript variant X1	GO:0005576,GO:0007155,GO:0005509,GO:0022610,GO:0005515,GO:0005488,GO:0043169,GO:0046872,GO:0005575,GO:0043167,GO:0003674,GO:0051179,GO:0005783,GO:0044699,GO:0006810,GO:0051234,GO:0044763,GO:0016020,GO:0033036,GO:0034613,GO:0070727,GO:0051641,GO:0071702,GO:0046907,GO:0051649,GO:0006886,GO:0008104,GO:0044425,GO:0016021,GO:0031224,GO:0005737,GO:0043231,GO:0043227,GO:0015031,GO:0045184,GO:0044444,GO:…	extracellular region,cell adhesion,calcium ion binding,biological adhesion,protein binding,binding,cation binding,metal ion binding,cellular_component,ion binding,molecular_function,localization,endoplasmic reticulum,single-organism process,transport,establishment of localization,single-organism cellular process,membrane,macromolecule localization,cellular protein localization,cellular macromolec…	chx04512,chx04510,chx04151,chx04145,chx05144,chx05206,chx05205,chx04115,chx05219,chx04350,chx04015	ECM-receptor interaction,Focal adhesion,PI3K-Akt signaling pathway,Phagosome,Malaria,MicroRNAs in cancer,Proteoglycans in cancer,p53 signaling pathway,Bladder cancer,TGF-beta signaling pathway,Rap1 signaling pathway
XM_013966296.1	102177438		6554	2.42768	1.55039	0.646947	0.00065	0.0548718	collagen%2C type XXVII%2C alpha 1	GO:0005576,GO:0031012,GO:0005201,GO:0044420,GO:0005581,GO:0044421,GO:0005578,GO:0005575,GO:0003674,GO:0005198	extracellular region,extracellular matrix,extracellular matrix structural constituent,extracellular matrix part,collagen,extracellular region part,proteinaceous extracellular matrix,cellular_component,molecular_function,structural molecule activity	chx04512,chx04510,chx04151,chx04974,chx05146,chx04611	ECM-receptor interaction,Focal adhesion,PI3K-Akt signaling pathway,Protein digestion and absorption,Amoebiasis,Platelet activation
XM_013972542.1	102171008		803	9.06918	5.79137	0.647067	0.0235	0.700324	coatomer protein complex%2C subunit zeta 2%2C transcript variant X2	GO:0031929,GO:0032006,GO:0044699,GO:0044763,GO:0010646,GO:0023051,GO:0048583,GO:0009966,GO:0035556,GO:0050896,GO:0007154,GO:0023052,GO:0044700,GO:0007165,GO:0051716,GO:0065007,GO:0008150,GO:0050789,GO:0050794,GO:0009987	TOR signaling cascade,regulation of TOR signaling cascade,single-organism process,single-organism cellular process,regulation of cell communication,regulation of signaling,regulation of response to stimulus,regulation of signal transduction,intracellular signal transduction,response to stimulus,cell communication,signaling,single organism signaling,signal transduction,cellular response to stimulu…	--	--
XM_005679049.2	102173634		2837	3.60763	2.29867	0.650251	0.0053	0.262905	glycoprotein (transmembrane) nmb%2C transcript variant X4	--	--	--	--
XM_005695724.2	102169917		3409	1.4392	0.915921	0.651971	0.0183	0.605177	glucoside xylosyltransferase 2	GO:0003674,GO:0006629,GO:0016757,GO:0044710,GO:0008610,GO:0003824,GO:0071704,GO:0008152,GO:0044238,GO:0016740,GO:0008150,GO:1901576,GO:0009058	molecular_function,lipid metabolic process,transferase activity, transferring glycosyl groups,single-organism metabolic process,lipid biosynthetic process,catalytic activity,organic substance metabolic process,metabolic process,primary metabolic process,transferase activity,biological_process,organic substance biosynthetic process,biosynthetic process	chx00514	Other types of O-glycan biosynthesis
XM_013963035.1	102169643		10646	2.64848	1.68444	0.652894	0.00115	0.0850231	collagen%2C type VI%2C alpha 3%2C transcript variant X2	GO:0005515,GO:0008237,GO:0005488,GO:0043169,GO:0046872,GO:0070011,GO:0008233,GO:0016763,GO:0004177,GO:0008235,GO:0005575,GO:0008238,GO:0043167,GO:0016043,GO:0016787,GO:0003674,GO:0030261,GO:0051276,GO:0006996,GO:0006508,GO:0006213,GO:0071840,GO:0072527,GO:0044699,GO:0030145,GO:0044763,GO:0006323,GO:1901564,GO:0009116,GO:0016757,GO:1901657,GO:0003677,GO:0071103,GO:0044710,GO:0055086,GO:0046914,GO:…	protein binding,metallopeptidase activity,binding,cation binding,metal ion binding,peptidase activity, acting on L-amino acid peptides,peptidase activity,transferase activity, transferring pentosyl groups,aminopeptidase activity,metalloexopeptidase activity,cellular_component,exopeptidase activity,ion binding,cellular component organization,hydrolase activity,molecular_function,chromosome condens…	chx04512,chx04510,chx04151,chx04974	ECM-receptor interaction,Focal adhesion,PI3K-Akt signaling pathway,Protein digestion and absorption
XM_013963466.1	102170114		12822	0.950277	0.603294	0.655486	0.002	0.130789	SCO-spondin	GO:0007155,GO:0022610,GO:0005515,GO:0030414,GO:0061134,GO:0005488,GO:0004857,GO:0030234,GO:0003674,GO:0044699,GO:0044763,GO:0008150,GO:0009987	cell adhesion,biological adhesion,protein binding,peptidase inhibitor activity,peptidase regulator activity,binding,enzyme inhibitor activity,enzyme regulator activity,molecular_function,single-organism process,single-organism cellular process,biological_process,cellular process	--	--
XM_013967716.1	102187497		1185	3.50889	2.22476	0.657363	0.0347	0.857892	capping protein (actin filament)%2C gelsolin-like	GO:0005576,GO:0044707,GO:0032501,GO:0016042,GO:0005575,GO:0030234,GO:0007586,GO:0003674,GO:0044699,GO:0009056,GO:0006629,GO:1901575,GO:0044710,GO:0008047,GO:0071704,GO:0008152,GO:0044238,GO:0008150	extracellular region,single-multicellular organism process,multicellular organismal process,lipid catabolic process,cellular_component,enzyme regulator activity,digestion,molecular_function,single-organism process,catabolic process,lipid metabolic process,organic substance catabolic process,single-organism metabolic process,enzyme activator activity,organic substance metabolic process,metabolic p…	--	--
XM_005694342.2	102188974		3486	0.999823	0.632564	0.660462	0.0321	0.828002	chromosome 19 open reading frame%2C human C17orf104	--	--	--	--
XM_013969659.1	102169808		2903	2.69057	1.69996	0.66241	0.00735	0.333914	nuclear receptor subfamily 4%2C group A%2C member 2	GO:0005488,GO:0009755,GO:0032870,GO:0071495,GO:0071310,GO:0009719,GO:0009725,GO:0042221,GO:0070887,GO:0010033,GO:0016763,GO:0014070,GO:0033993,GO:0043401,GO:0048545,GO:0071383,GO:0071396,GO:0071407,GO:0005575,GO:0044711,GO:0044283,GO:0003707,GO:0003879,GO:0003674,GO:0043565,GO:0016053,GO:0046394,GO:1901607,GO:1901566,GO:0008652,GO:0044699,GO:0044763,GO:0001071,GO:0003700,GO:1901564,GO:1901605,GO:…	binding,hormone-mediated signaling pathway,cellular response to hormone stimulus,cellular response to endogenous stimulus,cellular response to organic substance,response to endogenous stimulus,response to hormone stimulus,response to chemical stimulus,cellular response to chemical stimulus,response to organic substance,transferase activity, transferring pentosyl groups,response to organic cyclic …	--	--
XM_005677850.2	102191096		1831	40.1457	25.2549	0.668679	5e-05	0.00630842	olfactomedin-like 3	GO:0005515,GO:0005488,GO:0044445,GO:0005829,GO:0040011,GO:0051082,GO:0005575,GO:0030234,GO:0048870,GO:0051674,GO:0016043,GO:0003674,GO:0042803,GO:0022402,GO:0046983,GO:0043565,GO:0051087,GO:0051179,GO:0007049,GO:0006928,GO:0042802,GO:0000280,GO:0007067,GO:0006996,GO:0071840,GO:0043234,GO:0048285,GO:0048519,GO:0016272,GO:0000278,GO:0048523,GO:0044699,GO:0051128,GO:0007091,GO:0030071,GO:0044772,GO:…	protein binding,binding,cytosolic part,cytosol,locomotion,unfolded protein binding,cellular_component,enzyme regulator activity,cell motility,localization of cell,cellular component organization,molecular_function,protein homodimerization activity,cell cycle process,protein dimerization activity,sequence-specific DNA binding,chaperone binding,localization,cell cycle,cellular component movement,id…	--	--
XM_005682426.2	102176316		373	1829.1	1150.14	0.669324	5e-05	0.00630842	ribosomal protein S28	GO:0005575,GO:0003674,GO:0005198,GO:0032991,GO:0043228,GO:0043232,GO:0019538,GO:0005737,GO:0044444,GO:0071704,GO:0044424,GO:0005623,GO:0044464,GO:0003735,GO:0005622,GO:0005840,GO:0008152,GO:0043229,GO:0043226,GO:0044238,GO:0008150,GO:0030529,GO:0043170,GO:0010467,GO:1901576,GO:0006412,GO:0044249,GO:0009058,GO:0044237,GO:0044267,GO:0034645,GO:0009987,GO:0009059,GO:0044260	cellular_component,molecular_function,structural molecule activity,macromolecular complex,non-membrane-bounded organelle,intracellular non-membrane-bounded organelle,protein metabolic process,cytoplasm,cytoplasmic part,organic substance metabolic process,intracellular part,cell,cell part,structural constituent of ribosome,intracellular,ribosome,metabolic process,intracellular organelle,organelle,…	chx03010	Ribosome
XM_013967865.1	102187498		1455	2.82147	1.77382	0.66959	0.0259	0.738659	PQ loop repeat containing 3	--	--	--	--
XM_005698188.2	102190575		1551	2.04448	1.28338	0.671783	0.0367	0.875633	ankyrin repeat domain 22	GO:0005515,GO:0005488,GO:0003674	protein binding,binding,molecular_function	--	--
XM_005678249.2	102188998		2565	10.205	6.39078	0.675217	0.00015	0.0167416	interferon-induced protein 44-like	GO:0005515,GO:0005488,GO:0005575,GO:0033013,GO:0051186,GO:0043167,GO:0033014,GO:0016787,GO:0003674,GO:0006778,GO:0051188,GO:0042440,GO:0006779,GO:0003924,GO:0016818,GO:0046148,GO:0032403,GO:1901566,GO:0017111,GO:0016462,GO:0044699,GO:0005525,GO:0032561,GO:0019001,GO:0016817,GO:0015994,GO:0044763,GO:1901564,GO:0031683,GO:0035639,GO:0001883,GO:0032549,GO:0032550,GO:0032555,GO:0032553,GO:0001882,GO:…	protein binding,binding,cellular_component,tetrapyrrole metabolic process,cofactor metabolic process,ion binding,tetrapyrrole biosynthetic process,hydrolase activity,molecular_function,porphyrin-containing compound metabolic process,cofactor biosynthetic process,pigment metabolic process,porphyrin-containing compound biosynthetic process,GTPase activity,hydrolase activity, acting on acid anhydrid…	--	--
XM_005688628.2	102185757		3436	7.42951	4.65188	0.675454	0.00035	0.0339969	solute carrier family 13 (sodium-dependent dicarboxylate transporter)%2C member 3%2C transcript variant X2	GO:0005488,GO:0043169,GO:0046872,GO:0044765,GO:0030001,GO:0005575,GO:0043167,GO:0016787,GO:0003674,GO:0005215,GO:0006814,GO:0051179,GO:0055085,GO:0006812,GO:0044699,GO:0015672,GO:0006810,GO:0051234,GO:0006811,GO:0044763,GO:0016020,GO:0016788,GO:0005524,GO:0032559,GO:0006950,GO:0035639,GO:0001883,GO:0032549,GO:0032550,GO:0030554,GO:0032555,GO:0032553,GO:0001882,GO:0017076,GO:0043168,GO:0000166,GO:…	binding,cation binding,metal ion binding,single-organism transport,metal ion transport,cellular_component,ion binding,hydrolase activity,molecular_function,transporter activity,sodium ion transport,localization,transmembrane transport,cation transport,single-organism process,monovalent inorganic cation transport,transport,establishment of localization,ion transport,single-organism cellular proces…	--	--
XM_013968627.1	102170333		2429	6.80081	4.25185	0.677616	0.00035	0.0339969	ADAM metallopeptidase domain 33	GO:0005576,GO:0031012,GO:0008237,GO:0004222,GO:0005488,GO:0043169,GO:0046872,GO:0070011,GO:0008233,GO:0004175,GO:0005575,GO:0043167,GO:0016787,GO:0003674,GO:0006508,GO:0046914,GO:0003824,GO:0008270,GO:0019538,GO:0071704,GO:0008152,GO:0044238,GO:0008150,GO:0043170	extracellular region,extracellular matrix,metallopeptidase activity,metalloendopeptidase activity,binding,cation binding,metal ion binding,peptidase activity, acting on L-amino acid peptides,peptidase activity,endopeptidase activity,cellular_component,ion binding,hydrolase activity,molecular_function,proteolysis,transition metal ion binding,catalytic activity,zinc ion binding,protein metabolic pr…	--	--
NM_001285721.1	100860873		1173	38.5719	24.0824	0.679575	0.0026	0.158839	chemokine (C-X-C motif) ligand 10	GO:0005576,GO:0005515,GO:0005102,GO:0006955,GO:0002376,GO:0005488,GO:0005125,GO:0008009,GO:0042379,GO:0005126,GO:0001664,GO:0005575,GO:0003674,GO:0050896,GO:0008150	extracellular region,protein binding,receptor binding,immune response,immune system process,binding,cytokine activity,chemokine activity,chemokine receptor binding,cytokine receptor binding,G-protein coupled receptor binding,cellular_component,molecular_function,response to stimulus,biological_process	chx05164,chx04668,chx04622,chx04623,chx04060,chx04620,chx04062	Influenza A,TNF signaling pathway,RIG-I-like receptor signaling pathway,Cytosolic DNA-sensing pathway,Cytokine-cytokine receptor interaction,Toll-like receptor signaling pathway,Chemokine signaling pathway
XM_005677146.2	102185412		2349	1.77081	1.10507	0.680276	0.0215	0.665045	heat shock 70kDa protein 6 (HSP70B')	GO:0048856,GO:0044767,GO:0016043,GO:0016787,GO:0003674,GO:0032502,GO:0000902,GO:0032989,GO:0071840,GO:0044699,GO:0044763,GO:0009653,GO:0005975,GO:0016773,GO:0048869,GO:0016772,GO:0003824,GO:0071704,GO:0008152,GO:0044238,GO:0016740,GO:0008150,GO:0009987	anatomical structure development,single-organism developmental process,cellular component organization,hydrolase activity,molecular_function,developmental process,cell morphogenesis,cellular component morphogenesis,cellular component organization or biogenesis,single-organism process,single-organism cellular process,anatomical structure morphogenesis,carbohydrate metabolic process,phosphotransfer…	chx05164,chx04612,chx05162,chx05145,chx05134,chx05169,chx04010,chx04915,chx04144,chx04141,chx03040	Influenza A,Antigen processing and presentation,Measles,Toxoplasmosis,Legionellosis,Epstein-Barr virus infection,MAPK signaling pathway,Estrogen signaling pathway,Endocytosis,Protein processing in endoplasmic reticulum,Spliceosome
XM_013974245.1	102184109		4132	0.972401	0.60582	0.682663	0.02005	0.635875	molybdenum cofactor sulfurase	GO:0005488,GO:0043169,GO:0046872,GO:0000988,GO:0000990,GO:0000996,GO:0016987,GO:0043167,GO:0003674,GO:0006352,GO:0030151,GO:0001071,GO:0003700,GO:0048037,GO:0003677,GO:0030170,GO:0043168,GO:0046914,GO:0044271,GO:0019438,GO:0006355,GO:0051252,GO:2001141,GO:0018130,GO:1901362,GO:0010468,GO:2000112,GO:0006351,GO:0010556,GO:0031326,GO:0009889,GO:0003824,GO:0060255,GO:0031323,GO:0019222,GO:0032774,GO:…	binding,cation binding,metal ion binding,protein binding transcription factor activity,core RNA polymerase binding transcription factor activity,core DNA-dependent RNA polymerase binding promoter specificity activity,sigma factor activity,ion binding,molecular_function,DNA-dependent transcription, initiation,molybdenum ion binding,nucleic acid binding transcription factor activity,sequence-specif…	--	--
XM_013975911.1	102179169		2172	3.73611	2.32676	0.683211	0.00535	0.263136	RAB3A interacting protein (rabin3)-like 1	--	--	--	--
XM_013966672.1	102179674		4614	4.08581	2.54227	0.684504	0.00035	0.0339969	thrombospondin 2	GO:0005576,GO:0007155,GO:0005509,GO:0022610,GO:0005515,GO:0005488,GO:0043169,GO:0046872,GO:0005575,GO:0043167,GO:0003674,GO:0044699,GO:0044763,GO:0003677,GO:0044271,GO:0019438,GO:0018130,GO:1901362,GO:0016772,GO:0006351,GO:0003824,GO:0032774,GO:0034062,GO:0034654,GO:0003899,GO:0016779,GO:0034641,GO:0071704,GO:0046483,GO:0006807,GO:0006725,GO:1901363,GO:0097159,GO:1901360,GO:0003676,GO:0016070,GO:…	extracellular region,cell adhesion,calcium ion binding,biological adhesion,protein binding,binding,cation binding,metal ion binding,cellular_component,ion binding,molecular_function,single-organism process,single-organism cellular process,DNA binding,cellular nitrogen compound biosynthetic process,aromatic compound biosynthetic process,heterocycle biosynthetic process,organic cyclic compound bios…	chx04512,chx04510,chx04151,chx04145,chx05144	ECM-receptor interaction,Focal adhesion,PI3K-Akt signaling pathway,Phagosome,Malaria
XM_013969842.1	102183893		2452	1.3563	0.842693	0.686595	0.0294	0.791788	cAMP responsive element binding protein 3-like 1	GO:0005488,GO:0006914,GO:0044765,GO:0005575,GO:0043167,GO:0016787,GO:0003674,GO:0043565,GO:0051179,GO:0051213,GO:0016706,GO:0016818,GO:0043234,GO:0017119,GO:0044699,GO:0009056,GO:0006810,GO:0051234,GO:0016817,GO:0055114,GO:0044763,GO:0001071,GO:0003700,GO:0006891,GO:0016491,GO:0005524,GO:0032559,GO:0003677,GO:0035639,GO:0001883,GO:0032549,GO:0032550,GO:0030554,GO:0032555,GO:0032553,GO:0001882,GO:…	binding,autophagy,single-organism transport,cellular_component,ion binding,hydrolase activity,molecular_function,sequence-specific DNA binding,localization,dioxygenase activity,oxidoreductase activity, acting on paired donors, with incorporation or reduction of molecular oxygen, 2-oxoglutarate as one donor, and incorporation of one atom each of oxygen into both donors,hydrolase activity, acting o…	chx04151,chx04668,chx05203,chx04022,chx05161,chx04916,chx04024,chx05215,chx05031,chx04911,chx04915,chx04918,chx04261,chx05030,chx04152,chx04725,chx04728,chx05034,chx04962,chx05016	PI3K-Akt signaling pathway,TNF signaling pathway,Viral carcinogenesis,cGMP-PKG signaling pathway,Hepatitis B,Melanogenesis,cAMP signaling pathway,Prostate cancer,Amphetamine addiction,Insulin secretion,Estrogen signaling pathway,Thyroid hormone synthesis,Adrenergic signaling in cardiomyocytes,Cocaine addiction,AMPK signaling pathway,Cholinergic synapse,Dopaminergic synapse,Alcoholism,Vasopressin-…
XM_013973733.1	102179144		2699	15.1938	9.42338	0.689166	5e-05	0.00630842	aldehyde dehydrogenase 1 family%2C member L1	GO:0003674,GO:0016742,GO:0055114,GO:0016491,GO:0044710,GO:0003824,GO:0016741,GO:0008152,GO:0016740,GO:0008150,GO:0009058	molecular_function,hydroxymethyl-, formyl- and related transferase activity,oxidation-reduction process,oxidoreductase activity,single-organism metabolic process,catalytic activity,transferase activity, transferring one-carbon groups,metabolic process,transferase activity,biological_process,biosynthetic process	chx00670	One carbon pool by folate
XM_013968998.1	102185669		3533	0.804571	0.498292	0.691229	0.035	0.861638	collagen%2C type XIX%2C alpha 1	--	--	--	--
XM_013964272.1	102189744		1738	3.41248	2.1131	0.691464	0.0103	0.423212	lymphotoxin beta receptor (TNFR superfamily%2C member 3)	GO:0005515,GO:0005488,GO:0003674	protein binding,binding,molecular_function	chx04672,chx05166,chx04064,chx05203,chx04060,chx04066	Intestinal immune network for IgA production,HTLV-I infection,NF-kappa B signaling pathway,Viral carcinogenesis,Cytokine-cytokine receptor interaction,HIF-1 signaling pathway
XM_013968079.1	102187872		6178	1.51837	0.939895	0.691955	0.0022	0.14031	collagen%2C type V%2C alpha 1	GO:0005576,GO:0031012,GO:0005201,GO:0044420,GO:0005581,GO:0044421,GO:0005578,GO:0005575,GO:0003674,GO:0005198	extracellular region,extracellular matrix,extracellular matrix structural constituent,extracellular matrix part,collagen,extracellular region part,proteinaceous extracellular matrix,cellular_component,molecular_function,structural molecule activity	chx04512,chx04510,chx04151,chx04974,chx05146,chx04611	ECM-receptor interaction,Focal adhesion,PI3K-Akt signaling pathway,Protein digestion and absorption,Amoebiasis,Platelet activation
XM_005700924.2	102175938		4198	4.25855	2.63605	0.691986	0.00035	0.0339969	cytochrome b-245 heavy chain	GO:0003674,GO:0055114,GO:0016491,GO:0044710,GO:0003824,GO:0008152,GO:0008150	molecular_function,oxidation-reduction process,oxidoreductase activity,single-organism metabolic process,catalytic activity,metabolic process,biological_process	chx04145,chx04380,chx04670,chx04066	Phagosome,Osteoclast differentiation,Leukocyte transendothelial migration,HIF-1 signaling pathway
NM_001285678.1	100860812		534	10.677	6.6019	0.693549	0.0255	0.731373	insulin-like growth factor binding protein 4	--	--	--	--
[truncated: 442 more rows]
